# Supplementary material for: Crystal structure of 2,6-di­chloro-4-nitro­pyridine N-oxide
Source: Acta Crystallogr E Crystallogr Commun. 2015 Sep 26;71(Pt 10):o775. doi: 10.1107/S2056989015017387 (PMC4647420; doi:10.1107/S2056989015017387)
Supplement: Supplementary file 1 [file e-71-0o775-sup1.cif]

##############################################################################
#                                                                            #
# This CIF contains the data in a paper accepted for publication in          #
# Acta Crystallographica Section E. It conforms to the requirements of       #
# Notes for Authors for Acta Crystallographica Section E, and has been       #
# peer reviewed under the auspices of the IUCr Commission on Journals.       #
#                                                                            #
# Full details of the Crystallographic Information File format               #
# are given in the paper "The Crystallographic Information File (CIF):       #
# a New Standard Archive File for Crystallography" by S. R. Hall, F. H.      #
# Allen and I. D. Brown [Acta Cryst. (1991), A47, 655-685].                  #
#                                                                            #
# The current version of the core CIF dictionary is obtainable from          #
# ftp://ftp.iucr.org/pub/cif_core.dic.                                       #
#                                                                            #
# Software is freely available for graphical display of the structure(s)     #
# in this CIF. For information consult the CIF software page                 #
# http://www.iucr.org/resources/cif/software.                                #
#                                                                            #
# This file may be used for bona fide research purposes within the           #
# scientific community so long as proper attribution is given to the journal # 
# article from which it was obtained.                                        #
#                                                                            #
##############################################################################
data_I
_audit_creation_method
;
Olex2 1.2
(compiled 2015.01.26 svn.r3150 for OlexSys, GUI svn.r4998)
;
_journal_date_recd_electronic     2015-09-11
_journal_date_accepted     2015-09-17
_journal_name_full     'Acta Crystallographica, Section E'
_journal_year     2015
_journal_volume     71
_journal_issue     10
_journal_page_first     o775
_journal_page_last     o775
_journal_paper_category     HO
_journal_paper_doi     10.1107/S2056989015017387
_journal_coeditor_code     TK5385
_publ_contact_author_name     'Padgett Clifford W.'
_publ_contact_author_address
;
Armstrong State University
11935 Abercorn St. Savanah
GA 31419
USA
;
_publ_contact_author_email     'clifford.padgett@armstrong.edu'
_publ_contact_author_fax     ?
_publ_contact_author_phone     '9123442719'
_publ_section_title
;
Crystal structure of 2,6-dichloro-4-nitropyridine <i>N</i>-oxide
;
loop_
    _publ_author_name
    _publ_author_footnote
    _publ_author_address
    'Andrew M. Prichard' .
;
Armstrong State University
11935 Abercorn St., Savanah
GA 31419
USA
;
    'Will E. Lynch' .
;
Armstrong State University
11935 Abercorn St., Savanah
GA 31419
USA
;
    'Clifford W. Padgett' .
;
Armstrong State University
11935 Abercorn St., Savanah
GA 31419
USA
;
_publ_section_synopsis
;
The crystal structure of 2,6-dichloro-4-nitropyridine <i>N</i>-oxide is
presented
;
_chemical_name_systematic
;
2,6-Dichloro-4-nitropyridine <i>N</i>-oxide
;
_chemical_name_common     ?
_chemical_formula_moiety     'C5 H2 Cl2 N2 O3'
_chemical_formula_sum     'C5 H2 Cl2 N2 O3'
_chemical_formula_iupac     'C5 H2 Cl2 N2 O3'
_chemical_formula_weight     208.99
_chemical_melting_point     ?
_shelx_space_group_comment
;
The symmetry employed for this shelxl refinement is uniquely defined
by the following loop, which should always be used as a source of
symmetry information in preference to the above space-group names.
They are only intended as comments.
;
_space_group_crystal_system     orthorhombic
_space_group_name_H-M_alt     'P b c a'
_space_group_name_Hall     '-P 2ac 2ab'
loop_
    _space_group_symop_operation_xyz
    'x, y, z'
    '-x+1/2, -y, z+1/2'
    '-x, y+1/2, -z+1/2'
    'x+1/2, -y+1/2, -z'
    '-x, -y, -z'
    'x-1/2, y, -z-1/2'
    'x, -y-1/2, z-1/2'
    '-x-1/2, y-1/2, z'
_cell_length_a     5.964(4)
_cell_length_b     9.510(6)
_cell_length_c     26.192(16)
_cell_angle_alpha     90
_cell_angle_beta     90
_cell_angle_gamma     90
_cell_volume     1485.5(16)
_cell_formula_units_Z     8
_cell_measurement_reflns_used     3422
_cell_measurement_theta_min     2.1
_cell_measurement_theta_max     27.5
_cell_measurement_temperature     173
_exptl_crystal_description     Prism
_exptl_crystal_colour     Colorless
_exptl_crystal_size_max     0.6
_exptl_crystal_size_mid     0.2
_exptl_crystal_size_min     0.1
_exptl_crystal_density_diffrn     1.869
_exptl_crystal_density_meas     ?
_exptl_crystal_density_method     'not measured'
_exptl_crystal_F_000     832
_exptl_absorpt_coefficient_mu     0.836
_exptl_absorpt_correction_type     multi-scan
_exptl_absorpt_process_details
;
(<i>REQAB</i>; Rigaku, 1998)
;
_shelx_estimated_absorpt_T_min     0.634
_shelx_estimated_absorpt_T_max     0.921
_exptl_absorpt_correction_T_min     0.709
_exptl_absorpt_correction_T_max     1.000
_exptl_special_details     ?
_diffrn_ambient_temperature     173
_diffrn_radiation_type     MoK\a
_diffrn_radiation_wavelength     0.71073
_diffrn_radiation_monochromator     'Graphite Monochromator'
_diffrn_measurement_device_type     'Rigaku XtaLAB mini'
_diffrn_measurement_device
;
XtaLABmini: Fixed Chi 2 circle
;
_diffrn_measurement_method     'profile data from \w scans'
_diffrn_detector_area_resol_mean     13.6612
_diffrn_reflns_number     13695
_diffrn_reflns_av_R_equivalents     0.0432
_diffrn_reflns_theta_min     3.111
_diffrn_reflns_theta_max     27.475
_diffrn_reflns_theta_full     25.242
_diffrn_measured_fraction_theta_max     0.999
_diffrn_measured_fraction_theta_full     0.999
_diffrn_reflns_limit_h_min     -7
_diffrn_reflns_limit_h_max     7
_diffrn_reflns_limit_k_min     -12
_diffrn_reflns_limit_k_max     12
_diffrn_reflns_limit_l_min     -33
_diffrn_reflns_limit_l_max     34
_diffrn_standards_number     0
_refine_special_details     ?
_reflns_number_total     1697
_reflns_number_gt     1512
_reflns_threshold_expression     'I > 2\s(I)'
_refine_ls_structure_factor_coef     Fsqd
_refine_ls_matrix_type     full
_refine_ls_R_factor_all     0.0374
_refine_ls_R_factor_gt     0.0322
_refine_ls_wR_factor_gt     0.0752
_refine_ls_wR_factor_ref     0.0781
_refine_ls_goodness_of_fit_ref     1.092
_refine_ls_restrained_S_all     1.092
_refine_ls_number_reflns     1697
_refine_ls_number_parameters     109
_refine_ls_number_restraints     0
_refine_ls_hydrogen_treatment     constr
_refine_ls_weighting_scheme     calc
_refine_ls_weighting_details
              'w=1/[\s^2^(Fo^2^)+(0.0260P)^2^+0.6280P] where P=(Fo^2^+2Fc^2^)/3'
_atom_sites_solution_hydrogens     geom
_atom_sites_solution_primary     direct
_atom_sites_solution_secondary     ?
_refine_ls_shift/su_max     0.001
_refine_ls_shift/su_mean     0.000
_refine_diff_density_max     0.226
_refine_diff_density_min     -0.336
_refine_ls_extinction_method     none
_refine_ls_extinction_coef     .
loop_
    _atom_type_symbol
    _atom_type_description
    _atom_type_scat_dispersion_real
    _atom_type_scat_dispersion_imag
    _atom_type_scat_source
    'C' 'C' 0.0033 0.0016
                         'International Tables Vol C Tables 4.2.6.8 and 6.1.1.4'
    'H' 'H' 0.0000 0.0000
                         'International Tables Vol C Tables 4.2.6.8 and 6.1.1.4'
    'Cl' 'Cl' 0.1484 0.1585
                         'International Tables Vol C Tables 4.2.6.8 and 6.1.1.4'
    'N' 'N' 0.0061 0.0033
                         'International Tables Vol C Tables 4.2.6.8 and 6.1.1.4'
    'O' 'O' 0.0106 0.0060
                         'International Tables Vol C Tables 4.2.6.8 and 6.1.1.4'
_computing_data_collection
;
CrystalClear-SM Expert (Rigaku, 2011)
;
_computing_cell_refinement
;
CrystalClear-SM Expert (Rigaku, 2011)
;
_computing_data_reduction
;
CrystalClear-SM Expert (Rigaku, 2011)
;
_computing_structure_solution
;
SHELXT (Sheldrick, 2015a)
;
_computing_structure_refinement
;
SHELXL2014 (Sheldrick, 2015b)
;
_computing_molecular_graphics
;
OLEX2 (Dolomanov <i>et al.</i>,  2009)
;
_computing_publication_material
;
OLEX2 (Dolomanov <i>et al.</i>,  2009)
;
loop_
    _atom_site_type_symbol
    _atom_site_label
    _atom_site_fract_x
    _atom_site_fract_y
    _atom_site_fract_z
    _atom_site_U_iso_or_equiv
    _atom_site_adp_type
    _atom_site_calc_flag
    _atom_site_occupancy
    _atom_site_disorder_assembly
    _atom_site_disorder_group
    Cl Cl2 0.85784(8) 0.45634(5) 0.29466(2) 0.04219(16) Uani d 1 . .
    Cl Cl1 0.76404(10) 0.58023(6) 0.48666(2) 0.05096(18) Uani d 1 . .
    O O1 0.9698(2) 0.47138(13) 0.39871(5) 0.0406(3) Uani d 1 . .
    O O2 0.0755(2) 0.79615(14) 0.39133(6) 0.0436(3) Uani d 1 . .
    O O3 0.1322(2) 0.76147(15) 0.31036(6) 0.0494(4) Uani d 1 . .
    N N1 0.7830(2) 0.53287(14) 0.38874(5) 0.0278(3) Uani d 1 . .
    N N2 0.1835(2) 0.74825(15) 0.35543(6) 0.0337(3) Uani d 1 . .
    C C3 0.3887(3) 0.67006(16) 0.36721(6) 0.0261(3) Uani d 1 . .
    C C4 0.5076(3) 0.60983(16) 0.32781(6) 0.0273(3) Uani d 1 . .
    H H4 0.4563 0.6160 0.2935 0.033 Uiso calc 1 . .
    C C2 0.4594(3) 0.66162(17) 0.41700(7) 0.0297(4) Uani d 1 . .
    H H2 0.3734 0.7017 0.4439 0.036 Uiso calc 1 . .
    C C5 0.7030(3) 0.54043(16) 0.33971(6) 0.0268(3) Uani d 1 . .
    C C1 0.6574(3) 0.59381(17) 0.42689(7) 0.0302(4) Uani d 1 . .
loop_
    _atom_site_aniso_label
    _atom_site_aniso_U_11
    _atom_site_aniso_U_22
    _atom_site_aniso_U_33
    _atom_site_aniso_U_12
    _atom_site_aniso_U_13
    _atom_site_aniso_U_23
    Cl2 0.0471(3) 0.0357(3) 0.0438(3) 0.0101(2) 0.0179(2) 0.00214(18)
    Cl1 0.0628(4) 0.0529(3) 0.0372(3) 0.0068(2) -0.0209(2) -0.0034(2)
    O1 0.0271(6) 0.0318(7) 0.0630(9) 0.0093(5) -0.0097(6) 0.0019(6)
    O2 0.0319(7) 0.0348(7) 0.0639(9) 0.0093(6) 0.0106(6) 0.0024(6)
    O3 0.0438(8) 0.0493(9) 0.0552(9) 0.0111(7) -0.0184(7) 0.0051(7)
    N1 0.0229(7) 0.0207(7) 0.0397(8) 0.0013(5) -0.0042(6) 0.0013(6)
    N2 0.0260(7) 0.0242(7) 0.0508(9) 0.0009(6) -0.0035(7) 0.0047(6)
    C3 0.0223(7) 0.0202(7) 0.0357(9) 0.0005(6) -0.0006(6) 0.0026(6)
    C4 0.0293(8) 0.0223(8) 0.0303(8) -0.0013(6) -0.0016(7) 0.0021(6)
    C2 0.0325(9) 0.0238(8) 0.0330(9) 0.0021(7) 0.0018(7) -0.0019(7)
    C5 0.0281(8) 0.0204(8) 0.0319(9) 0.0006(6) 0.0045(7) 0.0012(6)
    C1 0.0341(9) 0.0255(8) 0.0310(9) -0.0005(7) -0.0050(7) -0.0006(6)
_geom_special_details
;
All e.s.d.'s (except the e.s.d. in the dihedral angle between two l.s. planes)
are estimated using the full covariance matrix. The cell e.s.d.'s are taken
into account individually in the estimation of e.s.d.'s in distances, angles
and torsion angles; correlations between e.s.d.'s in cell parameters are only
used when they are defined by crystal symmetry. An approximate (isotropic)
treatment of cell e.s.d.'s is used for estimating e.s.d.'s involving l.s.
planes.
;
loop_
    _geom_bond_atom_site_label_1
    _geom_bond_atom_site_label_2
    _geom_bond_site_symmetry_2
    _geom_bond_distance
    _geom_bond_publ_flag
    Cl2 C5 . 1.6984(18) ?
    Cl1 C1 . 1.695(2) ?
    O1 N1 . 1.2847(18) ?
    O2 N2 . 1.228(2) ?
    O3 N2 . 1.226(2) ?
    N1 C5 . 1.372(2) ?
    N1 C1 . 1.377(2) ?
    N2 C3 . 1.465(2) ?
    C3 C4 . 1.377(2) ?
    C3 C2 . 1.373(2) ?
    C4 H4 . 0.9500 ?
    C4 C5 . 1.375(2) ?
    C2 H2 . 0.9500 ?
    C2 C1 . 1.370(3) ?
loop_
    _geom_angle_atom_site_label_1
    _geom_angle_atom_site_label_2
    _geom_angle_atom_site_label_3
    _geom_angle_site_symmetry_1
    _geom_angle_site_symmetry_3
    _geom_angle
    _geom_angle_publ_flag
    O1 N1 C5 . . 121.03(14) ?
    O1 N1 C1 . . 121.06(15) ?
    C5 N1 C1 . . 117.90(14) ?
    O2 N2 C3 . . 117.74(15) ?
    O3 N2 O2 . . 124.65(16) ?
    O3 N2 C3 . . 117.61(15) ?
    C4 C3 N2 . . 118.91(15) ?
    C2 C3 N2 . . 119.10(15) ?
    C2 C3 C4 . . 121.98(16) ?
    C3 C4 H4 . . 121.1 ?
    C5 C4 C3 . . 117.79(16) ?
    C5 C4 H4 . . 121.1 ?
    C3 C2 H2 . . 120.9 ?
    C1 C2 C3 . . 118.13(16) ?
    C1 C2 H2 . . 120.9 ?
    N1 C5 Cl2 . . 115.89(13) ?
    N1 C5 C4 . . 122.15(15) ?
    C4 C5 Cl2 . . 121.96(14) ?
    N1 C1 Cl1 . . 115.73(13) ?
    C2 C1 Cl1 . . 122.26(14) ?
    C2 C1 N1 . . 122.01(16) ?
_shelx_hkl_file
;
   0   0   3    5.25    1.76
   0   0  -3    2.01    1.63
   0   0  -3    0.13    0.34
   0   0   4 3682.30  120.17
   0   0  -4 3455.46  125.49
   0   0   4 3221.99  105.25
   0   0  -4 3339.33  108.97
   0   0   5    4.69    1.71
   0   0  -5    2.19   21.54
   0   0  -5    4.14    1.11
   0   0   6 2040.27   67.11
   0   0  -6 1786.88   63.60
   0   0  -6 1734.00   56.86
   0   0   7    0.74    1.27
   0   0  -7    0.06    1.03
   0   0  -7    0.38    0.59
   0   0   8   60.84    7.08
   0   0  -8   58.16    6.76
   0   0  -8   54.97    7.39
   0   0   9   16.11    4.60
   0   0  -9    4.85    4.69
   0   0  -9   -1.17    5.00
   0   0  10 9902.40  390.22
   0   0 -10 9396.59  323.17
   0   0 -10 9341.01  304.94
   0   0  11   32.38   10.85
   0   0 -11   10.82    4.78
   0   0  12    0.55    0.62
   0   0 -12   -0.87    1.36
   0   0 -12    1.33    1.36
   0   0  13    3.62    1.55
   0   0 -13    0.00    1.14
   0   0  14  288.04   12.79
   0   0 -14  275.19   11.89
   0   0 -14  279.04   12.12
   0   0  15    2.37    1.20
   0   0 -15    0.40    1.01
   0   0 -15   -0.07    0.89
   0   0  16   -1.42    1.42
   0   0 -16    0.65    0.90
   0   0 -16    0.37    0.99
   0   0  17    0.86    0.77
   0   0 -17    0.62    0.37
   0   0 -17    2.04    0.56
   0   0  18   14.21    2.37
   0   0 -18   11.55    1.80
   0   0 -18   15.24    2.28
   0   0  19    4.60    1.85
   0   0 -19    1.77    1.26
   0   0 -19    8.04    1.91
   0   0  20  208.58   14.46
   0   0 -20  181.02   12.32
   0   0 -20  210.05   14.12
   0   0 -21    4.41    1.58
   0   0  22  638.53   61.12
   0   0 -22  675.26   64.56
   0   0 -22  687.87   65.60
   0   0  23    2.75    2.44
   0   0 -23    2.44    0.87
   0   0 -23    1.32    0.89
   0   0  24    5.06    1.54
   0   0 -24    3.76    1.12
   0   0 -24    4.92    1.46
   0   0  25    1.46    1.17
   0   0 -25    0.47    0.56
   0   0 -25    2.25    0.78
   0   0  26  104.75   18.02
   0   0 -26  108.96   12.21
   0   0 -26   79.60   14.67
   0   0  27    3.28    2.29
   0   0 -27   -1.43    1.40
   0   0 -27    0.96    0.83
   0   0  28    8.81    5.44
   0   0 -28    7.13    4.20
   0   0 -28    3.22    1.92
   0   0  29    3.15    2.84
   0   0 -29    1.58    1.23
   0   0 -29    2.85    1.74
   0   0  30    0.78    2.42
   0   0 -30    1.09    1.58
   0   0  31   16.91    4.05
   0   0 -31    3.99    3.21
   0   0  32  473.16  333.18
   0   0  33    4.14    4.11
   0   0  34   27.16    8.35
   0   1   0    1.11    0.38
   0   1   1    0.31    0.19
   0  -1   1    0.19    0.12
   0  -1  -1    1.32    0.41
   0   1  -1    0.33    0.15
   0   1   1   -0.06    0.27
   0  -1  -2    1.36    0.30
   0   1   2    0.47    0.24
   0  -1   2    1.57    0.38
   0  -1   2    0.65    0.34
   0  -1  -2    0.75    0.34
   0   1  -2    0.44    0.41
   0   1   2    0.78    0.28
   0   1   3    1.45    0.50
   0  -1   3   -0.13    0.41
   0  -1  -3    0.09    0.35
   0   1  -3    0.55    0.22
   0   1  -3    2.74    0.81
   0   1   3   -0.16    0.28
   0   1   4   -0.19    0.67
   0  -1   4    0.50    0.55
   0  -1  -4    1.02    0.49
   0   1  -4    0.38    0.37
   0   1  -4   -0.41    0.68
   0  -1  -4    0.10    0.25
   0   1   4    1.24    0.52
   0   1   5    3.18    1.06
   0  -1   5    5.54    1.24
   0  -1  -5    3.44    0.83
   0   1  -5    2.87    0.68
   0   1  -5    2.87    0.78
   0   1   5    1.64    0.59
   0   1   6    0.07    0.99
   0  -1   6    1.40    0.99
   0   1  -6    0.64    0.37
   0   1  -6   -0.18    0.53
   0   1   6   -0.07    0.50
   0   1   7    0.55    0.93
   0  -1   7   -1.39    0.89
   0  -1  -7   -0.81    0.90
   0   1  -7    0.12    0.21
   0   1   7    2.11    0.56
   0   1   8    0.44    0.55
   0  -1   8   -0.12    0.90
   0  -1  -8    0.40    0.90
   0   1  -8    0.41    0.50
   0   1  -8    0.86    1.12
   0   1   9    1.54    1.14
   0  -1   9   -0.06    0.96
   0  -1  -9    0.87    0.78
   0   1  -9    0.33    0.68
   0  -1  -9    0.00    0.64
   0   1  -9    1.30    0.67
   0   1  10    3.62    1.51
   0  -1  10    1.46    1.08
   0  -1 -10    1.20    0.59
   0   1 -10    2.94    0.78
   0   1 -10    0.35    0.67
   0   1  11    1.06    0.72
   0  -1  11    0.84    1.18
   0  -1 -11   -0.71    1.12
   0   1 -11    3.70    1.32
   0  -1 -11   -0.16    0.72
   0   1 -11   -0.18    1.18
   0   1  12   -0.07    0.61
   0  -1  12    0.65    0.47
   0  -1 -12    1.91    1.14
   0  -1 -12    2.63    0.74
   0   1  13    0.98    0.84
   0  -1  13   -2.53    1.21
   0  -1 -13    0.92    0.58
   0   1 -13    0.16    0.83
   0  -1 -13    1.94    0.81
   0   1 -13    2.26    0.99
   0   1  14   -0.28    1.66
   0  -1  14   -0.87    1.32
   0  -1 -14   -0.27    1.01
   0   1 -14   -0.12    0.89
   0  -1 -14    0.16    0.62
   0   1 -14    1.60    0.62
   0   1  15   -0.10    0.83
   0  -1  15    1.20    1.42
   0  -1 -15    1.94    1.08
   0  -1 -15    0.22    0.33
   0   1 -15   -0.55    1.17
   0   1  16    1.27    0.61
   0  -1  16    0.30    1.36
   0  -1 -16   -0.90    1.02
   0   1 -16    0.80    1.05
   0  -1 -16   -1.36    0.75
   0   1 -16    1.27    0.44
   0   1  17    0.83    0.78
   0  -1  17    0.74    0.96
   0  -1 -17   -0.71    1.09
   0   1 -17    2.13    0.89
   0  -1 -17   -0.09    0.46
   0   1 -17    2.78    1.60
   0   1  18    1.26    0.95
   0  -1  18   -0.78    1.46
   0  -1 -18   -0.62    1.14
   0   1 -18    0.55    1.09
   0  -1 -18   -0.99    0.81
   0   1 -18   -1.35    1.08
   0   1  19    0.74    1.86
   0  -1  19    2.93    1.26
   0  -1 -19    1.69    1.08
   0   1 -19    2.59    1.18
   0  -1 -19    3.40    1.08
   0   1 -19    0.77    0.71
   0   1  20    0.15    1.11
   0  -1  20    1.15    1.83
   0  -1 -20    3.67    0.90
   0   1 -20    3.53    0.93
   0  -1 -20    2.25    0.67
   0   1 -20    3.09    1.66
   0  -1  21    3.77    2.04
   0  -1 -21    0.58    0.67
   0   1 -21    2.20    1.54
   0  -1 -21   -0.09    0.93
   0   1 -21    0.68    0.62
   0   1  22    4.76    1.74
   0  -1  22    3.33    2.71
   0  -1 -22    0.52    0.90
   0   1 -22    4.98    1.80
   0  -1 -22    0.65    0.67
   0   1 -22    3.55    1.11
   0   1  23   -0.92    1.94
   0  -1  23   -2.41    1.82
   0  -1 -23    2.16    1.57
   0   1 -23    0.24    0.83
   0  -1 -23   -2.25    0.96
   0   1 -23   -1.40    1.46
   0   1  24    2.26    2.82
   0  -1  24    2.62    1.98
   0  -1 -24   -1.55    1.33
   0   1 -24    0.71    0.72
   0  -1 -24    3.67    1.35
   0   1 -24    6.52    2.06
   0   1  25    2.31    1.73
   0  -1  25    6.74    2.31
   0  -1 -25    1.03    0.80
   0   1 -25    0.52    0.67
   0  -1 -25    2.88    0.90
   0   1 -25    2.72    0.96
   0   1  26    6.96    2.51
   0  -1  26    1.39    2.06
   0  -1 -26    0.77    0.98
   0   1 -26    1.58    0.99
   0  -1 -26    0.22    0.47
   0   1 -26   -0.56    1.29
   0   1  27    0.92    1.26
   0  -1  27    2.56    2.28
   0  -1 -27    0.15    0.89
   0   1 -27   -0.37    1.02
   0  -1 -27    1.69    0.71
   0   1 -27   -0.04    1.29
   0   1  28    0.59    2.23
   0  -1  28    4.66    3.56
   0  -1 -28    2.63    1.57
   0   1 -28    1.66    1.12
   0   1 -28    0.38    1.40
   0   1  29    0.33    1.29
   0  -1  29    2.75    2.00
   0  -1 -29    1.45    1.66
   0   1 -29   -0.65    1.20
   0   1 -29   -0.78    1.12
   0   1  30   -2.20    2.31
   0  -1  30   -2.81    2.20
   0  -1 -30   -0.80    1.52
   0   1 -30    1.37    1.37
   0   1 -30   -0.99    1.18
   0   1  31   -0.38    2.38
   0  -1  31    0.37    1.79
   0  -1 -31   -0.90    0.96
   0   1  32    1.09    2.51
   0  -1  32    8.71    5.53
   0  -1 -32    7.44    4.98
   0   1  33   -1.67    2.25
   0  -1  33   -0.95    2.45
   0  -2   0 3030.58   99.72
   0  -2   0 3085.64  104.47
   0   2   0 3044.42   99.60
   0  -2   1  346.72   11.64
   0  -2  -1  340.29   11.46
   0  -2   1  342.18   11.84
   0  -2  -1  324.96   11.16
   0   2  -1  317.77   10.81
   0   2   1  343.13   12.15
   0   2   2   70.77    3.89
   0  -2   2   74.91    3.49
   0  -2   2   74.00    3.93
   0  -2  -2   72.52    3.39
   0   2  -2   68.07    3.21
   0   2   2   70.99    3.43
   0   2   3 2831.24   92.42
   0  -2   3 2950.73  105.12
   0  -2   3 2800.45   91.66
   0  -2  -3 2908.31   98.86
   0   2  -3 2840.94  121.50
   0   2   3 2955.15   96.62
   0   2   4 1692.25   55.47
   0  -2   4 1756.53   57.57
   0  -2   4 1654.70   58.28
   0  -2  -4 1666.36   55.94
   0   2  -4 1728.00   57.02
   0   2   4 1751.58   59.09
   0   2   5   15.26    2.59
   0  -2   5   15.30    1.95
   0  -2  -5   15.91    2.34
   0   2   5   14.52    2.10
   0   2   6    3.53    1.01
   0  -2   6    2.16    0.56
   0  -2  -6    5.97    1.12
   0   2  -6    2.34    1.26
   0   2   6    3.12    0.50
   0   2   7  764.38   26.05
   0  -2   7  789.20   26.38
   0  -2  -7  749.30   26.20
   0   2  -7  792.64   26.32
   0   2  -7  785.21   26.85
   0   2   7  791.09   26.20
   0   2   8    2.91    0.92
   0  -2   8    1.77    0.64
   0  -2  -8    3.68    0.80
   0   2  -8    3.13    0.84
   0   2  -8    4.29    1.32
   0   2   8    1.17    0.53
   0   2   9 1038.11   35.17
   0  -2   9 1084.56   39.89
   0  -2  -9 1051.32   35.60
   0   2  -9 1108.69   36.81
   0   2  -9 1079.92   44.03
   0   2   9 1075.64   35.54
   0   2  10 2349.29   77.60
   0  -2  10 2429.39   80.72
   0  -2 -10 2335.45   78.62
   0   2 -10 2453.99   80.59
   0   2 -10 2447.98   82.58
   0   2  10 2428.14   79.76
   0   2  11  565.23   24.28
   0  -2  11  569.19   23.80
   0  -2 -11  532.65   22.49
   0   2 -11  577.53   23.54
   0   2 -11  580.25   24.87
   0   2  11  566.12   23.14
   0   2  12    1.69    1.71
   0  -2  12    2.54    5.54
   0  -2 -12    0.34    0.44
   0   2 -12   -0.61    1.76
   0   2 -12   -6.02    4.39
   0   2  12    0.37    0.69
   0   2  13 1102.06   44.53
   0  -2  13 1157.89   46.67
   0  -2 -13 1125.85   46.35
   0   2 -13 1211.85   51.40
   0  -2 -13  985.38   52.63
   0   2 -13 1152.86   48.67
   0   2  14   77.29    7.72
   0  -2  14   56.99   15.42
   0  -2 -14   69.93   10.87
   0   2 -14   60.62    7.53
   0  -2 -14   62.36    5.69
   0   2 -14   54.33   13.70
   0   2  15  855.31   47.69
   0  -2  15  733.31   41.35
   0  -2 -15  803.23   45.37
   0   2 -15  801.25   45.55
   0  -2 -15  724.24   43.29
   0   2 -15  760.75   43.64
   0   2  16  290.67   18.14
   0  -2  16  289.51   27.85
   0  -2 -16  305.53   22.52
   0   2 -16  238.47   17.31
   0  -2 -16  271.93   16.17
   0   2 -16  281.57   41.71
   0   2  17 1060.34   51.36
   0  -2  17  880.33   41.68
   0  -2 -17  888.09   43.04
   0   2 -17  894.79   42.12
   0  -2 -17  880.46   41.14
   0   2 -17  870.22   41.94
   0   2  18  375.45   39.34
   0  -2  18  317.21   20.92
   0  -2 -18  322.92   21.76
   0   2 -18  276.15   18.57
   0  -2 -18  328.89   21.98
   0   2 -18  313.50   21.20
   0   2  19  987.11   65.33
   0  -2  19  946.98   60.17
   0  -2 -19  958.12   63.76
   0   2 -19  974.81   61.80
   0  -2 -19  955.48   60.13
   0   2 -19  990.43   76.63
   0   2  20  195.34   34.40
   0  -2  20  124.85   18.58
   0  -2 -20  106.34    6.62
   0   2 -20   89.39   11.27
   0  -2 -20  122.84   13.96
   0   2 -20  118.29   18.14
   0   2  21   26.49   11.59
   0  -2  21   19.07    7.14
   0   2 -21    9.92    2.19
   0  -2 -21   19.19    4.32
   0   2 -21   14.65    4.88
   0   2  22  790.62   75.50
   0  -2  22  810.69   67.36
   0  -2 -22  809.19   65.60
   0   2 -22  830.82   66.44
   0  -2 -22  773.91   61.92
   0   2 -22  781.60   64.62
   0   2  23  110.01   19.28
   0  -2  23  117.74   21.50
   0  -2 -23  116.59   10.82
   0   2 -23   76.82   10.23
   0  -2 -23  104.72   13.69
   0   2 -23  101.69   15.88
   0   2  24  142.83   25.00
   0  -2  24  136.16   15.54
   0  -2 -24  111.16   20.36
   0   2 -24  118.44   13.28
   0  -2 -24  132.45   16.88
   0   2 -24  129.10   14.50
   0   2  25  100.15   18.27
   0  -2  25  102.14   20.68
   0  -2 -25  102.20   16.31
   0   2 -25   95.55   11.74
   0  -2 -25  102.04   13.82
   0   2 -25  101.80   12.29
   0   2  26   91.03   11.50
   0  -2  26   85.96   19.12
   0  -2 -26   66.40   10.56
   0   2 -26   64.18    9.20
   0  -2 -26   65.29   11.80
   0   2 -26   69.43    8.18
   0   2  27  107.93   11.99
   0  -2  27  107.64   20.36
   0  -2 -27   87.06   13.65
   0   2 -27   79.14   12.40
   0   2 -27   99.54   15.48
   0   2  28   16.97    4.44
   0  -2  28    9.00    5.54
   0  -2 -28   12.79    2.91
   0   2 -28    9.09    5.23
   0   2 -28   12.86    2.85
   0   2  29   49.44    7.61
   0  -2  29   52.62   11.38
   0  -2 -29   54.29   11.84
   0   2 -29   42.22    7.60
   0   2 -29   53.99   10.04
   0   2  30    9.65    3.24
   0  -2  30    9.52    3.50
   0  -2 -30    9.73    3.13
   0   2 -30   10.82    3.09
   0   2  31   26.61    6.37
   0  -2  31   25.04    6.71
   0  -2 -31   27.47    5.23
   0   2 -31   23.17    4.57
   0   2  32   80.71   11.66
   0  -2  32   76.91   16.22
   0  -2 -32   55.10   13.51
   0   2  33   14.61    4.17
   0  -2  33   13.16    4.41
   0  -2 -33    3.87    3.39
   0  -3   0    0.59    0.41
   0  -3   0    0.12    0.90
   0   3   0   -0.34    0.96
   0  -3   1    0.68    0.22
   0  -3   1    1.09    0.58
   0  -3  -1    1.03    0.52
   0   3  -1   -1.43    0.87
   0   3   1    0.46    0.81
   0   3   2    0.53    0.34
   0  -3   2    0.33    0.24
   0  -3   2   -0.09    0.40
   0  -3  -2   -0.07    0.92
   0   3  -2   -1.12    0.87
   0   3   2   -0.30    0.81
   0   3   3    1.05    0.28
   0  -3   3   -0.33    0.44
   0  -3   3    0.47    0.27
   0  -3  -3    0.59    0.72
   0   3  -3   -1.60    0.95
   0   3   3    0.74    0.31
   0   3   4    0.43    0.34
   0  -3   4   -0.21    0.47
   0  -3   4   -0.47    0.69
   0  -3  -4    0.35    1.02
   0   3  -4    0.67    0.49
   0   3   4    0.65    0.44
   0   3   5    0.21    0.35
   0  -3   5   -0.41    0.55
   0  -3   5    1.89    0.77
   0  -3  -5    1.01    0.78
   0   3   5    0.41    0.50
   0   3   6   -1.33    0.77
   0  -3   6    0.35    0.65
   0  -3   6   -0.99    0.56
   0  -3  -6    2.10    1.43
   0   3  -6    2.40    0.89
   0   3   6   -0.41    0.61
   0   3   7    0.87    0.53
   0  -3   7    0.19    0.35
   0  -3   7    0.58    0.34
   0  -3  -7    0.46    0.52
   0   3  -7    0.90    0.55
   0   3   7   -0.56    0.56
   0   3   8    0.67    0.74
   0  -3   8    0.41    0.52
   0  -3   8    1.83    0.74
   0   3  -8    0.03    0.69
   0   3   9   -1.35    1.02
   0  -3   9    1.20    0.86
   0  -3   9   -0.49    0.65
   0  -3  -9   -0.81    0.75
   0   3   9    2.01    0.78
   0   3  10    3.61    1.05
   0  -3  10    0.65    0.83
   0  -3 -10   -0.01    0.93
   0   3  10    0.09    0.65
   0   3  11   -1.58    1.21
   0  -3  11   -1.08    0.92
   0  -3 -11    0.53    0.71
   0   3 -11    2.29    0.44
   0   3 -11    2.28    2.53
   0   3  11    1.32    0.65
   0  -3  12    0.84    1.11
   0  -3 -12    1.33    1.24
   0   3 -12    0.56    0.69
   0   3 -12    7.16    2.28
   0   3  12   -1.27    0.67
   0   3  13   -0.96    1.37
   0  -3  13    2.72    1.23
   0  -3 -13    0.27    1.33
   0   3 -13    0.33    0.74
   0   3 -13    0.59    1.54
   0   3  13    1.92    0.98
   0   3  14   -1.39    1.27
   0  -3  14    1.23    0.47
   0  -3 -14    1.52    1.46
   0   3 -14   -0.47    0.69
   0   3 -14   -0.53    1.32
   0   3  14    2.22    0.95
   0   3  15    3.30    1.54
   0  -3  15    1.52    1.43
   0  -3 -15   -0.10    1.33
   0   3 -15    0.52    0.77
   0   3 -15    2.40    0.86
   0   3  15   -0.64    0.67
   0   3  16    1.17    1.45
   0  -3  16   -0.09    1.46
   0  -3 -16    1.66    1.06
   0   3 -16   -1.82    0.80
   0   3 -16    2.75    1.51
   0   3  17    1.77    1.15
   0  -3  17   -0.67    1.42
   0  -3 -17   -1.43    1.57
   0   3 -17    0.46    0.99
   0  -3 -17    1.54    0.75
   0   3  18   -0.64    2.60
   0  -3  18    0.52    0.62
   0   3 -18    2.53    1.26
   0  -3 -18   -0.06    0.86
   0   3 -18   -0.90    1.80
   0  -3 -19    3.42    1.27
   0   3 -19    2.04    1.18
   0  -3 -19    2.79    0.93
   0   3 -19    8.03    3.12
   0   3  20    0.65    1.70
   0  -3  20    1.36    1.21
   0  -3 -20   -1.30    1.69
   0   3 -20    2.71    1.39
   0  -3 -20   -0.24    0.84
   0   3 -20   -0.12    0.72
   0   3  21   -1.97    2.03
   0  -3  21    3.36    1.01
   0  -3 -21    4.27    1.73
   0   3 -21   -0.30    1.18
   0  -3 -21    5.99    1.74
   0   3 -21    1.35    1.64
   0   3  22   -0.84    2.16
   0  -3  22   -1.11    1.88
   0  -3 -22    2.93    1.32
   0   3 -22   -0.10    1.21
   0  -3 -22    0.75    0.77
   0   3 -22    0.84    1.61
   0   3  23    3.98    2.62
   0  -3  23    2.96    1.74
   0  -3 -23    2.74    0.92
   0   3 -23    1.82    0.62
   0  -3 -23    0.74    0.64
   0   3 -23    8.26    2.60
   0   3  24   -1.98    2.13
   0  -3  24   -1.03    1.83
   0  -3 -24    1.60    1.85
   0   3 -24    1.63    0.89
   0  -3 -24   -0.50    0.86
   0   3  25    3.02    2.56
   0  -3  25   -0.13    2.00
   0  -3 -25   -0.10    1.89
   0   3 -25   -0.34    1.21
   0   3 -25   -2.22    1.51
   0   3  26    2.28    1.32
   0  -3  26   -0.71    1.95
   0  -3 -26   -2.50    1.77
   0   3 -26    1.57    1.12
   0   3 -26    3.98    2.22
   0   3  27   -1.14    2.01
   0  -3  27    2.51    2.62
   0  -3 -27    1.73    2.03
   0   3 -27   -0.96    1.23
   0   3 -27   -1.83    1.48
   0   3  28   -0.34    2.22
   0  -3  28    1.24    2.22
   0  -3 -28    0.41    1.37
   0   3 -28   -2.10    1.08
   0   3 -28   -2.50    1.60
   0   3  29   12.98    7.44
   0  -3  29    2.68    2.57
   0  -3 -29    1.82    2.38
   0   3 -29    3.03    2.31
   0   3  30   -1.21    2.20
   0  -3  30    7.01    4.70
   0  -3 -30    0.04    1.12
   0   3 -30    1.33    1.94
   0   3  31   -1.02    2.13
   0  -3  31    0.00    2.08
   0  -3 -31    1.64    1.67
   0   3 -31   -0.38    0.71
   0   3  32    2.04    1.80
   0  -3  32    1.05    1.30
   0  -3 -32    1.74    1.46
   0  -4   0 1389.28   45.68
   0  -4   0 1384.71   46.66
   0   4   0 1423.38   47.18
   0  -4   1  152.93    5.93
   0  -4  -1  145.33    5.34
   0  -4   1  171.29    8.52
   0   4  -1  147.72    6.14
   0   4   2 1535.33   50.65
   0  -4   2 1665.06   54.75
   0  -4   2 1631.07   55.09
   0  -4  -2 1609.01   53.80
   0   4  -2 1587.46   52.79
   0   4   2 1612.46   53.56
   0   4   3  973.79   32.69
   0  -4   3 1001.43   33.63
   0  -4  -3  977.45   33.04
   0   4  -3  947.98   31.95
   0   4   3 1008.54   33.66
   0   4   4 1103.69   36.61
   0  -4   4 1155.52   46.17
   0  -4   4 1122.30   37.97
   0  -4  -4 1129.86   38.05
   0   4  -4 1113.96   44.63
   0   4   4 1135.40   45.65
   0   4   5   17.37    2.07
   0  -4   5   16.44    1.82
   0  -4   5   19.62    2.13
   0  -4  -5   16.69    2.40
   0   4  -5   20.40    2.54
   0   4   5   16.31    2.01
   0   4   6    7.01    0.90
   0  -4   6    4.46    0.83
   0  -4   6    2.99    0.86
   0  -4  -6    5.60    1.64
   0   4   7  113.03    5.63
   0  -4   7  109.30    5.12
   0  -4   7  106.24    6.06
   0  -4  -7  118.78    6.62
   0   4  -7  113.32    6.65
   0   4   7  117.59    5.53
   0   4   8    3.80    1.01
   0  -4   8    0.55    0.38
   0  -4   8    0.49    0.53
   0  -4  -8   -0.06    1.45
   0   4   8    1.32    0.77
   0   4   9 1170.69   47.32
   0  -4   9 1135.49   45.73
   0  -4   9 1127.55   45.62
   0  -4  -9 1154.25   46.57
   0   4  -9 1145.78   57.29
   0   4   9 1204.27   48.30
   0  -4  10  371.69   20.92
   0  -4  10  352.71   21.10
   0  -4 -10  349.32   20.49
   0   4 -10  371.84   21.87
   0   4  10  394.01   21.97
   0   4  11   14.77    2.35
   0  -4  11   13.34    2.66
   0  -4  11   11.87    2.06
   0  -4 -11   10.82    1.71
   0   4 -11   10.88    3.73
   0   4  11   13.10    1.70
   0   4  12  906.48   50.21
   0  -4  12  916.30   51.86
   0  -4  12 1013.53   56.22
   0  -4 -12  923.87   51.92
   0   4 -12  944.30  170.48
   0   4  12  950.41   52.37
   0   4  13 2216.42  103.46
   0  -4  13 2408.58  151.18
   0  -4  13 2651.69  166.34
   0  -4 -13 2322.46  108.86
   0   4 -13 2431.11  153.14
   0   4  13 2377.56  109.74
   0   4  14  119.72    7.21
   0  -4  14  119.72   14.64
   0  -4  14  114.59    8.53
   0  -4 -14  127.94    7.97
   0   4 -14  110.07    7.35
   0   4  14  109.40    6.00
   0   4  15    4.01    1.11
   0  -4  15    6.02    1.49
   0  -4  15    5.25    0.96
   0  -4 -15    5.46    1.58
   0   4 -15    6.15    1.98
   0   4  15    5.66    1.21
   0   4  16   35.20    3.39
   0  -4  16   32.42    5.54
   0  -4 -16   41.19    4.07
   0   4 -16   38.07    5.01
   0   4  16   35.63    3.05
   0   4  17   40.15    7.14
   0  -4  17   37.37    3.19
   0  -4 -17   50.46    4.44
   0   4 -17   36.40    3.83
   0   4 -17   39.02    7.23
   0   4  17   36.38    4.75
   0  -4  18    8.12    2.37
   0  -4 -18    2.54    2.04
   0   4 -18    1.06    0.62
   0   4  18   -0.24    0.86
   0   4  19 1457.37  116.71
   0  -4  19 1377.82  130.80
   0   4 -19 1279.13  122.53
   0  -4 -19 1224.30  116.69
   0   4 -19 1403.91  124.00
   0   4  20  713.04   59.82
   0  -4  20  623.95   50.36
   0   4 -20  536.09   45.45
   0  -4 -20  680.47   56.28
   0   4 -20  668.37   62.48
   0   4  21  181.88   19.15
   0  -4  21  143.66   12.58
   0  -4 -21  150.36   19.65
   0   4 -21  127.80   16.63
   0  -4 -21  142.27   17.08
   0   4 -21  143.41   21.51
   0   4  22   69.71    9.28
   0  -4  22   51.36    6.79
   0  -4 -22   48.05    8.75
   0   4 -22   38.31    5.82
   0  -4 -22   40.04    7.61
   0   4 -22   39.47    9.39
   0   4  23  266.15   31.02
   0  -4  23  261.55   30.43
   0  -4 -23  251.36   29.51
   0   4 -23  251.02   28.89
   0   4 -23  249.97   29.69
   0   4  24   40.36    9.36
   0  -4  24   30.20    4.39
   0  -4 -24   30.46    5.77
   0   4 -24   18.48    4.20
   0   4 -24   30.46    5.53
   0   4  25   48.95    9.28
   0  -4  25   44.66    5.66
   0  -4 -25   43.70    7.47
   0   4 -25   33.00    5.65
   0   4 -25   43.84    8.16
   0   4  26   32.16    7.55
   0  -4  26   38.42    7.41
   0  -4 -26   30.80    6.53
   0   4 -26   23.80    5.35
   0   4 -26   27.75    7.21
   0   4  27  104.45   12.85
   0  -4  27  115.73   14.24
   0  -4 -27  123.09   14.93
   0   4 -27  109.27   20.68
   0   4  28    6.67    3.71
   0  -4  28    4.76    3.53
   0  -4 -28    5.57    3.67
   0   4 -28    5.65    3.05
   0   4  29  108.12   24.33
   0  -4  29   96.39   20.34
   0  -4 -29   92.83   21.54
   0   4 -29  114.70   16.93
   0   4  30    9.77    3.95
   0  -4  30   15.05    4.78
   0  -4 -30    5.68    3.86
   0   4 -30    7.05    4.57
   0   4  31    7.14    3.06
   0  -4  31   -2.26    2.37
   0  -4 -31   -1.33    2.44
   0   4 -31   -0.52    1.66
   0   4  32    8.19    3.31
   0  -4  32    9.54    3.31
   0  -4 -32   11.06    3.44
   0   4 -32    3.31    3.05
   0  -5   0    9.28    1.27
   0  -5   0    9.51    2.40
   0   5   0    2.35    1.17
   0  -5   1    0.33    0.47
   0  -5  -1   -0.55    0.47
   0  -5   1    0.12    0.75
   0  -5  -1   -2.25    1.21
   0   5  -1    1.67    0.64
   0   5   1    5.13    1.51
   0   5   2   -0.16    0.55
   0  -5   2    0.80    0.44
   0  -5   2    0.15    0.55
   0  -5  -2    1.73    0.78
   0   5   2    0.00    0.93
   0   5   3    0.99    0.38
   0  -5   3    1.32    0.33
   0  -5   3   -0.69    1.01
   0  -5  -3   -1.64    1.35
   0   5  -3    2.53    1.30
   0   5   3    1.14    0.56
   0   5   4    0.95    0.34
   0  -5   4   -0.99    0.56
   0  -5   4    0.21    0.34
   0  -5  -4    0.65    0.61
   0   5  -4    1.42    0.53
   0   5   4    1.39    0.52
   0   5   5    1.23    0.55
   0  -5   5    0.75    0.30
   0  -5   5    2.84    0.75
   0  -5  -5   -0.38    1.37
   0   5  -5    0.80    1.21
   0   5   5   -0.38    0.84
   0   5   6   -0.44    0.69
   0  -5   6   -0.24    0.53
   0  -5   6    1.82    0.75
   0  -5  -6    0.74    1.33
   0   5  -6   -0.33    1.21
   0   5   6   -0.34    0.83
   0   5   7   -0.18    0.75
   0  -5   7   -1.08    0.58
   0  -5   7    3.83    1.52
   0  -5  -7   -3.42    1.29
   0   5  -7    0.93    0.93
   0   5   7    0.58    0.58
   0   5   8   -0.27    0.86
   0  -5   8   -0.15    0.64
   0  -5   8    0.18    0.56
   0  -5  -8   -0.92    1.40
   0   5  -8   -0.67    1.27
   0   5   8    0.95    0.92
   0   5   9    1.15    0.81
   0  -5   9    2.04    0.37
   0  -5   9    2.76    0.72
   0  -5  -9    1.08    1.03
   0   5  -9    2.38    1.49
   0   5   9    0.81    0.49
   0   5  10    0.67    0.44
   0  -5  10    0.92    0.55
   0  -5  10    2.53    0.72
   0  -5 -10   -2.11    1.40
   0   5 -10    3.39    1.37
   0   5  10    0.46    0.53
   0   5  11    1.21    0.64
   0  -5  11    0.68    0.93
   0  -5  11    1.91    0.50
   0  -5 -11   -1.98    1.45
   0   5 -11    1.92    1.49
   0   5  11   -0.84    0.80
   0   5  12    2.85    0.75
   0  -5  12    0.90    1.05
   0  -5  12    1.85    0.69
   0  -5 -12    3.34    1.08
   0   5 -12    1.36    1.63
   0   5  12    0.93    0.89
   0   5  13    0.77    0.65
   0  -5  13    0.13    0.99
   0  -5  13    0.52    0.68
   0  -5 -13   -0.71    1.58
   0   5 -13    0.50    0.96
   0   5  13    1.40    0.49
   0   5  14   -1.24    1.39
   0  -5  14    2.54    1.14
   0  -5  14    1.01    0.55
   0  -5 -14    0.83    0.64
   0   5 -14    2.11    1.26
   0   5  14   -0.38    0.95
   0   5  15   10.01    4.70
   0  -5  15   -0.24    1.09
   0  -5  15   -0.62    0.77
   0  -5 -15    1.32    1.61
   0   5 -15    2.81    0.90
   0   5  15    0.74    0.30
   0  -5  16   -2.19    1.23
   0  -5  16    0.41    0.61
   0  -5 -16   -1.17    1.51
   0   5 -16    0.12    1.14
   0   5  16    0.75    0.86
   0   5  17    0.78    2.07
   0  -5  17    2.10    1.46
   0  -5  17   -0.18    0.89
   0  -5 -17    5.10    2.69
   0   5 -17   -1.02    1.83
   0   5  17    2.57    1.37
   0   5  18    3.12    1.57
   0  -5  18   -0.89    1.46
   0  -5  18    2.17    0.75
   0  -5 -18    4.73    2.16
   0   5 -18   -0.78    1.83
   0   5  18    0.46    1.01
   0   5  19    2.40    2.11
   0  -5  19    4.24    2.04
   0  -5  19    0.07    0.64
   0  -5 -19    1.37    1.15
   0   5 -19   -3.47    2.01
   0   5  19    1.83    0.80
   0  -5  20    1.27    1.37
   0  -5  20    0.86    0.64
   0  -5 -20   -1.18    1.30
   0   5 -20    2.93    2.26
   0   5  20   -1.32    0.93
   0   5  21   -0.81    2.34
   0  -5  21    0.87    1.71
   0  -5  21    1.76    0.59
   0  -5 -21   -0.96    2.01
   0   5 -21    2.13    1.36
   0   5  22   -1.79    2.03
   0  -5  22    0.15    1.76
   0  -5  22   -0.38    1.14
   0  -5 -22   -2.54    2.11
   0   5 -22    2.10    2.08
   0   5  23   -0.65    1.89
   0  -5  23   -1.61    1.88
   0  -5  23    1.12    0.87
   0  -5 -23    4.60    2.44
   0   5 -23    1.51    2.29
   0   5  24    1.32    1.15
   0  -5  24   -0.92    1.83
   0  -5  24   -1.69    1.03
   0  -5 -24    0.25    2.44
   0   5 -24   -0.75    1.89
   0   5  25    0.46    1.33
   0  -5  25   -3.15    1.79
   0  -5 -25    2.78    2.59
   0   5 -25   -0.41    1.69
   0   5  26    0.81    2.26
   0  -5  26   -0.30    1.91
   0  -5 -26   -1.03    1.94
   0   5 -26   -1.45    1.92
   0   5  27    2.47    1.69
   0  -5  27    6.14    4.82
   0  -5 -27    0.93    1.23
   0   5 -27    1.71    1.57
   0   5  28    2.57    2.66
   0  -5  28    1.79    2.65
   0  -5 -28    1.89    1.98
   0   5 -28    1.03    1.66
   0   5  29    2.59    1.98
   0  -5  29    0.35    2.45
   0  -5 -29   -0.99    2.32
   0   5 -29    1.09    2.01
   0   5  30    0.53    1.40
   0  -5  30    5.48    4.92
   0  -5 -30   -0.06    2.41
   0   5 -30    1.32    1.54
   0   5  31   -0.89    2.17
   0  -5  31    0.56    0.95
   0  -5 -31   -0.72    2.25
   0   5 -31    1.79    2.34
   0  -6   0  765.97   42.03
   0  -6   1 1270.84   69.49
   0  -6   1 1238.74   68.39
   0  -6  -1 1200.11   66.62
   0   6  -1 1248.75   69.13
   0   6   1 1257.89   69.81
   0   6   2   70.31    8.16
   0  -6   2   74.97    5.40
   0  -6  -2   76.21    9.17
   0   6   2   73.32   10.96
   0  -6   3   54.60    6.83
   0  -6  -3   67.12    7.87
   0   6  -3   61.72    4.70
   0   6   3   63.17    7.70
   0   6   4  932.44   51.32
   0  -6   4  960.99   52.79
   0  -6   4  936.04   52.06
   0  -6  -4  912.53   51.54
   0   6  -4  924.56   51.38
   0   6   4  939.11   52.03
   0  -6   5   59.58    4.07
   0  -6  -5   84.02    5.69
   0   6  -5   70.23    6.05
   0   6   6 1424.06   66.48
   0  -6   6 1441.40   68.61
   0  -6   6 1426.71   67.00
   0  -6  -6 1350.61   63.32
   0   6  -6 1368.42   63.87
   0   6   6 1386.97   64.68
   0  -6  -7    4.11    1.30
   0   6  -7    2.62    2.57
   0   6   7   10.81    2.38
   0  -6   8    6.09    1.05
   0  -6   8   10.07    1.92
   0  -6  -8    8.78    1.46
   0   6  -8    7.35   15.21
   0   6   8    7.26    1.12
   0   6   9 1308.94   45.86
   0  -6   9 1312.96   46.44
   0  -6   9 1249.70   79.01
   0  -6  -9 1296.67   46.10
   0   6  -9 1209.14   76.20
   0   6   9 1303.88   45.52
   0   6  10   27.88    4.01
   0  -6 -10   28.58    4.26
   0   6 -10   29.82    5.56
   0   6  10   21.93    2.88
   0   6  11  638.52   41.03
   0  -6  11  639.49   43.84
   0  -6  11  663.27   45.93
   0  -6 -11  689.14   47.80
   0   6 -11  640.56   42.11
   0   6  11  657.90   41.74
   0   6  12  126.64    6.65
   0  -6  12  146.90    6.39
   0  -6  12  143.66   11.68
   0  -6 -12  145.83    8.49
   0   6 -12  140.26   10.85
   0   6  12  139.47    8.72
   0  -6  13   64.43    3.83
   0  -6  13   64.16    8.80
   0  -6 -13   57.36   10.08
   0   6 -13   65.08    6.08
   0   6  13   64.31    3.76
   0   6  14  141.06   14.18
   0  -6  14  148.01   14.56
   0  -6  14  156.91   15.85
   0  -6 -14  154.01   16.68
   0   6 -14  140.33   14.41
   0   6  14  125.71   17.86
   0   6  15    7.19    1.46
   0  -6  15    3.98    1.15
   0  -6  15    7.76    1.77
   0  -6 -15    4.24    1.85
   0   6 -15    6.42    3.02
   0   6  15    4.08    1.06
   0   6  16   55.57    5.63
   0  -6  16   67.62    8.99
   0  -6  16   57.81    8.31
   0  -6 -16   54.85    8.13
   0   6 -16   68.41   10.50
   0   6  16   50.74    4.76
   0   6  17   -1.09    1.92
   0  -6  17    3.27    0.80
   0  -6  17    1.02    1.12
   0  -6 -17    4.24    2.06
   0   6 -17   -4.07    2.16
   0   6  17   -0.24    1.02
   0  -6  18   -0.28    1.33
   0  -6  18    1.18    0.68
   0  -6 -18    0.71    1.95
   0   6 -18    2.91    1.76
   0   6  18   -0.12    0.96
   0   6  19   90.24   17.90
   0  -6  19  100.36   18.57
   0  -6  19   91.12   11.61
   0  -6 -19   84.99   12.77
   0   6 -19  103.52   17.80
   0   6  19  101.66   12.05
   0   6  20   -0.92    1.64
   0  -6  20   -0.53    1.69
   0  -6  20    0.77    0.55
   0  -6 -20    1.18    2.16
   0   6 -20   -2.68    3.00
   0   6  20    0.38    0.56
   0   6  21   29.54    5.20
   0  -6  21   31.98    6.77
   0  -6  21   24.78    4.02
   0  -6 -21   30.22    6.42
   0   6 -21   26.85    4.76
   0   6  22   36.46    5.44
   0  -6  22   46.56    6.02
   0  -6  22   30.00    6.31
   0  -6 -22   31.68    5.84
   0   6 -22   38.69    6.25
   0   6  23   62.83   13.62
   0  -6  23   58.22    9.68
   0  -6  23   45.28    9.67
   0  -6 -23   58.15   10.22
   0   6 -23   58.69   12.52
   0   6  24   67.84   13.08
   0  -6  24   67.74    8.86
   0  -6 -24   67.31   12.49
   0   6 -24   52.56   11.21
   0   6  25   27.44    6.85
   0  -6  25   34.83    6.51
   0  -6 -25   31.14    6.73
   0   6 -25   38.73    8.34
   0   6  26    9.36    2.45
   0  -6  26   11.28    3.78
   0  -6 -26    3.56    2.94
   0   6 -26    6.43    4.11
   0   6  27   66.74   13.60
   0  -6  27   81.40   15.77
   0  -6 -27   74.69   11.98
   0   6 -27   59.33   13.65
   0   6  28   -0.03    1.97
   0  -6  28   -2.72    2.44
   0  -6 -28    0.64    1.74
   0   6 -28    5.01    4.21
   0   6  29    0.72    2.11
   0  -6  29    5.62    2.78
   0  -6 -29    3.16    2.85
   0   6 -29    1.32    2.28
   0  -7   0   -0.30    1.26
   0   7   0   -1.21    1.26
   0   7   1    0.84    0.43
   0  -7   1    0.06    0.22
   0  -7   1    2.38    1.11
   0  -7  -1   -0.47    1.33
   0   7   1    0.58    1.27
   0   7   2    1.35    0.86
   0  -7   2    1.32    0.89
   0  -7   2   -0.06    0.38
   0  -7  -2   -0.55    1.43
   0   7  -2    0.24    1.32
   0   7   3    3.10    0.74
   0  -7   3    0.98    0.65
   0  -7   3    0.25    0.87
   0  -7  -3   -2.40    1.55
   0   7  -3   -0.58    1.45
   0   7   3   -0.03    1.24
   0   7   4    0.67    0.71
   0  -7   4    2.40    0.56
   0  -7   4    0.87    0.86
   0  -7  -4   -2.48    1.64
   0   7  -4   -0.89    1.40
   0   7   4    0.64    1.26
   0   7   5    0.37    0.62
   0  -7   5   -0.34    0.64
   0  -7   5    2.69    1.51
   0  -7  -5   -2.37    1.69
   0   7  -5    0.77    1.46
   0   7   5   -0.74    1.21
   0  -7   6    0.83    0.61
   0  -7   6    0.40    1.42
   0  -7  -6    0.43    0.71
   0   7  -6    0.18    1.52
   0   7   6    0.33    0.58
   0  -7   7    1.17    0.84
   0  -7   7    1.35    0.87
   0  -7  -7    3.02    1.35
   0   7  -7   -0.80    1.49
   0   7   7   -0.58    1.17
   0   7   8    5.26    2.01
   0  -7   8   -0.77    0.71
   0  -7   8    1.83    1.02
   0  -7  -8   -0.30    1.73
   0   7  -8   -0.96    1.43
   0   7   8   -0.06    1.02
   0   7   9   -0.56    1.15
   0  -7   9    0.04    0.77
   0  -7   9    0.27    0.71
   0  -7  -9    0.21    1.71
   0   7  -9    1.60    0.78
   0   7   9    0.12    1.06
   0   7  10    1.24    1.18
   0  -7  10    2.78    0.87
   0  -7  10    1.20    1.14
   0  -7 -10   -1.21    1.63
   0   7 -10    3.87    1.82
   0   7  10    0.10    1.06
   0   7  11    0.13    0.77
   0  -7  11   -0.53    0.87
   0  -7  11   -0.25    1.01
   0  -7 -11   -1.20    1.67
   0   7 -11    1.94    1.67
   0   7  11    1.60    1.29
   0   7  12   -0.16    1.12
   0  -7  12    0.62    0.61
   0  -7 -12   -0.21    1.79
   0   7 -12    0.59    1.66
   0   7  12   -0.38    0.61
   0   7  13   -1.05    1.30
   0  -7  13    1.01    1.03
   0  -7  13   -1.20    1.03
   0  -7 -13    1.91    1.11
   0   7 -13    4.67    1.83
   0   7  13    2.14    1.60
   0   7  14   -1.69    1.54
   0  -7  14    0.44    0.41
   0  -7  14    0.07    0.89
   0  -7 -14   -0.19    1.89
   0   7 -14   -2.48    1.85
   0   7  14    0.44    1.05
   0  -7  15   -1.06    0.99
   0  -7  15   -0.38    0.52
   0  -7 -15   -1.02    1.97
   0   7 -15    6.09    2.81
   0   7  15    1.17    1.12
   0   7  16   -0.18    1.60
   0  -7  16    1.26    0.65
   0  -7  16    4.67    1.21
   0  -7 -16   -1.54    2.01
   0   7 -16    1.57    1.91
   0   7  16   -1.46    1.05
   0   7  17    0.71    1.60
   0  -7  17    2.04    1.51
   0  -7  17    1.37    0.62
   0  -7 -17   -0.92    1.86
   0   7 -17    2.13    2.04
   0   7  17    1.23    0.86
   0   7  18    4.66    2.13
   0  -7  18    2.51    1.15
   0  -7  18    1.76    0.46
   0  -7 -18   -0.55    2.03
   0   7 -18    2.23    1.02
   0   7  18    2.59    1.17
   0   7  19    1.43    1.01
   0  -7  19    1.43    1.49
   0  -7  19   -1.42    0.99
   0  -7 -19    2.60    2.10
   0   7 -19   -0.13    1.83
   0   7  19    3.08    1.61
   0   7  20   -1.91    1.51
   0  -7  20    0.27    1.23
   0  -7  20    1.01    0.80
   0  -7 -20   -1.27    1.98
   0   7 -20   -0.52    2.07
   0   7  21    2.08    2.23
   0  -7  21    2.37    2.26
   0  -7  21    1.74    1.11
   0  -7 -21    7.07    5.09
   0   7 -21    1.66    1.27
   0   7  22    0.19    1.80
   0  -7  22   -2.23    1.51
   0  -7 -22   -1.42    2.10
   0   7 -22    1.05    1.48
   0   7  23    3.15    2.96
   0  -7  23    5.25    3.67
   0  -7 -23    0.95    0.87
   0   7 -23   -0.74    1.45
   0   7  24   -1.01    2.07
   0  -7  24   -1.37    1.89
   0  -7 -24    0.40    1.20
   0   7 -24   -0.92    1.39
   0   7  25    0.00    2.01
   0  -7  25    0.40    1.54
   0  -7 -25   -0.89    1.35
   0   7 -25    1.03    1.17
   0   7  26   -0.78    1.95
   0  -7  26    2.96    2.16
   0  -7 -26    1.01    2.48
   0   7 -26   -2.04    2.06
   0   7  27    0.24    1.01
   0  -7  27   -0.24    2.20
   0  -7 -27    1.18    1.52
   0   7 -27   -0.12    1.98
   0   7  28   -1.79    1.82
   0  -7  28    1.60    1.97
   0  -7 -28    2.37    3.06
   0   7 -28   -0.84    1.89
   0   8   0  246.35   24.45
   0  -8   0  266.18   25.92
   0   8   0  271.32   26.63
   0   8   1   32.50    5.34
   0  -8   1   41.40    7.19
   0  -8  -1   35.42    6.68
   0   8  -1   42.09    5.88
   0   8   2   52.60    5.80
   0  -8   2   56.59    5.88
   0  -8   2   53.42    9.61
   0  -8  -2   54.70    9.14
   0   8  -2   49.78    5.84
   0  -8   3  150.43   14.64
   0  -8   3  166.15   17.59
   0  -8  -3  144.06   14.65
   0   8  -3  166.32   19.37
   0  -8   4  103.24   12.05
   0  -8   4  114.19   18.98
   0  -8  -4  102.87   16.00
   0   8  -4  102.01   11.03
   0   8   4  104.97   15.63
   0  -8   5  281.36   27.03
   0  -8   5  286.64   28.08
   0  -8  -5  274.74   27.16
   0   8   5  281.12   27.34
   0   8   6    5.12    1.14
   0  -8   6    4.10    1.23
   0  -8  -6    8.41    1.97
   0   8   6    4.41    2.16
   0   8   7  304.39   26.27
   0  -8   7  283.30   23.17
   0  -8   7  284.54   24.53
   0  -8  -7  276.41   24.33
   0   8  -7  294.84   24.33
   0   8   7  283.86   24.85
   0   8   8   70.55    6.92
   0  -8   8   67.99    9.52
   0  -8   8   75.31    9.83
   0  -8  -8   82.02   13.20
   0   8  -8   72.38    7.36
   0   8   8   68.69   10.98
   0   8   9   70.18    8.60
   0  -8   9   68.82    9.30
   0  -8   9   84.70   10.05
   0  -8  -9   78.65    9.59
   0   8  -9   81.31   10.72
   0   8   9   77.26   10.88
   0   8  10  289.42   33.41
   0  -8  10  256.43   27.81
   0  -8  10  256.37   28.67
   0  -8 -10  254.61   28.00
   0   8 -10  262.91   29.55
   0   8  10  256.68   27.97
   0   8  11  159.74   22.62
   0  -8  11  173.86   19.06
   0  -8  11  171.41   20.11
   0  -8 -11  177.85   24.69
   0   8 -11  174.90   19.65
   0   8  11  163.79   19.72
   0   8  12   36.46    7.14
   0  -8  12   46.53    6.71
   0  -8  12   40.41    6.82
   0  -8 -12   45.37    7.82
   0   8 -12   45.31    6.31
   0   8  12   33.90    5.35
   0   8  13    0.44    1.36
   0  -8  13    0.44    0.68
   0  -8  13    3.28    1.24
   0  -8 -13    2.66    1.03
   0   8 -13   -1.11    1.97
   0   8  13   10.29    2.71
   0   8  14   63.93   11.80
   0  -8  14   62.69   10.98
   0  -8  14   72.83   11.69
   0  -8 -14   68.17    8.66
   0   8 -14   69.12   12.20
   0   8  14   48.77    8.32
   0   8  15  209.45   22.69
   0  -8  15  214.87   23.05
   0  -8  15  207.75   24.10
   0  -8 -15  210.79   24.35
   0   8 -15  217.34   23.77
   0   8  15  215.84   23.27
   0   8  16    5.12    2.22
   0  -8  16    0.81    1.23
   0  -8  16    0.95    0.44
   0  -8 -16    0.87    1.40
   0   8 -16   -3.27    2.32
   0   8  16    0.87    1.49
   0   8  17   78.80   13.14
   0  -8  17   64.28   12.73
   0  -8  17   66.40   13.47
   0  -8 -17   74.96   14.19
   0   8 -17   74.51   12.29
   0   8  17   55.59   10.90
   0   8  18    2.99    2.31
   0  -8  18    1.79    1.69
   0  -8  18    6.25    3.43
   0  -8 -18   10.76    6.65
   0   8 -18    5.01    3.52
   0   8  18    2.32    1.73
   0   8  19    8.75    5.04
   0  -8  19    5.25    3.16
   0  -8  19    7.97    4.76
   0  -8 -19    8.40    5.12
   0   8 -19    5.75    3.90
   0   8  20   15.24    3.49
   0  -8  20    9.80    5.38
   0  -8  20   10.69    5.85
   0  -8 -20   14.75    4.23
   0   8 -20   16.71    4.24
   0   8  21  133.00   31.58
   0  -8  21  133.38   32.41
   0   8 -21  156.89   31.49
   0   8  22   69.86   10.97
   0  -8  22   57.56   13.78
   0  -8 -22   61.07   10.10
   0   8 -22   65.23   10.32
   0   8  23    5.77    3.80
   0  -8  23    0.72    1.43
   0  -8 -23    2.72    2.13
   0   8 -23   -1.73    2.32
   0   8  24   31.65    5.10
   0  -8  24   27.51    6.86
   0  -8 -24   17.86    5.50
   0   8 -24   30.97    6.33
   0   8  25   60.45   15.95
   0  -8  25   60.60   14.73
   0  -8 -25   70.67   16.91
   0   8 -25   68.32   14.49
   0  -9   0   -3.58    1.64
   0   9   0    3.08    1.12
   0  -9   1   -0.47    0.92
   0  -9  -1    1.45    1.26
   0   9  -1    1.61    0.99
   0   9   1    2.40    1.36
   0  -9   2    1.35    0.62
   0  -9  -2   -0.37    0.96
   0   9  -2    2.51    1.14
   0   9   2   -0.84    1.48
   0  -9   3    0.13    0.67
   0  -9   3   -1.29    1.45
   0  -9  -3   -0.86    1.77
   0   9  -3   -0.52    1.05
   0   9   3    0.56    1.54
   0  -9   4   -0.15    0.65
   0  -9   4   -0.37    1.32
   0  -9  -4   -2.16    1.74
   0   9  -4    0.22    1.71
   0   9   4    4.89    1.83
   0   9   5   -0.04    0.41
   0  -9   5    0.27    0.33
   0  -9   5    0.92    1.01
   0  -9  -5   -0.53    1.80
   0   9  -5   -0.18    1.63
   0   9   5    4.42    1.89
   0   9   6   -0.90    0.83
   0  -9   6    1.27    0.99
   0  -9   6    0.80    0.43
   0  -9  -6   -0.30    1.85
   0   9  -6   -0.46    1.66
   0   9   6   -0.13    0.99
   0   9   7   -0.34    0.83
   0  -9   7   -0.15    0.69
   0  -9   7    4.15    1.29
   0  -9  -7   -0.04    1.80
   0   9  -7   -1.73    1.79
   0   9   7   -2.19    1.48
   0   9   8    1.42    1.14
   0  -9   8   -0.07    0.72
   0  -9   8   -0.12    1.12
   0  -9  -8   -1.37    1.76
   0   9  -8   -1.06    1.82
   0   9   8    2.28    0.89
   0   9   9   -0.10    0.87
   0  -9   9   -0.71    0.69
   0  -9   9    1.21    0.69
   0  -9  -9    3.36    2.06
   0   9  -9    0.47    1.20
   0   9   9   -0.47    1.42
   0   9  10    0.64    0.46
   0  -9  10   -0.41    0.71
   0  -9  10   -0.21    1.20
   0  -9 -10    2.84    0.99
   0   9 -10    1.58    0.71
   0   9  10    3.99    1.63
   0   9  11   -1.23    0.89
   0  -9  11   -0.98    0.78
   0  -9  11    0.10    0.81
   0  -9 -11    1.39    1.40
   0   9 -11    1.39    1.92
   0   9  11    3.52    1.58
   0   9  12    0.99    0.68
   0  -9  12    0.43    0.44
   0  -9  12    0.75    1.57
   0  -9 -12    3.49    1.86
   0   9 -12    0.31    1.95
   0   9  12   -0.89    1.26
   0   9  13    1.58    1.54
   0  -9  13   -0.10    0.50
   0  -9  13    0.69    0.77
   0  -9 -13   -0.53    2.10
   0   9 -13    1.77    2.26
   0   9  13   -0.43    1.35
   0   9  14   -1.43    1.11
   0  -9  14   -0.67    0.84
   0  -9  14    2.01    1.51
   0  -9 -14    1.67    2.37
   0   9 -14   -2.63    2.07
   0   9  14   -0.21    1.36
   0   9  15    0.00    1.18
   0  -9  15    0.67    0.55
   0  -9  15    3.03    1.94
   0  -9 -15    0.64    1.35
   0   9 -15    3.24    2.41
   0   9  15    0.33    0.75
   0   9  16    1.49    1.17
   0  -9  16   -0.13    1.06
   0  -9  16   -2.68    1.17
   0  -9 -16   -0.13    2.23
   0   9 -16    0.93    2.31
   0   9  16    4.73    2.76
   0   9  17   -0.22    0.69
   0  -9  17   -0.19    0.98
   0  -9  17   -0.10    1.14
   0  -9 -17    0.22    1.11
   0   9 -17   -0.68    2.16
   0   9  17   -0.27    1.17
   0   9  18   -0.12    0.77
   0  -9  18    3.05    1.98
   0  -9  18    1.66    1.18
   0  -9 -18    2.87    2.81
   0   9 -18    0.09    2.22
   0   9  19    1.49    1.30
   0  -9 -19   -0.89    2.25
   0   9 -19    7.16    5.43
   0   9  20   -0.89    1.55
   0  -9 -20    4.10    3.50
   0   9 -20    0.49    2.26
   0   9  21    0.61    1.12
   0  -9 -21   -1.39    2.60
   0   9 -21   -2.03    2.26
   0   9  22   -2.50    1.97
   0  -9 -22    2.45    3.03
   0   9 -22    0.12    2.47
   0  -9 -23   -0.77    2.38
   0   9 -23    0.12    2.50
   0 -10   0  208.64   24.23
   0  10   0  215.55   22.68
   0 -10   1   56.51   10.70
   0 -10  -1   74.90    9.51
   0  10  -1   71.57   11.38
   0  10   1   62.85    9.73
   0 -10   2  230.19   35.59
   0 -10  -2  235.35   36.74
   0  10  -2  249.34  132.63
   0  10   2  237.82   38.47
   0 -10   3   33.28    6.51
   0 -10  -3   30.96    6.56
   0  10  -3   24.32    6.51
   0  10   3   31.21    6.92
   0 -10   4    8.06    4.75
   0 -10  -4    7.89    4.55
   0  10  -4   10.54    6.37
   0  10   4    7.45    4.78
   0 -10   5   42.40    9.58
   0 -10  -5   56.89   12.26
   0  10  -5   40.82    8.50
   0  10   5   46.30    7.92
   0 -10   6   12.61    6.98
   0 -10  -6    9.23    5.48
   0  10  -6    9.21    5.46
   0  10   6   18.58    4.80
   0 -10   7    0.15    0.99
   0 -10  -7    0.75    0.75
   0  10  -7    6.53    4.36
   0  10   7    0.74    0.95
   0 -10   8   17.42    4.24
   0 -10  -8   27.23    4.98
   0  10  -8   22.90    4.83
   0  10   8   16.14    3.21
   0 -10   9    5.37    3.39
   0 -10  -9   11.65    6.43
   0  10  -9    5.34    4.18
   0  10   9    4.80    3.43
   0 -10  10   17.76    4.24
   0 -10 -10   23.33    5.17
   0  10 -10   12.20    7.13
   0  10  10   20.14    3.87
   0 -10  11  134.20   18.39
   0 -10 -11  129.69   23.65
   0  10 -11  120.06   22.00
   0  10  11  108.35   19.65
   0 -10  12  115.63   15.94
   0 -10 -12  113.87   21.39
   0  10 -12  111.34   22.43
   0  10  12  101.82   19.94
   0 -10  13    2.26    1.61
   0 -10 -13    3.31    2.57
   0  10 -13   -0.09    2.28
   0  10  13   -0.84    1.63
   0 -10  14   94.12   19.52
   0 -10 -14   79.82   20.64
   0  10 -14   86.01   21.93
   0  10  14   73.64   19.93
   0 -10  15   72.29   13.51
   0 -10 -15   83.81   16.28
   0  10 -15   91.23   20.21
   0  10  15   61.21   12.91
   0 -10  16   29.55    8.44
   0 -10 -16   30.07    8.93
   0  10 -16   36.38    7.36
   0 -10 -17  135.59   32.38
   0  10 -17  181.02  127.60
   0 -10 -18   53.49    8.77
   0  10 -18   36.34    6.48
   0 -10 -19    4.55    4.44
   0  10 -19    5.43    2.85
   0 -11   0    1.70    1.43
   0  11   0   -0.12    1.98
   0 -11   1    2.40    1.76
   0 -11  -1    5.40    3.86
   0  11  -1    0.01    1.88
   0  11   1   -0.83    1.91
   0 -11   2   -0.52    1.51
   0 -11  -2   -0.41    1.82
   0  11  -2   -0.16    1.88
   0  11   2   -0.07    2.01
   0 -11   3    0.98    1.02
   0 -11  -3   -1.24    1.76
   0  11  -3    5.93    3.70
   0  11   3    3.10    2.90
   0 -11   4   -1.15    1.46
   0 -11  -4   -0.03    1.74
   0  11  -4    2.04    2.37
   0  11   4   -2.20    1.97
   0 -11   5    1.79    1.24
   0 -11  -5   -0.06    1.79
   0  11  -5   -2.45    1.91
   0  11   5   -1.32    1.92
   0 -11   6   -1.70    1.48
   0 -11  -6   -0.50    1.82
   0  11  -6    4.23    2.66
   0  11   6   -0.69    2.00
   0 -11   7    0.00    1.61
   0 -11  -7    2.28    1.71
   0  11  -7   -1.85    1.95
   0  11   7    0.00    1.91
   0 -11   8   -1.29    1.54
   0 -11  -8    0.19    0.86
   0  11  -8    0.13    1.27
   0  11   8    0.37    1.12
   0 -11   9    5.65    3.49
   0 -11  -9    1.30    1.76
   0  11  -9    0.56    2.14
   0  11   9    1.51    1.27
   0 -11  10    3.33    2.54
   0 -11 -10    1.08    0.77
   0  11 -10    1.01    2.25
   0  11  10    0.69    1.85
   0 -11  11    5.00    3.40
   0 -11 -11   -2.42    2.22
   0  11 -11   -2.03    2.19
   0  11  11    0.12    1.76
   0 -11  12    1.91    1.77
   0 -11 -12    1.36    1.91
   0  11 -12    3.77    3.99
   0  11  12   -0.34    1.70
   0 -11  13   -0.16    1.51
   0 -11 -13    1.35    2.44
   0  11 -13    0.65    2.32
   0  11  13    2.85    2.82
   0 -11 -14    1.57    1.88
   0  11 -14   -1.95    2.44
   0 -11 -15    0.80    1.60
   0  11 -15    0.44    2.31
   0 -12   0   10.26    2.42
   0  12   0   13.36    2.45
   0 -12   1   23.06    4.98
   0 -12  -1   25.47    6.05
   0  12  -1   24.14    4.33
   0  12   1   22.37    5.06
   0 -12   2  142.68   24.41
   0 -12  -2  162.14  125.15
   0  12  -2  136.12   26.12
   0  12   2  150.36   33.09
   0 -12   3    5.43    4.54
   0 -12  -3    2.31    1.82
   0  12  -3    1.09    1.43
   0  12   3    3.73    3.59
   0 -12   4    4.08    3.70
   0 -12  -4    2.11    2.54
   0  12  -4    3.21    3.33
   0  12   4   10.93    3.74
   0 -12   5    5.48    2.00
   0 -12  -5    9.39    4.01
   0  12  -5    5.17    1.66
   0  12   5    5.14    2.10
   0 -12   6    1.03    1.11
   0 -12  -6   -2.93    2.37
   0  12  -6    1.98    2.69
   0  12   6    2.81    2.40
   0 -12   7   13.20    4.44
   0 -12  -7   11.55    4.33
   0  12  -7   13.88    3.81
   0  12   7   13.44    4.98
   0 -12   8   35.88    9.59
   0  12  -8   32.02    8.68
   0  12   8   29.17    7.44
   1   0   0    1.43    0.55
   1   0   0    0.49    0.22
   1   0   0   -0.07    0.47
   1   0   1    0.18    0.47
   1   0  -1    0.99    0.49
   1   0  -1    0.50    0.35
  -1   0  -1    2.04    0.47
   1   0   1    1.98    0.59
  -1   0   1    0.38    0.28
   1   0  -1   -0.64    0.41
   1   0   1    0.30    0.59
   1   0   2  599.03   19.86
   1   0  -2  644.06   22.13
  -1   0  -2  661.46   21.72
   1   0  -2  623.75   20.64
   1   0   2  644.30   21.44
  -1   0   3    1.92    0.68
   1   0   3    0.09    0.62
  -1   0  -3    1.95    0.43
   1   0  -3    1.23    0.78
  -1   0   3    3.58    0.64
   1   0  -3    1.98    0.52
   1   0   3    1.14    0.40
  -1   0   4  105.77    4.01
   1   0   4  111.16    4.21
   1   0   4   95.62    3.80
  -1   0  -4  103.99    4.01
   1   0  -4  118.87    5.06
  -1   0   4  101.60    3.65
   1   0  -4  108.61    3.76
   1   0   4  115.05    5.01
  -1   0   5    1.55    0.62
   1   0   5   -0.15    0.25
  -1   0  -5    1.05    0.37
   1   0  -5    5.53    1.86
  -1   0  -5    1.88    0.65
  -1   0   6 3222.52  105.38
   1   0   6 3246.78  106.73
  -1   0  -6 3216.96  105.12
   1   0  -6 3406.78  135.35
  -1   0  -6 3291.08  107.91
   1   0  -6 3286.30  107.13
  -1   0   7    2.81    1.01
   1   0   7   -0.27    0.52
  -1   0  -7    0.15    0.30
   1   0  -7   -2.29    3.06
   1   0  -7    0.19    0.31
  -1   0   8  105.29    4.61
   1   0   8  106.36    4.54
  -1   0  -8  100.67    4.02
   1   0  -8  104.45    5.50
  -1   0  -8   99.93    5.81
   1   0  -8  101.69    3.76
  -1   0   9    2.13    1.30
   1   0   9   -0.03    1.26
  -1   0  -9    0.81    0.37
   1   0  -9    5.22    4.83
   1   0  -9    0.41    0.37
  -1   0  10  642.97   22.50
   1   0  10  704.47   24.05
  -1   0 -10  715.05   23.83
   1   0 -10  715.65   25.98
  -1   0 -10  633.49   30.10
   1   0 -10  678.79   22.59
  -1   0  11   -0.72    1.42
  -1   0 -11   -0.98    0.72
   1   0 -11    2.84    8.53
  -1   0 -11   -0.13    0.67
   1   0 -11   -1.05    1.48
  -1   0  12 1172.98   47.71
   1   0  12 1274.15   51.98
  -1   0 -12 1218.71   48.58
   1   0 -12 1277.33   52.66
  -1   0 -12 1238.08   51.67
   1   0 -12 1251.58   52.10
  -1   0  13   -2.91    3.78
   1   0  13   12.55    5.32
  -1   0 -13    0.81    0.41
   1   0 -13   -1.57    1.57
  -1   0 -13   -1.05    2.42
   1   0 -13   -0.18    4.76
  -1   0  14  844.73   47.63
   1   0  14  925.11   51.32
  -1   0 -14  873.10   47.84
   1   0 -14  858.54   48.60
  -1   0 -14  916.16   51.05
   1   0 -14  882.22   48.83
   1   0  15    4.58    1.63
  -1   0 -15    1.79    1.49
   1   0 -15    3.19    1.92
  -1   0 -15    2.44    0.92
   1   0 -15   -2.44    2.82
  -1   0  16  744.39   41.47
   1   0  16  751.66   43.21
  -1   0 -16  736.30   41.26
   1   0 -16  756.08   43.32
  -1   0 -16  766.33   42.56
   1   0 -16  758.79   41.93
  -1   0  17    3.02    1.37
   1   0  17   -4.33    1.63
  -1   0 -17    0.47    0.67
   1   0 -17    4.78    1.92
  -1   0 -17   -0.83    1.49
   1   0 -17   -2.74    1.09
  -1   0  18   42.30    3.55
   1   0  18   39.33    7.20
  -1   0 -18   29.57    3.30
   1   0 -18   28.64    3.71
  -1   0 -18   34.23    4.80
   1   0 -18   26.49    4.75
  -1   0  19    2.76    1.03
   1   0 -19    7.45    2.47
  -1   0 -19    0.81    2.69
   1   0 -19   -1.54    2.57
  -1   0  20 2692.20  254.75
   1   0  20 2500.19  237.67
  -1   0 -20 2413.51   84.30
   1   0 -20 2309.73   81.92
  -1   0 -20 2475.08  234.02
   1   0 -20 2499.40  236.75
  -1   0  21    3.99    1.57
   1   0  21   -0.87    2.71
  -1   0 -21    5.53    1.37
   1   0 -21   13.13    2.37
  -1   0 -21    9.96    2.34
   1   0 -21    3.15    7.05
  -1   0  22   56.52    7.60
   1   0  22   52.04    9.03
  -1   0 -22   41.62    7.97
   1   0 -22   50.15    6.82
  -1   0 -22   55.84    8.80
   1   0 -22   50.24    9.62
  -1   0  23   -1.48    2.01
   1   0  23   -0.24    2.07
  -1   0 -23    0.83    0.47
   1   0 -23    0.10    1.67
  -1   0 -23   -1.35    1.52
   1   0 -23   -0.55    1.02
  -1   0  24    7.73    2.91
   1   0  24   -0.35    2.06
  -1   0 -24    0.00    0.64
   1   0 -24    1.77    2.23
  -1   0 -24    5.68    1.63
   1   0 -24   -0.53    0.99
  -1   0 -25    2.35    0.86
   1   0 -25    5.66    2.37
  -1   0 -25    5.06    1.97
   1   0 -25    1.09    0.77
  -1   0  26  393.13   43.61
   1   0  26  417.83   45.02
  -1   0 -26  417.88   44.44
   1   0 -26  367.23   39.87
  -1   0 -26  430.53   51.86
  -1   0  27    3.18    1.66
   1   0  27   -4.73    2.50
  -1   0 -27    2.11    1.18
   1   0 -27    3.77    1.95
  -1   0 -27    1.57    0.80
  -1   0  28    3.15    2.79
   1   0  28    2.76    2.62
  -1   0 -28    0.72    0.72
   1   0 -28    4.12    3.00
  -1   0 -28    3.22    2.37
  -1   0  29    4.94    3.16
   1   0  29    4.12    2.72
   1   0 -29    4.69    2.97
  -1   0  30  164.71   40.52
   1   0  30  173.37   42.99
   1   0 -30  125.03   29.82
  -1   0 -30  161.21   33.26
  -1   0  31    0.22    1.66
   1   0  31    1.82    1.88
   1   0 -31   -1.24    1.82
  -1   0 -31    0.37    0.68
  -1   0  32    6.48    4.33
   1   0  32    5.37    4.10
   1   0 -32    5.96    3.89
  -1   0  33   -1.45    2.22
   1   0  33   -0.84    2.34
   1   0 -33   -1.12    1.66
  -1  -1   0    1.36    0.27
   1  -1   0    1.06    0.52
   1   1   0    0.56    0.34
  -1  -1   0    0.80    0.58
   1  -1   0    0.84    0.34
  -1   1   0    2.06    0.56
   1   1   0    1.70    0.69
  -1  -1  -1    0.71    0.24
   1   1   1    1.42    0.44
   1  -1   1    1.21    0.35
  -1  -1   1    1.03    0.31
   1  -1  -1    1.73    0.69
   1   1  -1    0.93    0.28
  -1  -1  -1    2.19    0.65
  -1   1  -1    1.46    0.35
   1  -1  -1    1.95    0.71
   1  -1   1    0.80    0.22
   1   1  -1    2.48    0.67
  -1   1  -1    2.79    0.74
  -1   1   1    0.67    0.58
   1   1  -1    2.51    0.96
   1   1   1    1.21    0.71
  -1  -1   2   54.86    6.37
   1   1   2   58.94    6.64
   1  -1   2   61.38    6.99
   1  -1  -2   56.22    6.45
  -1  -1  -2   56.21    6.53
  -1   1  -2   55.20    6.30
   1  -1  -2   60.91    6.96
   1  -1   2   59.33    6.64
   1   1  -2   60.99    8.47
   1  -1  -2   57.82    6.51
  -1   1  -2   59.02    7.35
  -1   1   2   55.19    6.36
   1   1  -2   59.61    6.80
   1   1   2   59.51    8.74
  -1   1   3   16.20    3.37
  -1  -1   3   16.57    2.01
   1   1   3   16.75    2.07
   1  -1   3   16.51    2.71
  -1  -1  -3   17.74    2.97
  -1   1  -3   16.07    1.98
   1  -1  -3   18.75    3.03
   1  -1   3   17.31    2.04
  -1   1  -3   12.71    2.93
  -1   1   3   16.54    1.92
   1   1  -3   17.70    3.49
   1   1   3   15.46    2.44
  -1   1   4   80.41    3.76
  -1  -1   4   89.49    4.23
   1   1   4   82.02    3.65
   1  -1   4   83.72    3.95
  -1  -1  -4   84.68    3.98
   1  -1  -4   83.69    3.96
   1   1  -4   93.69    7.78
  -1   1  -4   84.34    4.14
  -1   1   4   85.96    2.93
   1   1  -4   80.96    5.40
   1   1   4   95.15    4.10
  -1   1   5  185.93    8.09
  -1  -1   5  197.65    7.16
   1   1   5  197.15    8.96
   1  -1   5  192.24    6.96
  -1  -1  -5  194.93    8.15
   1  -1  -5  186.40    7.63
   1   1  -5  210.04    9.02
  -1   1  -5  189.03    7.26
   1   1  -5  211.87    7.60
   1   1   5  200.86    9.09
  -1   1   6  109.42    4.78
  -1  -1   6  108.34    4.26
   1   1   6  107.44    4.29
   1  -1   6  106.39    4.38
  -1  -1  -6  108.41    6.86
   1  -1  -6   94.59    5.10
   1   1  -6  100.90    4.17
  -1   1  -6   91.75    5.01
   1   1  -6  120.11    4.46
   1   1   6  105.40    4.33
  -1   1   7  491.25   17.09
  -1  -1   7  516.68   17.53
   1   1   7  507.66   21.35
   1  -1   7  502.89   17.62
  -1  -1  -7  497.50   16.78
   1  -1   7  493.85   16.20
   1  -1  -7  515.60   18.29
   1   1  -7  505.47   17.19
  -1   1  -7  519.61   17.03
  -1   1  -7  498.81   17.16
   1   1  -7  492.34   16.71
   1   1   7  500.17   17.56
  -1   1   8   11.59    2.37
  -1  -1   8   13.50    2.72
   1   1   8   13.84    3.93
   1  -1   8   16.38    2.85
  -1  -1  -8   13.72    1.88
   1  -1  -8   15.36    3.49
   1   1  -8   15.20    2.29
  -1   1  -8    8.32    3.46
   1   1  -8   14.47    2.03
   1  -1  -8   15.39    1.98
   1   1   8   14.24    2.31
  -1   1   9 1660.29   54.94
  -1  -1   9 1623.71   53.74
   1   1   9 1668.49   56.85
   1  -1   9 1678.07   55.62
  -1  -1  -9 1658.82   54.70
   1  -1  -9 1708.29   56.99
  -1   1  -9 1798.47   58.86
   1   1  -9 1700.72   60.64
  -1   1  -9 1707.60   56.62
   1  -1  -9 1658.72   54.20
   1   1  -9 1671.74   54.98
   1   1   9 1678.28   59.28
  -1  -1  10  218.56   11.62
   1   1  10  228.21    8.59
   1  -1  10  237.42    8.93
  -1  -1 -10  235.07    8.72
   1  -1 -10  252.91   27.19
  -1   1 -10  242.40    8.93
   1   1 -10  233.90    9.73
  -1   1 -10  222.89   32.57
   1  -1 -10  221.76    8.07
   1   1 -10  217.68   11.69
   1   1  10  227.65    8.69
  -1   1  11   -5.59    2.97
  -1  -1  11    2.11    0.55
   1   1  11   -2.51    1.46
   1  -1  11    1.23    1.03
  -1  -1 -11    1.60    1.12
   1  -1 -11   -2.06    3.96
  -1   1 -11   -0.74    0.80
   1   1 -11    0.16    0.55
  -1  -1 -11    0.87    0.52
  -1   1 -11   -4.18    3.86
   1  -1 -11    2.08    0.56
   1   1 -11    3.40    1.39
  -1   1  12  366.80   16.38
  -1  -1  12  374.09   16.96
   1   1  12  315.13   18.75
   1  -1  12  345.20   18.78
  -1  -1 -12  330.83   13.93
   1  -1 -12  364.55   15.55
  -1   1 -12  388.44   15.95
   1   1 -12  323.80   14.83
  -1  -1 -12  313.78   14.00
  -1   1 -12  347.77   15.70
   1  -1 -12  331.17   13.97
   1   1 -12  346.91   20.39
  -1   1  13  558.27   24.73
  -1  -1  13  634.87   26.83
   1   1  13  592.86   25.35
   1  -1  13  630.56   26.08
  -1  -1 -13  614.43   26.57
   1  -1 -13  641.58   26.40
  -1   1 -13  642.14   26.14
   1   1 -13  628.82   27.10
  -1   1 -13  598.85   26.21
   1  -1 -13  615.56   24.90
   1   1 -13  620.75   25.55
   1   1  14   50.19    3.77
   1  -1  14   62.69    9.57
  -1  -1 -14   56.15    5.87
   1  -1 -14   57.10    5.46
   1   1 -14   52.99    7.32
  -1  -1 -14   52.22    8.52
  -1   1 -14   57.07   10.14
   1   1 -14   59.62    7.98
  -1   1  15   23.68    5.26
  -1  -1  15   38.01    6.53
   1   1  15   26.51    2.60
   1  -1  15   25.61    4.29
  -1  -1 -15   30.65    3.67
   1  -1 -15   27.31    2.85
  -1   1 -15   22.10    1.82
   1   1 -15   28.18    4.11
  -1  -1 -15   27.13    4.79
  -1   1 -15   30.15    5.20
   1  -1 -15   23.63    4.18
   1   1 -15   27.47    4.14
  -1  -1  16  147.35    9.31
   1   1  16  123.89    7.94
   1  -1  16  128.93   21.35
  -1  -1 -16  122.81    9.03
   1  -1 -16  128.39    8.15
  -1   1 -16  117.36    7.01
   1   1 -16  113.06    7.94
  -1  -1 -16  131.37    8.41
  -1   1 -16  137.26   12.82
   1  -1 -16  113.97    6.85
   1   1 -16  118.17    7.63
  -1   1  17  307.67   15.61
  -1  -1  17  317.91   17.61
   1   1  17  286.36   14.52
   1  -1  17  299.94   17.46
  -1  -1 -17  307.10   15.26
   1  -1 -17  294.52   25.31
  -1   1 -17  310.54   15.02
   1   1 -17  294.12   15.39
  -1  -1 -17  311.13   15.39
  -1   1 -17  315.50   16.16
   1  -1 -17  312.51   15.24
   1   1 -17  300.79   15.76
  -1   1  18    8.43    2.38
  -1  -1  18    2.07    1.11
   1   1  18    1.97    1.86
   1  -1  18   -2.16    1.64
  -1  -1 -18    3.21    1.27
   1  -1 -18    1.74    2.17
  -1   1 -18    0.50    0.87
   1   1 -18    1.35    4.30
  -1  -1 -18   -0.50    1.48
  -1   1 -18    2.31    0.98
   1  -1 -18    0.77    0.47
   1   1 -18   -0.65    1.35
  -1   1  19  277.44   19.18
  -1  -1  19  263.14   17.56
   1   1  19  288.01   19.16
   1  -1  19  292.74   19.66
  -1  -1 -19  282.65   18.75
  -1   1 -19  292.88   18.98
   1   1 -19  289.48   26.26
  -1  -1 -19  310.50   20.58
  -1   1 -19  287.83   22.10
   1  -1 -19  281.26   18.24
   1   1 -19  290.76   18.85
  -1   1  20   10.90    2.94
  -1  -1  20    4.89    2.57
   1   1  20    3.27    2.17
   1  -1  20    5.60    2.29
  -1  -1 -20    7.82    1.55
   1  -1 -20    5.32    1.18
  -1   1 -20    2.82    1.08
   1   1 -20    2.50    1.77
  -1  -1 -20    5.03    1.43
  -1   1 -20    6.11    1.02
   1  -1 -20    4.32    1.55
   1   1 -20    4.57    1.18
  -1   1  21   15.01    3.34
  -1  -1  21   12.08    3.27
   1   1  21   12.29    3.58
   1  -1  21   11.27    3.31
  -1  -1 -21   10.42    2.16
   1  -1 -21    8.74    2.28
  -1   1 -21    6.58    1.37
   1   1 -21    7.55    1.83
  -1   1 -21   13.81    2.23
   1  -1 -21    9.88    2.03
   1   1 -21    7.27    2.51
  -1   1  22  222.53   24.91
  -1  -1  22  178.89   21.50
   1   1  22  187.57   20.90
   1  -1  22  196.44   34.88
  -1  -1 -22  168.63   19.01
   1  -1 -22  168.90   23.26
  -1   1 -22  173.83   16.91
   1   1 -22  167.95   21.10
  -1  -1 -22  207.13   24.90
  -1   1 -22  197.15   19.87
   1  -1 -22  171.07   16.54
   1   1 -22  180.13   19.72
  -1   1  23  115.82   12.00
  -1  -1  23  123.02   23.29
   1   1  23  128.22   11.59
   1  -1  23  125.71   11.47
  -1  -1 -23  100.40   13.78
   1  -1 -23  113.82   14.75
  -1   1 -23  120.91   10.26
   1   1 -23  110.78   10.98
  -1  -1 -23  119.18   11.86
  -1   1 -23  119.03   11.21
   1   1 -23  110.33   10.47
  -1   1  24   17.42    3.59
  -1  -1  24   13.38    3.90
   1   1  24    8.68    2.60
   1  -1  24    5.69    1.97
  -1  -1 -24    9.95    2.20
   1  -1 -24    9.48    1.98
  -1   1 -24    6.93    1.82
   1   1 -24    9.58    2.23
  -1  -1 -24    8.74    1.52
  -1   1 -24   12.66    2.71
   1   1 -24    6.39    1.33
  -1   1  25    6.80    2.97
   1   1  25    3.87    2.74
   1  -1  25    1.51    1.05
  -1  -1 -25    3.27    1.61
   1  -1 -25    0.37    0.80
  -1   1 -25    1.03    0.69
   1   1 -25    3.12    1.21
  -1  -1 -25    2.76    1.26
  -1   1 -25    1.60    0.84
   1   1 -25    0.90    0.74
  -1   1  26   56.73   11.59
  -1  -1  26   62.63   12.73
   1   1  26   62.46   13.00
   1  -1  26   69.56   14.83
  -1  -1 -26   49.26    8.63
   1  -1 -26   69.07   12.29
  -1   1 -26   42.74    6.86
   1   1 -26   57.32    8.26
  -1  -1 -26   66.23    9.88
  -1   1 -26   60.59   10.69
   1   1 -26   57.24    9.83
  -1   1  27   46.19    7.98
  -1  -1  27   38.53    8.15
   1   1  27   50.18    8.90
   1  -1  27   45.39    6.73
  -1  -1 -27   32.79    5.29
   1  -1 -27   46.02    6.08
   1   1 -27   42.53    7.02
  -1  -1 -27   45.28    8.41
  -1   1 -27   40.12    8.25
  -1   1  28   30.19    4.85
  -1  -1  28   30.35    6.18
   1   1  28   23.77    6.33
   1  -1  28   23.61    4.12
  -1  -1 -28   17.12    3.06
   1  -1 -28   24.85    4.75
   1   1 -28   19.75    3.43
  -1  -1 -28   27.34    4.73
  -1   1 -28   21.63    5.12
  -1   1  29    4.58    4.54
  -1  -1  29    4.57    3.19
   1   1  29    4.33    2.91
   1  -1  29    2.44    2.65
  -1  -1 -29    5.50    3.08
   1  -1 -29    5.91    3.59
   1   1 -29    6.48    3.65
  -1  -1 -29    6.12    3.33
  -1   1 -29    5.04    2.78
  -1   1  30    8.94    4.35
  -1  -1  30    3.61    2.79
   1   1  30    7.41    2.47
   1  -1  30    5.25    3.64
   1  -1 -30    9.33    3.05
   1   1 -30    4.76    3.09
  -1  -1 -30    4.42    2.71
  -1   1 -30   10.48    2.88
  -1   1  31    2.47    3.74
  -1  -1  31    8.29    5.90
   1   1  31    6.19    4.89
   1  -1  31    1.08    1.46
   1  -1 -31    6.12    3.96
   1   1 -31    3.71    2.88
  -1   1 -31    2.94    2.25
  -1   1  32    2.44    2.32
  -1  -1  32    0.38    2.34
   1   1  32    1.89    2.03
   1  -1  32   -1.71    2.35
   1  -1 -32    0.46    2.01
   1   1 -32    1.33    1.86
  -1   1 -32    0.72    1.71
  -1   1  33    1.57    2.76
  -1  -1  33   -2.23    2.29
   1   1  33    0.59    1.63
   1  -1  33   -1.73    2.51
   1  -1 -33    5.13    2.19
   1   1 -33   -1.54    1.60
   1  -2   0    5.00    1.43
  -1  -2   0   11.95    3.13
   1  -2   0    2.90    0.95
  -1  -2   1 2202.41   71.69
  -1  -2  -1 2410.02   78.56
   1   2   1 2287.06   74.48
   1  -2   1 2407.91   78.87
  -1  -2   1 2332.04   75.89
   1  -2  -1 2341.35   76.72
  -1  -2   1 2373.57   80.25
  -1  -2  -1 2364.15   77.47
   1  -2   1 2434.31   79.58
   1  -2  -1 2332.08   76.36
  -1   2  -1 2439.22   80.56
  -1   2   1 2494.38   82.63
   1   2  -1 2438.96   80.12
   1   2   1 2453.79   80.43
   1   2  -2 9086.09  295.54
   1   2   2 9902.95  389.45
   1  -2   2 9885.95  389.12
   1  -2  -2 9847.62  387.58
  -1  -2  -2 9980.22  408.89
   1  -2   2 9809.66  385.90
   1  -2  -2 9584.49  312.20
  -1   2  -2 9797.54  397.15
  -1   2   2 9926.37  390.57
   1   2  -2 9821.28  395.74
   1   2   2 9999.00  393.94
  -1  -2   3 1909.99   72.69
   1   2   3 2112.88   69.01
   1  -2   3 2042.47   71.20
   1  -2  -3 1931.72   63.42
  -1  -2  -3 2022.71   66.60
   1  -2   3 2015.40   65.91
   1  -2  -3 1954.40   64.37
  -1   2  -3 1959.21   81.82
  -1   2   3 2050.97   67.28
   1   2  -3 1980.32   65.01
   1   2   3 2010.82   68.64
  -1   2   4 1147.26   39.28
  -1  -2   4 1216.11   40.05
   1   2   4 1206.88   39.67
   1  -2   4 1220.08   40.36
  -1  -2  -4 1224.21   40.82
   1  -2   4 1184.62   38.81
   1  -2  -4 1209.69   46.45
   1   2  -4 1196.33   42.56
  -1   2  -4 1243.98   45.49
  -1   2   4 1166.15   38.16
   1   2  -4 1146.22   47.41
   1   2   4 1243.41   41.75
  -1   2   5   88.53    4.02
  -1  -2   5   99.57    5.25
   1   2   5   85.01    3.99
   1  -2   5   90.76    3.81
  -1  -2  -5   85.69    4.14
   1  -2   5   83.83    3.68
   1  -2  -5   77.62    3.93
   1   2  -5   82.47    4.08
  -1   2  -5   84.45   13.17
   1   2  -5   85.35    4.85
  -1   2   5   83.99    3.71
   1   2   5   88.97    4.23
  -1   2   6  163.03    6.17
  -1  -2   6  181.48    6.74
   1   2   6  157.91    5.82
   1  -2   6  161.28    7.82
   1  -2   6  159.37    5.93
  -1  -2  -6  160.14    6.27
   1  -2  -6  160.76    7.29
   1   2  -6  157.98    7.02
  -1   2  -6  160.17    7.10
   1   2  -6  175.03    6.67
  -1   2   6  164.71    5.74
   1   2   6  172.21    6.51
  -1   2   7 1222.85   40.83
  -1  -2   7 1435.42   47.47
   1   2   7 1212.65   40.18
   1  -2   7 1261.10   42.22
  -1  -2  -7 1261.67   44.01
   1  -2  -7 1330.08   45.46
   1   2  -7 1300.72   43.13
  -1   2  -7 1402.95   73.02
   1   2  -7 1229.25   40.67
  -1   2   7 1294.01   42.25
   1   2   7 1276.68   42.34
  -1   2   8   44.54    7.54
  -1  -2   8   38.47    9.34
   1   2   8   28.50    3.65
   1  -2   8   37.45    4.67
   1  -2   8   35.96    4.35
  -1  -2  -8   34.95    5.44
   1  -2  -8   38.62    6.37
   1   2  -8   42.53    5.23
  -1   2  -8   30.87    8.12
   1   2  -8   33.49    4.05
   1   2   8   39.55    4.80
  -1   2   8   38.68    4.35
  -1   2   9   94.80    7.21
  -1  -2   9   86.75    3.99
   1   2   9   74.22    6.14
   1  -2   9   82.11    4.33
   1  -2   9   97.99    4.46
  -1  -2  -9   85.84    3.99
   1  -2  -9   94.16   10.17
   1   2  -9   89.43    8.15
  -1   2  -9   78.30    4.23
   1   2  -9   85.17    4.29
   1   2   9   80.23    4.15
  -1   2  10  467.57   21.26
  -1  -2  10  493.87   22.59
   1   2  10  465.36   21.07
   1  -2  10  503.45   21.47
  -1  -2 -10  503.60   20.85
   1  -2 -10  508.56   21.98
   1   2 -10  501.56   21.70
  -1   2 -10  473.55   19.01
   1  -2 -10  455.49   18.18
  -1   2 -10  445.18   20.46
   1   2 -10  480.35   21.14
   1   2  10  506.21   20.80
  -1   2  11  786.39   34.80
  -1  -2  11  782.75   32.35
   1   2  11  713.92   35.44
   1  -2  11  761.18   31.42
  -1  -2 -11  781.23   32.57
   1  -2 -11  854.74   36.69
   1   2 -11  812.39   53.99
  -1   2 -11  752.96   30.93
  -1   2 -11  821.49   46.39
   1   2 -11  749.22   33.18
   1   2  11  762.91   31.27
  -1   2  12  564.95   23.65
  -1  -2  12  572.24   24.31
   1   2  12  531.17   21.97
   1  -2  12  582.43   24.35
  -1  -2 -12  592.46   24.19
   1  -2 -12  563.32   24.54
   1   2 -12  604.28   26.86
  -1   2 -12  600.08   24.07
   1  -2 -12  559.73   22.63
  -1   2 -12  536.79   29.20
   1   2 -12  574.07   29.79
   1   2  12  578.55   24.67
  -1   2  13  324.65   24.01
  -1  -2  13  296.63   18.16
   1   2  13  297.67   17.09
   1  -2  13  302.40   17.70
  -1  -2 -13  314.87   17.93
   1  -2 -13  316.32   24.50
   1   2 -13  325.46   19.18
  -1   2 -13  306.77   17.12
   1  -2 -13  292.65   16.65
  -1   2 -13  273.48   20.86
   1   2 -13  309.29   17.56
   1   2  13  282.23   16.37
  -1   2  14    0.72    0.59
  -1  -2  14    0.96    0.81
   1   2  14   -0.38    1.46
   1  -2  14    0.89    0.61
  -1  -2 -14    2.14    1.11
   1  -2 -14    4.36    1.15
   1   2 -14    0.38    2.11
  -1   2 -14    1.67    0.40
   1  -2 -14    1.01    0.34
  -1   2 -14   -2.45    2.14
   1   2 -14    1.08    1.49
   1   2  14    1.26    0.92
  -1  -2  15   53.50    7.60
   1   2  15   48.12    9.09
   1  -2  15   58.19    7.53
  -1  -2 -15   57.51    4.18
   1  -2 -15   62.95    5.06
   1   2 -15   40.08    3.22
  -1   2 -15   47.25    5.57
  -1  -2 -15   42.65    7.64
   1  -2 -15   45.48    3.13
  -1   2 -15   42.92   10.30
   1   2 -15   53.50    8.37
  -1   2  16  611.74   30.37
  -1  -2  16  645.84   31.61
   1   2  16  648.05   31.40
   1  -2  16  660.81   33.94
  -1  -2 -16  676.05   32.17
   1  -2 -16  686.60   33.13
   1   2 -16  674.24   35.02
  -1   2 -16  645.39   30.15
  -1  -2 -16  664.55   32.29
   1  -2 -16  639.79   30.09
  -1   2 -16  738.74   35.30
   1   2 -16  654.31   39.62
  -1   2  17  266.04   14.30
  -1  -2  17  264.15   13.68
   1   2  17  266.97   17.93
   1  -2  17  273.18   13.96
  -1  -2 -17  278.55   18.98
   1  -2 -17  262.80   15.42
   1   2 -17  274.69   26.72
  -1   2 -17  235.66   12.06
  -1  -2 -17  285.42   15.21
   1  -2 -17  250.74   12.48
  -1   2 -17  268.66   21.14
   1   2 -17  268.11   13.62
  -1   2  18   26.58    4.02
  -1  -2  18   17.53    3.08
   1   2  18   22.69    4.52
   1  -2  18   12.37    2.25
  -1  -2 -18   28.09    3.05
   1  -2 -18   21.88    2.81
   1   2 -18   24.42    3.89
  -1   2 -18   13.56    1.74
  -1  -2 -18   17.03    3.06
  -1   2 -18   20.27    4.27
   1  -2 -18   20.22    3.39
   1   2 -18   20.15    6.53
  -1   2  19    9.73    2.44
   1   2  19    5.99    2.48
   1  -2  19   15.27    4.23
  -1  -2 -19    3.62    1.48
   1  -2 -19    3.76    2.74
   1   2 -19    5.47    1.30
  -1   2 -19    4.21    1.27
  -1   2 -19    5.82    3.00
   1  -2 -19    5.72    1.21
   1   2 -19    5.12    1.70
  -1   2  20  397.27   16.59
  -1  -2  20  396.87   15.57
   1   2  20  407.28   16.56
   1  -2  20  385.22   15.32
  -1  -2 -20  405.35   15.60
   1   2 -20  405.90   15.58
  -1   2 -20  381.57   16.25
  -1  -2 -20  409.27   16.77
  -1   2 -20  414.21   16.14
   1   2 -20  386.83   15.21
  -1   2  21   38.38    5.74
  -1  -2  21   24.76    8.43
   1   2  21   40.04    7.32
   1  -2  21   43.64    8.10
  -1  -2 -21   39.02    5.75
   1   2 -21   32.45    6.43
  -1   2 -21   27.11    3.64
  -1  -2 -21   31.73    5.82
  -1   2 -21   30.47    5.28
   1   2 -21   28.50    6.27
  -1   2  22  179.01   15.77
  -1  -2  22  191.04   16.48
   1   2  22  189.13   17.25
   1  -2  22  174.97   15.11
  -1  -2 -22  178.11   16.28
   1  -2 -22  171.65   25.19
   1   2 -22  165.76   20.83
  -1   2 -22  162.38   13.42
  -1  -2 -22  187.85   19.19
  -1   2 -22  203.58   18.97
   1   2 -22  189.02   17.42
  -1   2  23  115.69   14.27
  -1  -2  23  113.10   21.08
   1   2  23  111.93   13.10
   1  -2  23  117.36   22.13
  -1  -2 -23   94.34   16.59
   1  -2 -23  126.27   16.03
   1   2 -23   92.40   15.20
  -1   2 -23  112.36   14.10
  -1  -2 -23  113.84   18.10
  -1   2 -23  108.19   12.85
   1   2 -23  102.40   15.80
  -1   2  24    6.58    2.91
  -1  -2  24    1.55    1.83
   1   2  24   -0.90    2.26
   1  -2  24    6.58    3.08
  -1  -2 -24    3.86    2.20
   1  -2 -24    0.84    2.47
   1   2 -24    1.29    1.66
  -1   2 -24    3.80    0.92
  -1  -2 -24    5.14    1.91
  -1   2 -24    7.23    1.58
   1   2 -24    4.61    1.43
  -1   2  25   38.68    6.95
  -1  -2  25   29.64    6.15
   1   2  25   26.43    4.55
   1  -2  25   20.88    3.90
  -1  -2 -25   30.71    4.26
   1  -2 -25   29.17    4.75
   1   2 -25   22.65    3.83
  -1  -2 -25   28.92    4.69
  -1   2 -25   29.86    6.08
   1   2 -25   29.10    4.94
  -1   2  26   73.94   12.58
  -1  -2  26   55.26    8.72
   1   2  26   65.12   13.10
   1  -2  26   60.47    7.29
  -1  -2 -26   56.19    9.68
   1  -2 -26   73.77   11.04
   1   2 -26   53.08    8.46
  -1  -2 -26   66.50   11.10
  -1   2 -26   64.50    7.48
   1   2 -26   57.91   10.84
  -1   2  27   11.72    6.85
  -1  -2  27    6.86    5.01
   1   2  27    9.06    6.17
   1  -2  27   -1.63    2.22
  -1  -2 -27    7.64    4.42
   1  -2 -27    4.70    3.18
   1   2 -27    4.41    2.91
  -1  -2 -27    4.85    2.87
  -1   2 -27    2.35    1.82
   1   2 -27    4.95    2.81
  -1   2  28    9.82    5.99
  -1  -2  28    5.25    4.36
   1   2  28    2.74    2.96
   1  -2  28    1.85    2.59
  -1  -2 -28    0.84    0.81
   1  -2 -28    4.70    2.81
   1   2 -28    0.61    0.95
  -1  -2 -28   -0.44    1.32
  -1   2 -28    1.95    1.52
   1   2 -28    3.84    2.44
  -1   2  29   76.66   15.46
  -1  -2  29   83.78   17.93
   1   2  29   85.47   17.24
   1  -2  29   90.91   13.13
  -1  -2 -29   81.61   16.50
   1  -2 -29   77.22   15.45
   1   2 -29   78.90   14.13
  -1  -2 -29   77.41   14.78
  -1   2 -29   67.90   15.38
  -1   2  30   85.02   17.50
  -1  -2  30   78.11   16.11
   1   2  30   78.79   20.89
   1  -2  30   97.43   20.30
  -1  -2 -30   55.84   14.62
   1  -2 -30   62.64   15.02
   1   2 -30   67.05   16.51
  -1   2 -30   78.93   22.35
  -1   2  31   13.65    3.90
  -1  -2  31   12.79    4.07
   1   2  31   15.76    4.66
   1  -2  31   15.91    4.24
   1  -2 -31   12.11    3.89
   1   2 -31   12.39    3.18
  -1   2 -31   17.50    5.04
  -1   2  32    8.37    3.24
  -1  -2  32    2.82    2.41
   1   2  32    3.89    3.36
   1  -2  32   -0.03    1.23
   1  -2 -32    4.70    3.65
   1   2 -32    1.70    1.33
  -1   2 -32    3.16    2.65
  -1   2  33   65.10   14.02
  -1  -2  33   54.72   14.44
   1   2  33   54.63   14.31
   1  -2  33   62.57   14.24
   1  -2 -33   50.90   13.60
  -1   2 -33   38.08   11.31
   1  -3   0    3.90    1.15
  -1  -3   0    1.63    0.65
   1  -3   0    5.50    1.09
  -1   3   0    3.13    1.08
   1  -3   1 3016.74  105.74
   1  -3  -1 2956.76   98.71
  -1  -3   1 2905.92   95.28
  -1  -3  -1 2909.55   95.64
   1  -3   1 2947.73   98.05
   1  -3  -1 2935.32   96.16
  -1   3  -1 3035.00  101.73
  -1   3   1 2964.06   97.01
   1   3  -1 2963.04   97.22
   1   3   1 2966.56  103.12
  -1  -3   2 3833.72  124.78
   1  -3   2 3887.44  130.35
   1  -3  -2 3823.98  125.18
  -1  -3   2 3715.36  125.65
  -1  -3  -2 3842.62  125.74
   1  -3   2 3656.69  119.46
   1  -3  -2 3688.51  121.50
  -1   3  -2 3804.80  128.93
  -1   3   2 3688.15  120.46
   1   3  -2 3726.53  122.58
   1   3   2 3865.70  126.54
   1   3   3 1585.57   51.91
  -1  -3   3 1662.00   54.27
   1  -3   3 1657.40   58.06
   1  -3  -3 1689.63   57.13
  -1  -3   3 1622.35   56.34
  -1  -3  -3 1669.90   57.42
   1  -3   3 1632.76   53.62
   1  -3  -3 1670.58   55.32
  -1   3  -3 1653.06   62.70
  -1   3   3 1628.75   53.47
   1   3  -3 1627.98   53.76
   1   3   3 1627.41   56.92
  -1   3   4  923.48   32.10
   1   3   4  925.17   30.53
  -1  -3   4  932.31   31.15
   1  -3   4  952.99   31.80
  -1  -3   4 1002.49   33.65
  -1  -3  -4  937.63   31.39
   1  -3   4  942.98   31.12
   1  -3  -4  947.46   32.97
  -1   3  -4  954.63   35.35
  -1   3   4  950.42   31.40
   1   3  -4  949.61   31.73
   1   3   4  968.96   32.82
  -1   3   5  519.56   18.05
   1   3   5  484.07   16.31
  -1  -3   5  551.11   18.75
   1  -3   5  510.37   18.05
  -1  -3  -5  516.18   18.04
   1  -3   5  514.43   17.30
   1  -3  -5  499.53   17.56
  -1   3  -5  531.27   20.09
   1   3  -5  517.02   19.01
  -1   3   5  523.10   17.59
   1   3   5  522.86   18.85
  -1   3   6  114.99    5.12
   1   3   6  111.67    6.17
  -1  -3   6  120.67    4.67
   1  -3   6  119.80    5.38
  -1  -3   6  117.58    6.92
   1  -3   6  125.19    4.63
  -1  -3  -6  115.72    4.94
   1  -3  -6  119.47   12.77
  -1   3  -6  113.60    8.21
   1   3  -6  123.82    5.14
  -1   3   6  118.05    4.46
   1   3   6  117.87   10.45
  -1   3   7  491.22   17.18
   1   3   7  449.47   15.45
  -1  -3   7  483.47   16.50
   1  -3   7  481.48   18.45
   1  -3   7  473.97   16.26
  -1  -3  -7  475.83   18.01
   1  -3  -7  480.78   16.82
   1   3  -7  479.32   16.66
  -1   3  -7  482.75   17.30
   1   3  -7  491.66   17.06
  -1   3   7  487.01   16.32
   1   3   7  518.35   18.44
  -1   3   8  375.08   16.63
   1   3   8  382.68   16.25
  -1  -3   8  371.69   16.13
   1  -3   8  386.50   16.29
   1  -3   8  369.21   15.45
  -1  -3  -8  391.43   18.42
   1  -3  -8  354.11   15.39
   1   3  -8  369.77   16.60
  -1   3  -8  385.78   17.80
   1   3  -8  399.13   23.48
  -1   3   8  370.01   15.11
   1   3   8  368.44   15.39
  -1   3   9  811.79   33.43
   1   3   9  779.56   42.77
  -1  -3   9  766.27   31.06
   1  -3   9  774.47   31.39
   1  -3   9  743.74   29.88
  -1  -3  -9  786.92   33.71
   1  -3  -9  771.31   31.68
   1   3  -9  754.45   30.96
  -1   3  -9  785.34   36.59
  -1   3   9  770.69   30.68
   1   3   9  756.05   31.82
  -1   3  10  209.00   11.21
   1   3  10  192.67    8.87
  -1  -3  10  192.15    8.41
   1  -3  10  205.94    9.43
   1  -3  10  190.85    9.21
  -1  -3 -10  200.09   11.81
   1  -3 -10  215.75   17.71
   1   3 -10  197.69    9.37
  -1   3 -10  182.22    9.09
   1   3 -10  195.74    9.40
  -1   3  10  222.80    9.54
   1   3  10  232.38   10.79
  -1   3  11  250.83   11.12
   1   3  11  263.01   21.26
  -1  -3  11  233.61   10.23
   1  -3  11  242.36   10.69
   1  -3  11  229.48    9.49
  -1  -3 -11  255.74   11.22
   1  -3 -11  237.60   10.88
   1   3 -11  247.40   11.06
  -1   3 -11  232.88   12.36
   1   3 -11  236.03   10.59
   1   3  11  247.41   10.82
  -1   3  11  243.41    9.94
  -1   3  12  215.89   13.82
   1   3  12  196.85   11.64
  -1  -3  12  190.84   11.31
   1  -3  12  207.01   12.34
   1  -3  12  188.81   12.24
  -1  -3 -12  218.69   16.91
   1  -3 -12  210.28   21.57
   1   3 -12  187.85   11.55
  -1   3 -12  186.89   14.27
   1   3 -12  194.00   14.33
   1   3  12  180.35   10.63
  -1   3  12  190.92   10.97
  -1   3  13  189.33   11.55
   1   3  13  165.66   11.59
  -1  -3  13  176.18   10.44
   1  -3  13  181.89   11.03
   1  -3  13  211.40   11.98
  -1  -3 -13  189.99   19.29
   1  -3 -13  192.12   11.84
   1   3 -13  194.04   20.36
  -1   3 -13  167.51   13.75
   1   3 -13  179.92   10.94
   1   3  13  179.64   10.57
  -1   3  14   65.33   10.45
   1   3  14   63.08    5.09
  -1  -3  14   50.68    7.10
   1  -3  14   71.82   10.45
   1  -3  14   65.46    5.38
  -1  -3 -14   57.91    7.35
   1  -3 -14   57.16    6.85
   1   3 -14   55.56    7.39
   1  -3 -14   51.72    3.87
  -1   3 -14   54.17    9.39
   1   3 -14   63.31    4.78
   1   3  14   49.17    5.07
  -1   3  15    8.65    1.58
   1   3  15    7.32    1.55
  -1  -3  15    8.34    1.77
   1  -3  15   10.79    2.31
  -1  -3 -15    9.09    1.32
   1  -3 -15    7.88    1.86
   1   3 -15    9.73    1.94
  -1   3 -15    4.82    1.83
   1   3 -15    9.64    1.40
   1   3  15   10.38    1.60
  -1   3  16    6.15    1.40
   1   3  16    3.30    1.63
  -1  -3  16    4.83    1.40
   1  -3  16    4.97    1.51
  -1  -3 -16    6.18    1.37
   1  -3 -16    4.70    1.52
   1   3 -16    3.83    0.90
  -1   3 -16    4.88    0.69
  -1   3 -16    3.58    1.36
   1   3 -16    5.09    1.35
   1   3  16    4.63    0.93
  -1   3  17   73.43   12.05
   1   3  17   58.92    5.00
  -1  -3  17   65.44    9.79
   1  -3  17   70.46   10.75
  -1  -3 -17   65.44    5.35
   1  -3 -17   61.34   10.51
   1   3 -17   58.32    4.82
  -1   3 -17   53.28    5.50
  -1   3 -17   51.98    6.40
   1   3 -17   69.63    8.93
   1   3  17   55.06    6.93
  -1   3  18   55.17    4.14
   1   3  18   59.64    4.12
  -1  -3  18   56.99    6.49
   1  -3  18   61.64    9.46
  -1  -3 -18   45.02    5.66
   1  -3 -18   63.20    6.90
   1   3 -18   64.40    4.30
  -1   3 -18   49.31    5.62
  -1   3 -18   57.60    3.76
   1   3 -18   71.33    5.31
  -1   3  19   17.42    3.15
   1   3  19   17.13    2.31
  -1  -3  19   13.69    2.35
   1  -3  19   19.01    2.85
  -1  -3 -19   14.47    2.14
   1  -3 -19   20.28    3.25
   1   3 -19   18.66    2.23
  -1   3 -19   12.09    1.48
  -1  -3 -19   18.75    3.55
  -1   3 -19   25.62    3.46
   1   3 -19   19.32    3.02
  -1   3  20   10.70    2.99
   1   3  20   10.41    2.23
  -1  -3  20   13.02    2.76
   1  -3  20   11.27    2.28
  -1  -3 -20    9.24    2.04
   1  -3 -20   12.08    2.78
   1   3 -20   13.29    2.20
  -1   3 -20   10.39    1.42
  -1  -3 -20    9.09    2.32
  -1   3 -20    9.57    2.19
   1   3 -20   14.41    2.94
  -1   3  21   -2.07    1.97
   1   3  21    1.86    1.26
  -1  -3  21    2.01    1.98
   1  -3  21   -1.42    1.88
  -1  -3 -21    0.52    0.78
   1  -3 -21   -0.27    1.83
   1   3 -21    2.60    2.20
  -1   3 -21    0.09    0.69
  -1  -3 -21   -0.92    1.33
  -1   3 -21   -1.85    1.86
   1   3 -21    1.49    0.77
  -1   3  22    2.57    2.22
   1   3  22    0.46    1.48
  -1  -3  22   -2.44    1.80
   1  -3  22   -1.55    1.89
  -1  -3 -22   -1.63    1.48
   1  -3 -22   -0.44    1.71
   1   3 -22    0.74    0.83
  -1   3 -22    2.26    1.08
  -1  -3 -22   -0.06    1.29
  -1   3 -22   -0.03    0.89
   1   3 -22    3.71    1.43
  -1   3  23   10.96    4.04
   1   3  23    0.61    1.03
  -1  -3  23    2.74    2.10
   1  -3  23    2.13    2.11
  -1  -3 -23    0.50    0.62
   1  -3 -23    0.62    1.88
  -1  -3 -23    2.82    1.09
  -1   3 -23    0.62    2.10
   1   3 -23   -0.55    1.35
  -1   3  24   16.72    3.24
   1   3  24   20.08    3.89
  -1  -3  24   18.36    3.16
   1  -3  24   22.28    4.21
  -1  -3 -24   13.56    2.51
   1  -3 -24   20.83    3.99
   1   3 -24   15.04    3.19
  -1  -3 -24   18.39    3.68
  -1   3 -24   19.18    4.07
   1   3 -24   12.34    2.54
  -1   3  25    7.98    2.99
   1   3  25    4.91    2.20
  -1  -3  25    2.93    2.06
   1  -3  25    3.62    2.29
  -1  -3 -25    1.95    0.90
   1  -3 -25    6.15    2.34
   1   3 -25    2.29    1.66
  -1  -3 -25    7.63    2.08
  -1   3 -25    2.01    1.54
   1   3 -25    4.83    1.77
  -1   3  26    2.35    1.73
   1   3  26    4.83    3.46
  -1  -3  26    7.55    5.09
   1  -3  26    1.33    2.19
  -1  -3 -26    2.75    2.44
   1  -3 -26    0.65    2.20
   1   3 -26   -1.05    1.46
  -1  -3 -26   -1.11    1.39
  -1   3 -26    5.16    3.59
   1   3 -26    1.57    1.21
  -1   3  27   15.01    3.64
   1   3  27   15.51    3.27
  -1  -3  27   15.01    3.87
   1  -3  27   15.94    3.19
  -1  -3 -27   12.71    6.51
   1  -3 -27   14.30    3.28
   1   3 -27   10.50    6.03
  -1  -3 -27   13.57    3.25
  -1   3 -27   11.24    6.15
   1   3 -27   16.19    3.03
  -1   3  28   21.33    5.94
   1   3  28   18.30    3.86
  -1  -3  28   16.34    3.67
   1  -3  28   20.12    4.95
  -1  -3 -28   19.84    4.15
   1  -3 -28   19.38    4.51
   1   3 -28   19.03    3.93
  -1  -3 -28   17.84    4.24
  -1   3 -28   16.81    4.70
   1   3 -28   16.88    3.47
  -1   3  29   33.89    8.16
   1   3  29   28.99    6.80
  -1  -3  29   40.05   11.68
   1  -3  29   29.52    7.64
  -1  -3 -29   33.53    8.23
   1  -3 -29   38.68    9.61
   1   3 -29   28.16    6.86
  -1   3 -29   30.06    8.21
   1   3 -29   26.51    6.90
  -1   3  30   36.68    9.91
   1   3  30   57.94    9.73
  -1  -3  30   33.89    7.95
   1  -3  30   46.93    8.15
  -1  -3 -30   33.10    7.61
   1  -3 -30   44.60    9.70
   1   3 -30   33.19    7.35
  -1   3 -30   31.14    6.83
  -1   3  31   25.16    5.87
   1   3  31   14.03    4.83
  -1  -3  31   13.44    3.87
   1  -3  31   13.97    3.74
  -1  -3 -31   14.22    4.07
   1  -3 -31    6.45    4.21
   1   3 -31   11.66    3.33
  -1   3 -31    8.86    5.57
  -1   3  32    1.57    1.69
   1   3  32    4.73    4.02
  -1  -3  32    4.02    3.70
   1  -3  32    0.10    2.11
   1  -3 -32    0.87    1.08
  -1   3 -32    1.54    1.27
   1   4   0    0.06    0.21
   1  -4   0    2.10    0.95
  -1  -4   0    2.84    0.98
  -1   4   0    3.25    1.39
   1   4   1 1552.70   61.21
   1  -4   1 1642.25   66.46
   1  -4  -1 1568.39   65.10
  -1  -4   1 1548.13   66.97
  -1  -4  -1 1571.40   64.05
   1  -4   1 1545.00   62.30
   1  -4  -1 1587.89   63.20
  -1   4  -1 1592.84   64.52
  -1   4   1 1544.78   61.67
   1   4  -1 1518.46   63.41
   1   4   1 1539.93   61.41
   1   4   2    7.97    1.39
   1  -4  -2   13.13    1.70
  -1   4  -2   17.06    2.42
   1   4   2   17.37    2.17
   1   4   3 1207.07   47.87
  -1  -4   3 1218.44   48.14
   1  -4   3 1232.96   51.18
   1  -4  -3 1209.41   48.33
  -1  -4   3 1197.11   48.88
  -1  -4  -3 1271.05   52.08
   1  -4   3 1217.67   48.52
   1  -4  -3 1201.34   48.14
  -1   4  -3 1256.75   51.06
  -1   4   3 1187.75   47.31
   1   4  -3 1228.10   57.24
   1   4   3 1211.35   50.64
  -1   4   4   27.26    2.50
   1   4   4   53.37    8.43
  -1  -4   4   24.81    2.32
   1  -4   4   33.55    4.94
  -1  -4   4   32.73    5.51
  -1  -4  -4   30.74    4.20
   1  -4   4   38.39    5.43
   1  -4  -4   36.75    5.10
  -1   4  -4   29.60    5.28
  -1   4   4   33.40    4.60
   1   4  -4   29.98    2.88
   1   4   4   38.94    6.14
  -1   4   5   43.24    5.77
   1   4   5   48.67    7.32
  -1  -4   5   39.30    3.58
   1  -4   5   44.46    4.64
  -1  -4   5   44.65    6.99
  -1  -4  -5   38.88    4.44
   1  -4   5   49.01    4.46
   1  -4  -5   41.01    3.08
  -1   4  -5   45.09    3.80
   1   4  -5   46.33    2.88
  -1   4   5   42.40    5.43
   1   4   5   48.71    3.83
  -1   4   6   58.46    6.45
   1   4   6   46.30    3.76
  -1  -4   6   52.35    3.80
  -1  -4   6   51.18    7.51
   1  -4   6   45.21    2.71
  -1  -4  -6   56.30    8.22
   1  -4  -6   62.45    4.27
  -1   4  -6   50.83    9.37
  -1   4   6   55.90    3.08
   1   4   6   49.70    6.05
  -1   4   7 2381.22   94.53
   1   4   7 2474.54   98.06
  -1  -4   7 2381.03   94.65
   1  -4   7 2401.12   97.75
   1  -4   7 2381.62   94.40
  -1  -4  -7 2360.82   96.30
   1  -4  -7 2275.31   90.61
  -1   4  -7 2414.58  100.27
   1   4  -7 2489.86   99.35
  -1   4   7 2320.96   92.14
   1   4   7 2393.55   95.05
  -1   4   8  433.24   20.09
   1   4   8  511.36   21.07
  -1  -4   8  444.41   18.17
   1  -4   8  455.64   20.08
   1  -4   8  441.89   17.98
  -1  -4  -8  437.02   19.07
   1  -4  -8  446.50   20.74
  -1   4  -8  441.68   19.71
   1   4  -8  425.28   20.27
  -1   4   8  463.74   18.78
   1   4   8  465.13   20.14
   1   4   9   -0.16    4.69
  -1  -4   9   -0.13    0.28
   1  -4   9    0.62    1.01
  -1  -4   9    1.74    0.59
   1  -4   9    0.22    0.55
  -1  -4  -9    4.83    1.82
   1  -4  -9    1.35    0.80
  -1   4  -9    2.22    1.09
   1   4  -9    0.74    1.14
  -1   4   9    0.78    0.34
   1   4   9   -0.09    0.96
  -1   4  10    8.68    1.85
   1   4  10    6.68    1.30
  -1  -4  10    6.86    1.33
   1  -4  10    8.19    1.33
  -1  -4  10    8.63    1.94
   1  -4  10   10.51    1.79
  -1  -4 -10    7.76    1.82
   1  -4 -10    6.42    1.91
  -1   4 -10    6.86    1.66
   1   4 -10    8.37    1.57
  -1   4  10    8.74    1.32
   1   4  10   12.98    1.76
  -1   4  11   94.89    6.24
   1   4  11  114.89    9.86
  -1  -4  11   91.34    6.79
   1  -4  11   88.68   10.78
  -1  -4  11   97.18   11.21
   1  -4  11   89.74    5.32
  -1  -4 -11   83.26    5.65
   1  -4 -11   86.35   10.01
  -1   4 -11   94.68   13.14
   1   4 -11   86.30    5.80
  -1   4  11   84.24    5.01
   1   4  11   89.27    8.90
  -1   4  12    0.31    0.90
   1   4  12   -0.09    1.76
  -1  -4  12    0.10    0.59
   1  -4  12    1.52    1.21
   1  -4  12    2.34    0.46
  -1  -4 -12    3.13    1.77
   1  -4 -12    0.56    0.68
  -1   4 -12    3.42    1.23
   1   4 -12    1.54    1.54
  -1   4  12    1.94    0.53
   1   4  12    6.49    1.66
  -1   4  13  690.88   33.03
   1   4  13  727.31   34.45
  -1  -4  13  702.07   34.80
   1  -4  13  670.33   32.44
   1  -4  13  628.26   29.45
  -1  -4 -13  667.85   33.10
   1  -4 -13  664.63   32.97
   1   4 -13  661.52   31.76
  -1   4 -13  680.03   35.23
   1   4 -13  708.37   33.56
   1   4  13  682.68   32.36
  -1   4  13  667.30   31.15
  -1   4  14   80.52    5.16
   1   4  14   91.20   12.80
  -1  -4  14   83.25    7.32
   1  -4  14   82.56    8.29
   1  -4  14   71.75    6.82
  -1  -4 -14   87.42   11.19
   1  -4 -14   84.54    9.67
   1   4 -14   85.22    8.44
  -1   4 -14   72.31   13.22
   1   4 -14   82.84    5.31
   1   4  14   89.56    5.35
  -1   4  14   88.71    4.55
  -1   4  15   17.80    3.65
   1   4  15   17.98    2.85
  -1  -4  15   13.44    3.22
   1  -4  15   18.50    2.96
   1  -4  15   13.91    2.00
  -1  -4 -15   17.90    3.03
   1  -4 -15   20.42    3.05
   1   4 -15   17.67    3.25
  -1   4 -15   15.58    3.24
   1   4 -15   12.09    2.47
   1   4  15   19.60    2.62
  -1   4  15   16.40    2.17
  -1   4  16  184.32   12.66
   1   4  16  191.28   12.97
  -1  -4  16  182.72   12.51
   1  -4  16  179.50   12.29
   1  -4  16  170.61   13.16
  -1  -4 -16  176.89   12.37
   1  -4 -16  189.21   22.49
   1   4 -16  168.07   16.77
  -1   4 -16  163.96   11.69
   1   4 -16  186.10   14.00
   1   4  16  175.24   11.83
  -1   4  17  251.05   17.33
   1   4  17  276.42   11.84
  -1  -4  17  241.07   11.90
   1  -4  17  279.64   12.58
   1  -4  17  236.74   11.56
  -1  -4 -17  267.91   17.82
   1  -4 -17  268.78   11.89
   1   4 -17  255.81   11.01
  -1   4 -17  260.75   11.28
   1   4 -17  267.64   11.21
   1   4  17  244.69   10.17
  -1   4  18  233.71   26.21
   1   4  18  249.66   24.97
  -1  -4  18  254.01   25.38
   1  -4  18  270.33   34.71
   1  -4  18  244.15   25.15
  -1  -4 -18  266.15   26.04
   1  -4 -18  246.20   24.25
   1   4 -18  254.91   24.90
  -1   4 -18  228.21   22.40
   1   4 -18  246.25   24.38
   1   4  18  250.12   24.31
  -1   4  19   91.01    9.82
   1   4  19   87.49   13.42
  -1  -4  19   95.91   16.38
   1  -4  19   94.59   10.07
   1  -4  19   76.82   10.78
  -1  -4 -19   94.32    9.98
   1  -4 -19  100.02   10.72
   1   4 -19   79.58    8.44
  -1   4 -19   87.15    9.39
   1   4 -19  102.34   16.01
   1   4  19   93.88   16.13
  -1   4  20   20.42    3.98
   1   4  20   27.03    4.61
  -1  -4  20   15.05    3.15
   1  -4  20   23.80    3.50
   1  -4  20   18.64    2.72
  -1  -4 -20   17.83    2.54
   1  -4 -20   21.16    3.53
   1   4 -20   20.62    2.93
  -1   4 -20   20.80    3.84
   1   4  20   30.75    3.98
  -1   4  21   11.55    2.78
  -1  -4  21   16.10    3.43
   1  -4  21   20.33    3.47
  -1  -4 -21   13.47    3.74
   1  -4 -21   17.87    3.74
   1   4 -21   12.97    2.47
  -1  -4 -21   12.49    2.16
  -1   4 -21   10.33    3.44
   1   4 -21   17.80    3.62
  -1   4  22  106.15   13.97
   1   4  22  101.98   20.83
  -1  -4  22   97.09   17.37
   1  -4  22   97.89   15.48
  -1  -4 -22   91.01   14.68
   1  -4 -22  108.00   17.52
   1   4 -22   90.97   12.97
  -1  -4 -22   83.84   15.08
  -1   4 -22   93.27   15.70
   1   4 -22  101.82   12.85
  -1   4  23    1.21    1.89
   1   4  23   10.42    3.44
  -1  -4  23    8.22    2.28
   1  -4  23   11.81    3.71
  -1  -4 -23   11.65    2.08
   1   4 -23   13.76    3.25
  -1  -4 -23    3.31    0.98
  -1   4 -23    3.87    2.01
   1   4 -23    6.34    2.06
  -1   4  24   40.76    5.72
   1   4  24   33.00    4.46
  -1  -4  24   37.42    6.90
   1  -4  24   35.05    6.79
  -1  -4 -24   33.44    6.82
   1  -4 -24   35.97    5.40
   1   4 -24   35.04    5.14
  -1  -4 -24   30.65    6.53
  -1   4 -24   27.91    5.23
   1   4 -24   33.25    5.53
  -1   4  25   26.77    5.84
   1   4  25   27.50    5.44
  -1  -4  25   25.72    6.33
   1  -4  25   32.72    7.02
  -1  -4 -25   17.90    4.75
   1  -4 -25   30.77    5.80
   1   4 -25   22.01    4.51
  -1  -4 -25   20.58    4.75
  -1   4 -25   18.08    4.14
   1   4 -25   20.95    4.51
  -1   4  26   14.75    3.36
   1   4  26   13.93    3.05
  -1  -4  26   15.70    3.47
   1  -4  26    9.31    5.44
  -1  -4 -26    6.95    4.51
   1  -4 -26   11.35    6.15
   1   4 -26   12.49    6.51
  -1  -4 -26    9.43    5.47
  -1   4 -26   18.76    3.58
   1   4 -26   14.95    3.21
  -1   4  27    5.20    4.41
   1   4  27    1.37    2.14
  -1  -4  27    3.10    1.71
   1  -4  27   -0.53    1.66
  -1  -4 -27   -1.29    1.79
   1  -4 -27    6.03    3.81
   1   4 -27   -0.50    1.64
  -1  -4 -27    2.32    1.49
  -1   4 -27   -1.57    1.89
   1   4 -27    0.12    1.45
  -1   4  28   56.25   12.00
   1   4  28   48.33   10.48
  -1  -4  28   39.07   10.19
   1  -4  28   54.44   13.72
  -1  -4 -28   42.67   11.53
   1  -4 -28   41.38   11.19
   1   4 -28   38.82    8.35
  -1   4 -28   33.21    8.78
   1   4 -28   42.30    9.15
  -1   4  29  105.04   23.92
   1   4  29  126.04   18.75
  -1  -4  29  103.67   22.74
   1  -4  29  120.92   25.24
  -1  -4 -29  108.32   16.32
   1  -4 -29  115.07   18.02
   1   4 -29  108.10   16.01
  -1   4 -29  118.48   17.56
   1   4 -29  109.14   16.06
  -1   4  30    7.01    6.61
   1   4  30    1.86    1.83
  -1  -4  30   -2.54    2.87
   1  -4  30    3.40    3.22
  -1  -4 -30    0.89    1.30
   1  -4 -30    1.09    1.80
  -1   4 -30   -1.95    2.20
   1   4 -30    0.84    1.49
  -1   4  31    3.55    2.87
   1   4  31   -1.09    2.35
  -1  -4  31   -1.24    2.29
   1  -4  31   -2.22    2.13
  -1  -4 -31   -0.30    1.97
   1  -4 -31    3.46    3.61
  -1   4 -31   -0.34    1.94
   1   5   0    0.33    0.13
   1  -5   0    2.28    1.21
  -1  -5   0   -0.12    1.33
   1  -5   0    0.03    1.06
  -1   5   0    0.99    1.03
   1   5   0   -1.01    1.12
   1   5  -1    0.74    0.19
   1  -5   1    1.57    0.55
   1  -5  -1    1.66    0.89
  -1  -5   1    7.55    2.34
  -1  -5  -1    0.96    1.17
   1  -5   1    2.47    0.86
   1  -5  -1    3.08    1.15
  -1   5  -1    1.61    1.58
  -1   5   1    0.89    0.87
   1   5  -1   -0.22    1.21
   1   5   1   -0.69    1.21
   1   5   2   39.40    4.23
   1  -5   2   38.56    2.63
  -1  -5   2   30.03    2.13
   1  -5  -2   35.69    3.27
  -1  -5   2   37.73    6.18
  -1  -5  -2   43.69    5.04
   1  -5   2   39.84    4.76
   1  -5  -2   40.61    4.64
  -1   5  -2   34.48    2.42
  -1   5   2   39.90    2.66
   1   5  -2   31.76    5.03
   1   5   2   32.11    4.60
   1   5   3   31.67    3.81
   1  -5   3   36.38    3.99
  -1  -5   3   26.63    2.28
   1  -5  -3   31.93    2.68
  -1  -5   3   36.58    6.37
  -1  -5  -3   36.74    5.35
   1  -5   3   35.78    4.44
   1  -5  -3   34.94    5.12
  -1   5  -3   31.70    5.31
  -1   5   3   36.28    2.75
   1   5  -3   33.43    5.63
   1   5   3   32.81    4.78
  -1   5   4   39.06    5.71
   1   5   4   41.31    4.33
  -1  -5   4   38.66    4.46
   1  -5   4   40.27    3.65
  -1  -5   4   42.40    5.77
  -1  -5  -4   44.91    3.58
   1  -5   4   41.75    6.24
   1  -5  -4   45.08    6.59
  -1   5  -4   49.93    3.76
  -1   5   4   46.75    6.03
   1   5  -4   43.05    3.47
   1   5   4   46.44    5.87
  -1   5   5   89.16    5.94
   1   5   5   91.07    7.05
  -1  -5   5   84.30    5.69
   1  -5   5   90.45   11.49
  -1  -5   5   89.98    5.75
  -1  -5  -5   85.69    5.81
   1  -5   5   91.14    5.57
   1  -5  -5  110.85   11.49
  -1   5  -5   93.32    6.85
   1   5  -5  102.26   12.21
  -1   5   5   91.99    6.42
   1   5   5   98.26   12.17
  -1   5   6  218.05   13.08
   1   5   6  208.43   11.86
  -1  -5   6  196.44   11.22
   1  -5   6  213.13   12.54
   1  -5   6  196.76   12.45
  -1  -5  -6  209.46   12.52
   1  -5  -6  235.29   17.89
  -1   5  -6  211.81   12.43
   1   5  -6  196.59   13.72
  -1   5   6  215.41   12.34
   1   5   6  212.49   12.60
  -1   5   7  104.27    6.64
   1   5   7  102.10    6.64
  -1  -5   7   94.75    5.87
   1  -5   7   95.79   10.78
   1  -5   7   97.53    5.96
  -1  -5  -7  102.53    6.68
   1  -5  -7  110.11    8.72
  -1   5  -7   97.27    7.75
   1   5  -7  103.83    6.89
  -1   5   7  103.56    6.58
   1   5   7  106.40    7.04
  -1   5   8  267.88   15.73
   1   5   8  272.68   15.64
  -1  -5   8  253.03   14.81
   1  -5   8  264.21   15.35
  -1  -5   8  242.91   14.52
   1  -5   8  258.81   14.84
  -1  -5  -8  269.35   15.80
   1  -5  -8  281.80   21.81
  -1   5  -8  246.14   14.40
   1   5  -8  265.85   15.52
  -1   5   8  264.03   14.89
   1   5   8  250.06   14.68
  -1   5   9   84.98    6.15
   1   5   9   79.63    5.10
  -1  -5   9   71.26    4.46
   1  -5   9   86.41   10.01
  -1  -5   9   81.24    9.77
   1  -5   9   85.07    6.33
  -1  -5  -9   74.91    7.10
   1  -5  -9   78.58   12.02
  -1   5  -9   70.79    5.74
   1   5  -9   78.06    5.54
  -1   5   9   67.56    6.55
   1   5   9   79.52    8.25
  -1   5  10   42.43    5.10
   1   5  10   39.95    2.85
  -1  -5  10   34.23    2.32
   1  -5  10   36.66    4.55
  -1  -5  10   40.95    5.17
   1  -5  10   42.37    5.09
  -1  -5 -10   27.75    4.98
   1  -5 -10   37.40    3.37
  -1   5 -10   37.15    5.56
   1   5 -10   37.71    6.90
  -1   5  10   31.11    4.26
   1   5  10   42.49    3.36
  -1   5  11   63.31    7.64
   1   5  11   54.81    6.61
  -1  -5  11   44.47    6.33
   1  -5  11   51.17    3.71
  -1  -5  11   52.13    7.42
   1  -5  11   50.21    6.55
  -1  -5 -11   63.66    7.66
   1  -5 -11   48.55    5.59
  -1   5 -11   44.31    7.58
   1   5 -11   55.29    3.99
  -1   5  11   47.03    5.60
   1   5  11   56.15    6.59
  -1   5  12   31.89    5.09
   1   5  12   30.87    4.51
  -1  -5  12   27.42    3.67
   1  -5  12   26.60    2.78
  -1  -5  12   31.99    6.11
   1  -5  12   25.61    3.89
  -1  -5 -12   30.32    3.19
   1  -5 -12   23.73    3.09
  -1   5 -12   19.00    5.16
   1   5 -12   31.73    3.47
  -1   5  12   26.83    2.94
   1   5  12   34.23    4.11
  -1   5  13   19.78    5.14
   1   5  13   22.86    3.93
  -1  -5  13   22.90    2.40
   1  -5  13   20.12    2.48
  -1  -5  13   25.90    3.58
   1  -5  13   21.54    3.58
  -1  -5 -13   19.77    3.31
   1  -5 -13   25.92    3.56
  -1   5 -13   26.76    4.02
   1   5 -13   20.59    2.71
  -1   5  13   20.11    1.83
   1   5  13   18.27    2.08
  -1   5  14   22.92    4.45
   1   5  14   23.37    3.33
  -1  -5  14   24.23    4.35
   1  -5  14   19.52    2.23
  -1  -5  14   24.93    3.39
   1  -5  14   19.69    2.68
  -1  -5 -14   24.82    3.44
   1  -5 -14   25.55    3.05
  -1   5 -14   19.71    2.62
   1   5 -14   18.70    2.35
  -1   5  14   23.14    2.11
   1   5  14   23.86    2.47
  -1   5  15    6.08    1.49
  -1  -5  15    2.08    1.17
   1  -5  15    2.90    1.43
  -1  -5  15    4.82    1.76
   1  -5  15    3.55    0.86
  -1  -5 -15    2.03    0.71
   1  -5 -15   -1.52    1.79
  -1   5 -15    6.61    2.45
   1   5 -15    0.92    1.51
   1   5  15    2.01    1.24
  -1   5  15    1.36    0.64
  -1   5  16    2.69    1.46
   1   5  16    2.01    1.23
  -1  -5  16    3.56    1.77
   1  -5  16    1.48    0.95
  -1  -5  16    4.27    1.17
   1  -5  16    1.79    0.64
   1  -5 -16    2.22    1.23
  -1   5 -16   -0.72    2.23
   1   5 -16   -0.55    1.43
   1   5  16    3.03    1.35
  -1   5  16    0.44    0.55
  -1   5  17    0.77    0.92
   1   5  17    0.09    0.74
  -1  -5  17   -0.68    1.71
   1  -5  17    0.46    0.71
  -1  -5  17   -0.13    0.96
   1  -5  17    0.59    0.52
   1  -5 -17    0.89    2.00
  -1   5 -17    0.64    0.87
   1   5 -17   -0.18    1.54
   1   5  17   -0.31    1.26
  -1   5  18  251.97   21.19
   1   5  18  267.86   22.18
  -1  -5  18  267.58   22.21
   1  -5  18  255.97   22.34
  -1  -5  18  278.46   24.41
   1  -5  18  231.62   18.92
  -1  -5 -18  249.53   21.13
   1  -5 -18  250.40   21.26
  -1   5 -18  259.11   23.80
   1   5 -18  275.27   22.90
   1   5  18  256.49   21.16
  -1   5  19   13.22    2.78
   1   5  19   13.76    2.79
  -1  -5  19   11.22    3.00
   1  -5  19    6.49    2.22
  -1  -5  19   11.84    2.63
  -1  -5 -19   12.97    2.72
   1  -5 -19    8.77    2.57
  -1   5 -19    5.46    2.59
   1   5 -19    9.68    2.99
   1   5  19   14.47    2.91
  -1   5  20  181.67   28.16
   1   5  20  157.78   17.74
  -1  -5  20  164.99   18.41
   1  -5  20  155.90   18.76
  -1  -5 -20  163.20   18.26
   1  -5 -20  146.64   24.07
  -1   5 -20  164.55   18.97
   1   5 -20  159.92   17.83
   1   5  20  144.92   24.05
  -1   5  21    4.64    2.34
   1   5  21    6.19    1.83
  -1  -5  21    6.42    1.63
   1  -5  21    3.98    1.51
  -1  -5 -21    0.72    1.91
   1  -5 -21    6.67    2.66
  -1   5 -21    4.89    2.01
   1   5 -21    4.67    1.94
   1   5  21    5.20    2.00
  -1   5  22    8.15    2.79
   1   5  22    9.82    2.22
  -1  -5  22   13.93    2.78
   1  -5  22    7.19    1.79
  -1  -5 -22   11.46    3.02
   1  -5 -22   15.70    2.69
  -1   5 -22    6.68    2.08
   1   5 -22   14.31    3.10
   1   5  22   13.17    2.76
  -1   5  23    4.21    2.26
   1   5  23    4.39    1.92
  -1  -5  23    5.34    2.31
   1  -5  23   -0.95    1.97
  -1  -5 -23    5.03    2.22
   1  -5 -23    2.00    2.32
   1   5 -23    2.72    0.71
  -1  -5 -23    7.66    1.85
  -1   5 -23    3.24    1.86
   1   5 -23    1.45    1.71
  -1   5  24   23.89    5.40
   1   5  24   24.78    6.00
  -1  -5  24   30.31    6.82
   1  -5  24   27.87    6.74
  -1  -5 -24   31.28    6.67
   1  -5 -24   26.48    5.94
   1   5 -24   24.28    4.63
  -1  -5 -24   17.92    4.15
  -1   5 -24   18.08    5.07
   1   5 -24   20.42    4.08
  -1   5  25   -1.43    2.14
   1   5  25    2.35    2.26
  -1  -5  25   -0.59    1.27
   1  -5  25    2.66    2.45
  -1  -5 -25    2.47    1.67
   1  -5 -25   -2.06    2.10
   1   5 -25    3.55    2.13
  -1  -5 -25    2.51    1.66
  -1   5 -25   -0.71    1.88
   1   5 -25    2.34    2.03
  -1   5  26   13.45    8.31
   1   5  26   13.10    6.93
  -1  -5  26   11.90    6.36
   1  -5  26   20.46    4.35
  -1  -5 -26   11.62    6.21
   1   5 -26    7.98    4.36
  -1   5 -26   15.45    3.44
   1   5 -26   14.06    8.44
  -1   5  27   -0.69    2.35
   1   5  27    6.40    4.32
  -1  -5  27   -1.48    2.16
   1  -5  27    0.19    2.19
  -1  -5 -27    3.55    2.37
   1  -5 -27   -2.81    2.29
   1   5 -27    1.51    1.40
  -1   5 -27    0.62    2.16
   1   5 -27   -0.01    1.55
  -1   5  28   47.92    9.88
   1   5  28   40.80   11.03
  -1  -5  28   42.16    7.48
   1  -5  28   59.48    9.89
  -1  -5 -28   54.89    9.12
   1  -5 -28   44.20    8.00
   1   5 -28   39.62    7.97
  -1   5 -28   45.59   12.09
   1   5 -28   43.76    7.11
  -1   5  29   32.84    8.65
   1   5  29   24.57    5.69
  -1  -5  29   28.83    6.48
   1  -5  29   35.94    7.95
  -1  -5 -29   33.40    8.44
   1  -5 -29   41.51    9.96
  -1   5 -29   29.01    6.99
   1   5 -29   28.95    5.80
  -1   5  30    7.11    3.12
   1   5  30    4.92    2.53
  -1  -5  30   11.06    4.14
   1  -5  30    2.59    3.18
  -1  -5 -30    5.32    3.25
   1  -5 -30    5.47    2.13
  -1   5 -30    4.23    3.92
   1   5 -30    2.97    2.85
   1   6   0   -0.01    0.19
   1  -6   0    0.31    0.43
  -1  -6   0    0.44    0.49
  -1   6   0    1.26    0.72
   1   6   0    0.69    0.80
   1   6   1   49.93    2.71
   1  -6   1   52.69    3.36
   1  -6  -1   57.72    3.55
  -1  -6   1   56.08    4.21
  -1  -6  -1   59.36    8.31
   1  -6   1   63.94    9.02
   1  -6  -1   68.94    9.92
  -1   6  -1   58.32    3.99
  -1   6   1   60.81    7.70
   1   6  -1   51.67    7.57
   1   6   1   62.32    4.85
   1   6   2    0.07    0.19
   1  -6   2   -0.30    0.84
   1  -6  -2    0.77    0.89
   1  -6  -2    1.51    1.27
  -1   6  -2    2.60    1.24
  -1   6   2    1.57    1.12
   1   6  -2    1.51    0.77
   1   6   2    1.27    1.15
   1  -6   3    3.31    0.74
  -1  -6   3    2.35    0.43
  -1  -6   3    2.75    1.32
   1  -6   3    7.01    1.43
   1  -6  -3    3.81    1.51
  -1   6  -3    2.03    0.86
   1   6  -3    4.41    1.49
  -1   6   4  383.49   20.58
   1   6   4  383.15   18.02
   1  -6   4  389.56   19.38
  -1  -6   4  372.87   17.59
  -1  -6   4  392.46   22.83
  -1  -6  -4  400.83   19.81
   1  -6   4  379.88   18.38
   1  -6  -4  398.75   20.36
  -1   6  -4  373.27   18.73
   1   6  -4  369.80   19.66
   1   6   4  389.46   19.22
   1   6   5  366.52   18.21
  -1  -6   5  384.63   18.20
   1  -6   5  374.91   18.61
  -1  -6   5  396.26   21.64
   1  -6   5  382.85   18.69
   1  -6  -5  401.79   19.75
  -1   6  -5  380.84   20.73
   1   6  -5  352.35   17.89
  -1   6   5  371.45   19.97
   1   6   5  366.29   18.89
   1   6   6  156.55    8.38
  -1  -6   6  155.65    7.73
   1  -6   6  139.02   15.61
   1  -6   6  134.97    7.38
   1  -6  -6  167.20   15.07
  -1   6  -6  153.36    8.87
   1   6  -6  157.16   20.09
  -1   6   6  143.60    8.35
   1   6   6  153.53    8.62
   1   6   7  605.70   28.49
  -1  -6   7  582.91   27.76
   1  -6   7  592.35   28.47
  -1  -6   7  600.26   29.48
   1  -6   7  587.98   27.90
  -1  -6  -7  578.32   27.93
   1  -6  -7  589.70   28.67
  -1   6  -7  619.65   29.95
  -1   6   7  597.86   29.26
   1   6   7  597.11   29.01
  -1   6   8   28.76    3.83
   1   6   8   18.02    2.93
  -1  -6   8   16.82    2.19
  -1  -6  -8   20.93    3.37
   1  -6  -8   20.99    3.59
  -1   6  -8   13.35    2.99
  -1   6   8   18.30    2.81
   1   6   8   26.51    3.02
  -1   6   9   10.05    2.03
   1   6   9   13.22    2.50
  -1  -6   9    9.68    1.52
   1  -6   9   12.08    1.80
  -1  -6   9    9.48    2.35
   1  -6   9   13.13    2.81
  -1  -6  -9   11.56    2.06
   1  -6  -9    9.61    1.95
  -1   6  -9    8.52    2.32
   1   6  -9   16.72    2.96
  -1   6   9   10.60    1.89
   1   6   9    9.89    1.74
  -1   6  10  120.82    8.68
   1   6  10  132.57   10.62
  -1  -6  10  116.54    7.79
   1  -6  10  122.30    9.05
  -1  -6  10  123.15   13.93
   1  -6  10  118.32    8.65
  -1  -6 -10  119.07    8.63
   1  -6 -10  134.71   11.18
  -1   6 -10  114.12   17.15
   1   6 -10  127.26    9.09
  -1   6  10  108.07    8.41
   1   6  10  107.73    7.76
  -1   6  11   50.24    7.79
   1   6  11   49.47    7.55
  -1  -6  11   38.68    4.32
   1  -6  11   47.74    5.68
  -1  -6  11   43.13    6.46
   1  -6  11   44.15    6.62
  -1  -6 -11   45.34    6.30
   1  -6 -11   52.03    8.29
  -1   6 -11   51.97    9.77
   1   6 -11   45.79    3.92
  -1   6  11   36.41    4.69
   1   6  11   48.83    3.37
  -1   6  12  104.48   11.41
   1   6  12  107.16    5.35
  -1  -6  12   85.67   10.45
   1  -6  12  100.98   12.85
  -1  -6  12   86.30   10.87
   1  -6  12   84.97    4.70
  -1  -6 -12   90.02    5.48
   1  -6 -12   95.36    5.37
  -1   6 -12   94.97   12.12
   1   6 -12   99.08    6.15
  -1   6  12   78.64    7.97
   1   6  12   91.20    4.92
  -1   6  13    1.40    0.69
   1   6  13    3.21    1.58
  -1  -6  13    3.15    0.75
   1  -6  13    1.33    1.36
  -1  -6  13    3.95    1.09
   1  -6  13    4.75    1.03
  -1  -6 -13    5.54    2.62
   1  -6 -13    3.44    2.14
  -1   6 -13    1.71    1.24
   1   6 -13    0.46    1.69
  -1   6  13    0.93    0.59
   1   6  13    0.96    0.95
  -1   6  14  249.01   30.81
   1   6  14  235.75   22.99
  -1  -6  14  228.96   22.21
   1  -6  14  222.44   21.76
  -1  -6  14  207.91   21.13
   1  -6  14  221.04   22.32
  -1  -6 -14  227.68   22.52
   1  -6 -14  232.56   23.11
  -1   6 -14  235.59   27.23
   1   6 -14  240.42   23.61
  -1   6  14  237.63   22.90
   1   6  14  231.21   22.55
   1   6  15  308.55   25.38
  -1  -6  15  269.46   24.57
   1  -6  15  287.97   23.77
  -1  -6  15  287.69   31.89
   1  -6  15  267.17   21.79
  -1  -6 -15  323.72   31.59
   1  -6 -15  264.27   25.06
  -1   6 -15  290.97   24.60
   1   6 -15  287.80   23.97
  -1   6  15  308.24   25.04
   1   6  15  288.97   23.68
  -1   6  16  284.18   24.35
   1   6  16  291.37   26.01
  -1  -6  16  305.41   24.96
   1  -6  16  288.01   24.11
  -1  -6  16  310.16   29.73
   1  -6  16  267.71   23.91
  -1  -6 -16  286.67   25.68
   1  -6 -16  284.91   24.82
  -1   6 -16  302.46   52.03
   1   6 -16  293.94   24.32
   1   6  16  291.50   24.10
  -1   6  17  269.38   31.52
   1   6  17  268.33   29.60
  -1  -6  17  262.57   28.59
   1  -6  17  258.21   28.68
  -1  -6  17  295.32   37.91
   1  -6  17  247.31   26.79
  -1  -6 -17  290.63   32.21
   1  -6 -17  271.91   30.50
  -1   6 -17  254.72   28.12
   1   6 -17  254.78   29.36
   1   6  17  267.57   30.80
  -1   6  18  287.63   35.10
   1   6  18  280.00   32.44
  -1  -6  18  282.57   35.35
   1  -6  18  301.70   34.85
  -1  -6  18  304.93   35.33
  -1  -6 -18  303.34   35.35
   1  -6 -18  277.69   33.93
  -1   6 -18  281.26   33.04
   1   6 -18  298.54   34.55
   1   6  18  286.93   33.09
  -1   6  19    0.62    1.01
   1   6  19    3.36    1.77
  -1  -6  19    4.05    2.01
   1  -6  19    5.47    2.87
  -1  -6  19    1.18    0.69
  -1  -6 -19    3.08    2.42
   1  -6 -19    1.89    2.74
  -1   6 -19   -2.16    3.09
   1   6 -19    0.78    0.77
   1   6  19    3.00    2.19
  -1   6  20  164.40   18.18
   1   6  20  174.72   19.15
  -1  -6  20  193.51   21.14
   1  -6  20  186.44   20.42
  -1  -6  20  212.54   23.82
  -1  -6 -20  162.39   18.04
   1  -6 -20  183.93   22.10
  -1   6 -20  175.47   19.28
   1   6 -20  173.29   19.86
   1   6  20  168.27   18.36
  -1   6  21    1.91    1.26
   1   6  21    3.74    1.05
  -1  -6  21    2.60    1.74
   1  -6  21    2.53    0.80
  -1  -6  21    5.12    0.93
  -1  -6 -21    4.12    2.82
   1  -6 -21    6.77    2.81
  -1   6 -21    2.84    1.08
   1   6 -21   -0.80    1.80
   1   6  21    4.45    1.11
  -1   6  22    7.07    4.38
   1   6  22    1.70    1.37
  -1  -6  22    2.40    2.14
   1  -6  22    8.38    5.06
  -1  -6  22    9.51    5.54
  -1  -6 -22   10.72    6.70
   1  -6 -22    5.40    3.44
  -1   6 -22    4.02    2.79
   1   6 -22    3.13    2.19
   1   6  22    6.34    3.65
  -1   6  23   20.42    3.96
   1   6  23   10.75    6.05
  -1  -6  23   17.95    3.12
   1  -6  23   19.88    4.41
  -1  -6  23   11.92    6.40
  -1  -6 -23   19.23    4.11
   1  -6 -23   12.49    6.64
  -1   6 -23   12.77    3.03
   1   6 -23    7.57    4.29
   1   6  23   13.02    2.74
  -1   6  24   72.78   13.99
   1   6  24   79.36   11.37
  -1  -6  24   83.46   13.16
   1  -6  24   74.99   14.25
  -1  -6  24   73.18   15.97
  -1  -6 -24   64.31   13.01
   1  -6 -24   68.41   13.04
  -1   6 -24   88.22   15.17
   1   6 -24   72.13   13.31
  -1   6  25    0.15    1.11
   1   6  25    1.89    2.35
  -1  -6  25    1.05    2.10
   1  -6  25    0.87    2.19
  -1  -6  25   -0.18    1.79
  -1  -6 -25   -0.80    2.10
   1  -6 -25    3.49    3.28
  -1   6 -25   -1.77    2.40
   1   6 -25   -0.87    1.76
  -1   6  26   87.80   13.59
   1   6  26   83.09   12.83
  -1  -6  26   88.75   14.30
   1  -6  26   94.23   18.94
  -1  -6  26   91.69   20.96
  -1  -6 -26   75.06   16.72
   1  -6 -26   82.92   16.16
  -1   6 -26   75.99   17.90
   1   6 -26   96.75   14.62
  -1   6  27   53.68   13.14
   1   6  27   50.31    9.85
  -1  -6  27   52.03   10.26
   1  -6  27   44.71   10.41
  -1  -6 -27   41.59    9.54
   1  -6 -27   45.51   10.73
  -1   6 -27   43.47   10.84
   1   6 -27   55.77   10.82
  -1   6  28    4.08    4.57
   1   6  28    5.07    3.87
  -1  -6  28   12.48    3.89
   1  -6  28    8.69    4.10
  -1  -6 -28    4.86    3.98
   1  -6 -28    8.47    3.16
  -1   6 -28    2.25    3.08
   1   6 -28    1.29    1.94
  -1   6  29   54.10   14.47
   1   6  29   54.08   11.86
  -1  -6  29   61.10   13.01
   1  -6  29   49.04   11.30
  -1  -6 -29   47.29   10.85
   1  -6 -29   48.06   12.76
  -1   6 -29   33.83    9.37
   1   6 -29   42.08    9.42
   1  -7   0    1.15    0.96
  -1  -7   0    3.76    1.23
   1  -7   0    1.49    0.52
  -1   7   0    2.13    1.91
   1   7   0    2.16    1.58
   1  -7   1    8.66    1.35
  -1  -7   1    6.55    2.20
  -1  -7  -1   11.40    2.62
   1  -7   1   11.41    2.07
   1  -7  -1   11.66    1.95
   1   7  -1    4.55    1.26
   1   7   1    9.61    1.82
   1  -7   2  315.47   21.85
  -1  -7  -2  315.69   20.80
   1  -7   2  312.10   21.24
   1  -7  -2  313.35   20.48
  -1   7  -2  319.78   20.88
  -1   7   2  330.89   21.54
   1   7  -2  321.35   21.27
   1   7   2  321.53   21.51
  -1   7   3    0.93    0.78
   1  -7   3    3.28    1.42
  -1  -7  -3    1.32    1.60
   1  -7  -3    1.46    1.46
  -1   7  -3   -0.71    1.49
  -1   7   3    3.06    1.23
   1   7  -3    3.68    1.69
   1   7   3    4.55    2.19
  -1   7   4   78.18    9.28
   1   7   4   66.53    5.09
   1  -7   4   75.61    8.00
  -1  -7   4   77.51   10.32
  -1  -7  -4   72.80   10.98
   1  -7   4   69.26    7.54
   1  -7  -4   81.36    5.16
  -1   7  -4   78.47    4.52
  -1   7   4   68.55    9.64
   1   7  -4   77.66   11.77
   1   7   4   68.39    4.83
  -1   7   5   80.77    7.75
   1   7   5   67.82    5.28
   1  -7   5   65.60    9.86
  -1  -7   5   84.21   11.41
  -1  -7  -5   69.89    4.27
   1  -7   5   78.59   10.07
   1  -7  -5   77.25    4.73
  -1   7  -5   77.51    4.72
   1   7  -5   78.21    5.04
   1   7   5   75.18   10.38
  -1   7   6   32.69    3.53
   1   7   6   30.88    3.76
   1  -7   6   29.36    3.37
  -1  -7   6   25.83    3.70
  -1  -7   6   38.97    4.46
   1  -7   6   36.34    5.74
  -1  -7  -6   30.00    4.04
   1  -7  -6   39.74    4.11
  -1   7  -6   43.60    6.46
   1   7  -6   31.65    4.85
  -1   7   7    1.26    0.93
   1   7   7    1.88    0.59
  -1  -7   7    2.04    0.49
   1  -7   7    1.94    0.78
  -1  -7   7    2.11    0.98
   1  -7   7    4.52    1.73
  -1  -7  -7    3.53    2.40
   1  -7  -7    4.24    1.58
  -1   7  -7    2.76    1.89
   1   7  -7   -0.01    1.66
  -1   7   7    1.88    0.64
   1   7   7    1.95    1.01
  -1   7   8  134.14   14.81
   1   7   8  118.17    5.12
  -1  -7   8  129.60    5.38
   1  -7   8  138.63    6.31
  -1  -7   8  129.84    6.59
   1  -7   8  128.34   11.21
  -1  -7  -8  129.32    7.48
   1  -7  -8  139.15   16.00
  -1   7  -8  128.53    7.66
   1   7  -8  122.03    6.14
  -1   7   8  123.89    8.83
   1   7   8  121.13    7.19
  -1   7   9    9.08    1.71
   1   7   9    6.21    1.66
  -1  -7   9    8.21    1.42
   1  -7   9    8.97    1.82
  -1  -7   9   11.62    1.94
   1  -7   9    5.97    1.29
   1  -7  -9   12.39    2.31
  -1   7  -9    4.18    1.67
   1   7  -9    9.62    2.69
  -1   7   9    8.55    1.54
   1   7   9   12.54    2.57
  -1   7  10   63.73    7.97
   1   7  10   51.77    6.14
  -1  -7  10   46.33    8.43
   1  -7  10   53.19    7.04
  -1  -7  10   55.53   10.01
   1  -7  10   49.14    7.92
  -1  -7 -10   46.73    6.36
   1  -7 -10   59.60    9.25
  -1   7 -10   53.65    9.28
   1   7 -10   62.30   10.45
  -1   7  10   46.02    7.54
   1   7  10   55.54    8.55
  -1   7  11    9.89    1.91
   1   7  11    8.71    2.00
  -1  -7  11   10.10    1.57
   1  -7  11   13.02    2.47
  -1  -7  11   10.10    2.31
   1  -7  11    8.57    1.64
  -1  -7 -11   11.49    2.96
   1  -7 -11    8.66    2.04
  -1   7 -11   10.73    2.66
   1   7 -11    6.80    1.85
  -1   7  11    7.92    1.88
   1   7  11    7.95    2.04
  -1   7  12   14.96    2.63
   1   7  12   11.03    2.48
  -1  -7  12   12.40    2.26
   1  -7  12   14.24    2.16
   1  -7  12   16.41    2.62
  -1  -7 -12   15.23    3.12
   1  -7 -12    8.99    3.06
  -1   7 -12   11.46    2.91
   1   7 -12   14.99    3.93
  -1   7  12   12.92    2.34
   1   7  12   15.05    2.96
  -1   7  13   22.19    3.64
   1   7  13   27.10    5.04
  -1  -7  13   24.35    3.90
   1  -7  13   27.88    4.57
  -1  -7  13   26.70    5.40
   1  -7  13   25.72    4.17
  -1  -7 -13   30.87    3.84
   1  -7 -13   24.25    3.73
  -1   7 -13   18.88    3.87
   1   7 -13   31.15    5.82
  -1   7  13   18.33    2.82
   1   7  13   28.47    3.78
  -1   7  14   50.41    8.41
   1   7  14   44.26    7.36
  -1  -7  14   40.76    4.98
   1  -7  14   37.77    5.51
  -1  -7  14   32.48    5.72
   1  -7  14   34.71    6.02
  -1  -7 -14   42.08    6.87
   1  -7 -14   36.92    6.48
  -1   7 -14   39.15    6.64
   1   7 -14   39.81    5.60
  -1   7  14   38.54    4.98
   1   7  14   36.31    4.75
   1   7  15   21.51    4.01
  -1  -7  15   24.84    3.83
   1  -7  15   22.74    4.44
  -1  -7  15   23.55    4.63
   1  -7  15   23.91    4.79
  -1  -7 -15   22.97    4.38
   1  -7 -15   21.27    4.30
  -1   7 -15   19.96    5.77
   1   7 -15   23.82    4.23
  -1   7  15   13.10    2.68
   1   7  15   19.78    3.52
  -1   7  16  290.72   33.60
   1   7  16  295.76   35.36
  -1  -7  16  259.05   30.94
   1  -7  16  279.70   33.38
  -1  -7  16  285.23   33.22
   1  -7  16  241.35   28.36
  -1  -7 -16  267.45   31.18
   1  -7 -16  246.72   28.81
  -1   7 -16  300.25   34.79
   1   7 -16  283.61   32.94
   1   7  16  270.74   31.74
  -1   7  17   57.91    9.51
   1   7  17   50.07   11.34
  -1  -7  17   47.93    7.41
   1  -7  17   62.45    9.89
  -1  -7  17   56.11    9.00
   1  -7  17   40.94    7.01
  -1  -7 -17   46.53    7.33
   1  -7 -17   52.60    7.41
  -1   7 -17   42.48    8.91
   1   7 -17   40.94    5.46
   1   7  17   53.99    6.77
  -1   7  18  122.49   18.97
   1   7  18  127.69   14.15
  -1  -7  18  109.21   18.76
   1  -7  18  118.57   18.89
  -1  -7  18  121.44   13.07
  -1  -7 -18  107.82   18.55
   1  -7 -18   93.72   18.41
  -1   7 -18  110.54   18.75
   1   7 -18  113.37   12.39
   1   7  18  105.18   11.27
  -1   7  19   14.02    3.46
   1   7  19   10.51    2.56
  -1  -7  19    8.09    1.66
   1  -7  19   12.86    2.66
  -1  -7  19    5.29    1.52
  -1  -7 -19   14.10    3.68
   1  -7 -19    9.67    1.86
  -1   7 -19    7.66    2.99
   1   7 -19    6.70    2.45
   1   7  19   11.98    2.60
  -1   7  20   12.68    7.33
   1   7  20   17.79    4.14
  -1  -7  20   15.42    3.78
   1  -7  20   19.94    4.38
  -1  -7  20   18.01    3.74
  -1  -7 -20    9.23    5.74
   1  -7 -20   14.02    3.36
  -1   7 -20   13.20    7.73
   1   7 -20   17.55    4.14
   1   7  20   15.67    3.12
  -1   7  21    2.07    1.73
   1   7  21    4.75    3.05
  -1  -7  21    2.59    2.22
   1  -7  21    2.35    2.06
  -1  -7  21   -0.01    1.30
  -1  -7 -21    6.79    4.30
   1  -7 -21    0.13    1.26
  -1   7 -21    3.39    2.62
   1   7 -21    2.60    1.74
   1   7  21    3.18    2.28
  -1   7  22   22.84    4.54
   1   7  22   16.57    3.73
  -1  -7  22   19.12    4.72
   1  -7  22   22.69    4.97
  -1  -7  22   19.31    3.62
  -1  -7 -22   19.84    4.61
   1  -7 -22   16.11    4.01
  -1   7 -22    7.07    4.45
   1   7 -22   21.93    5.00
   1   7  22   15.92    3.53
  -1   7  23   15.01    4.60
   1   7  23   12.76    4.05
  -1  -7  23    9.34    3.18
   1  -7  23    9.54    2.94
  -1  -7  23   11.83    4.12
  -1  -7 -23    6.62    4.49
   1  -7 -23    6.68    4.73
  -1   7 -23   12.86    3.47
   1   7 -23   11.86    3.89
   1   7  23   12.79    3.55
  -1   7  24    4.67    3.96
   1   7  24    0.43    1.61
  -1  -7  24   -1.97    1.80
   1  -7  24    0.10    1.12
  -1  -7  24    2.17    1.69
  -1  -7 -24   -0.40    2.11
   1  -7 -24   -1.55    2.35
  -1   7 -24    0.65    1.35
   1   7 -24    2.10    2.99
   1   7  25    2.06    2.13
  -1  -7  25    0.59    1.98
   1  -7  25    2.44    2.57
  -1  -7  25    3.19    2.28
  -1  -7 -25    3.00    2.23
   1  -7 -25    0.16    2.29
  -1   7 -25    3.59    2.60
   1   7 -25    2.71    2.50
  -1   7  26   45.85    7.66
   1   7  26   27.28    5.47
  -1  -7  26   34.62    6.05
   1  -7  26   40.61    6.98
  -1  -7 -26   29.94    6.22
   1  -7 -26   28.77    5.10
  -1   7 -26   24.97    5.60
   1   7 -26   27.96    5.10
  -1   7  27   24.56    6.70
   1   7  27   17.56    4.94
  -1  -7  27   23.36    5.81
   1  -7  27   19.07    5.74
  -1  -7 -27   13.02    3.99
   1  -7 -27   15.89    4.44
  -1   7 -27   18.18    4.89
   1   7 -27   27.32    6.89
   1  -8   0    0.19    1.03
   1  -8   0    2.17    1.18
  -1   8   0    0.19    1.05
   1   8   0    2.25    1.06
   1  -8   1  253.37   24.62
  -1  -8  -1  257.65   26.30
   1  -8   1  247.04   24.31
   1  -8  -1  240.38   23.57
  -1   8  -1  270.18   26.29
  -1   8   1  260.69   25.33
   1   8  -1  256.60   25.30
   1   8   1  247.49   24.16
  -1   8   2  103.71   14.78
   1  -8   2  110.50   12.11
  -1  -8  -2  108.63   14.86
   1  -8   2  127.23   14.55
   1  -8  -2  121.13   12.49
  -1   8   2  109.20   12.15
   1   8  -2  110.76   11.81
   1   8   2  113.66   18.75
   1  -8   3   30.56    3.90
  -1  -8   3   37.14    5.84
  -1  -8  -3   29.94    5.16
   1  -8   3   37.29    4.89
   1  -8  -3   29.30    4.54
  -1   8  -3   30.25    4.91
  -1   8   3   35.62    5.32
   1   8  -3   25.80    3.99
   1   8   3   25.98    3.86
  -1   8   4  177.66   18.70
   1  -8   4  146.56   14.67
  -1  -8   4  138.97   12.43
  -1  -8  -4  143.61   12.54
   1  -8   4  153.36   17.19
   1  -8  -4  160.56   15.42
  -1   8  -4  139.95   12.12
   1   8  -4  143.51   12.77
   1   8   4  159.71   14.40
  -1   8   5  332.13   27.45
   1  -8   5  334.21   27.35
  -1  -8   5  333.38   28.18
  -1  -8  -5  316.47   26.18
   1  -8   5  309.52   25.89
   1  -8  -5  326.81   27.35
  -1   8  -5  323.41   26.54
   1   8  -5  327.75   32.85
   1   8   5  327.52   26.95
  -1   8   6  168.69   15.26
  -1  -8   6  160.00   21.29
   1  -8   6  148.66   18.61
  -1  -8  -6  146.35   20.83
   1  -8  -6  171.72   15.89
  -1   8  -6  150.68   13.08
   1   8  -6  160.85   23.46
  -1   8   6  166.23   16.06
   1   8   6  155.97   17.18
  -1   8   7   78.58   10.93
   1  -8   7   69.09    8.81
  -1  -8   7   84.83   14.36
   1  -8   7   69.03    7.04
  -1  -8  -7   75.02   10.97
   1  -8  -7   77.09   11.69
  -1   8  -7   71.26    6.85
   1   8  -7   82.36   13.32
  -1   8   7   74.66   11.96
   1   8   7   73.86   11.12
  -1   8   8   16.41    3.33
   1  -8   8   15.80    2.84
  -1  -8   8   19.80    3.87
   1  -8   8   18.18    3.68
  -1  -8  -8   17.34    3.56
   1  -8  -8   19.38    3.80
  -1   8  -8   16.44    3.40
   1   8  -8   19.52    4.04
  -1   8   8   11.19    1.94
   1   8   8   20.90    3.44
  -1   8   9  143.42   16.04
   1  -8   9  128.24   19.75
  -1  -8   9  141.97   16.37
   1  -8   9  144.75   19.60
  -1  -8  -9  134.61   21.13
   1  -8  -9  146.22   23.40
  -1   8  -9  140.29   15.89
   1   8  -9  127.54   14.64
  -1   8   9  132.88   14.83
   1   8   9  115.81   13.22
   1   8  10   27.00    3.87
   1  -8  10   28.62    5.38
   1  -8  10   34.30    5.84
  -1  -8 -10   34.80    5.22
   1  -8 -10   33.22    6.17
  -1   8 -10   27.45    4.38
   1   8 -10   29.94    4.78
  -1   8  10   26.70    5.13
   1   8  10   20.79    4.10
  -1   8  11   47.04    7.58
   1   8  11   39.18    8.25
   1  -8  11   37.23    6.86
  -1  -8  11   45.46    8.13
   1  -8  11   41.17    7.38
  -1  -8 -11   41.03    7.26
   1  -8 -11   37.92    7.78
  -1   8 -11   45.25    8.66
   1   8 -11   40.32    5.85
  -1   8  11   34.39    4.60
   1   8  11   41.01    6.64
  -1   8  12   19.10    3.52
   1   8  12   14.61    2.56
   1  -8  12   14.28    2.48
  -1  -8  12   15.18    2.63
   1  -8  12   12.92    2.50
  -1  -8 -12   12.29    3.44
   1  -8 -12   16.97    3.42
  -1   8 -12   15.21    3.53
   1   8 -12   13.99    3.74
  -1   8  12   13.36    2.45
   1   8  12   16.11    3.06
  -1   8  13    4.79    1.80
   1   8  13    2.13    0.89
  -1  -8  13    2.29    0.75
   1  -8  13    2.45    1.24
  -1  -8  13    4.11    1.24
   1  -8  13    0.25    0.78
  -1  -8 -13    1.03    1.09
   1  -8 -13    2.56    2.11
  -1   8 -13    3.06    2.23
   1   8 -13    0.59    2.38
  -1   8  13    2.26    0.89
   1   8  13    2.66    1.11
  -1   8  14   15.18    3.15
   1   8  14   16.63    3.37
  -1  -8  14    8.62    1.55
   1  -8  14    9.83    1.97
  -1  -8  14   11.61    2.66
   1  -8  14   10.38    1.76
  -1  -8 -14   15.75    3.02
   1  -8 -14   16.38    3.09
  -1   8 -14   10.26    4.05
   1   8 -14    8.81    2.71
  -1   8  14    8.80    1.80
   1   8  14   12.11    2.85
  -1   8  15  293.79   31.36
   1   8  15  276.52   30.69
  -1  -8  15  267.93   26.94
   1  -8  15  272.41   29.48
  -1  -8  15  266.71   27.41
   1  -8  15  257.63   25.92
  -1  -8 -15  287.46   29.41
   1  -8 -15  251.18   28.33
  -1   8 -15  262.21   28.19
   1   8 -15  291.13   42.98
   1   8  15  282.51   28.67
  -1   8  16  208.71   22.19
   1   8  16  191.62   21.07
  -1  -8  16  190.76   19.41
   1  -8  16  196.50   20.67
  -1  -8  16  201.94   21.47
  -1  -8 -16  176.36   27.28
   1  -8 -16  170.08   27.65
  -1   8 -16  184.58   34.37
   1   8 -16  192.18   20.05
   1   8  16  174.10   18.04
  -1   8  17   54.42   11.56
   1   8  17   49.41    9.76
  -1  -8  17   44.44    7.58
   1  -8  17   51.46    9.15
  -1  -8  17   54.07   10.70
  -1  -8 -17   59.03   12.42
   1  -8 -17   59.65   11.80
  -1   8 -17   54.07   12.33
   1   8 -17   71.32   14.22
   1   8  17   54.42   10.96
  -1   8  18    2.99    2.96
   1   8  18    3.37    1.88
  -1  -8  18    3.53    2.06
   1  -8  18    7.54    4.45
  -1  -8  18    6.93    3.98
  -1  -8 -18    6.31    4.17
   1  -8 -18    4.02    2.90
  -1   8 -18    5.22    2.96
   1   8 -18    2.48    1.94
   1   8  18    8.56    4.86
  -1   8  19   21.30    5.38
   1   8  19   17.47    3.80
  -1  -8  19   14.39    2.75
   1  -8  19   11.53    6.53
  -1  -8  19   15.91    3.98
  -1  -8 -19   13.45    8.29
   1  -8 -19   16.47    4.45
  -1   8 -19   20.68    4.85
   1   8 -19   23.05    4.89
   1   8  19   15.09    3.22
  -1   8  20   46.57   10.69
   1   8  20   43.60   10.41
   1  -8  20   55.63   12.36
  -1  -8  20   60.57   11.10
  -1  -8 -20   52.78   10.66
   1  -8 -20   60.78   10.93
  -1   8 -20   54.75   10.44
   1   8 -20   56.12    8.62
   1   8  20   56.34    8.49
  -1   8  21    1.21    1.58
   1   8  21    2.84    1.86
   1  -8  21   -1.11    1.77
  -1  -8  21    1.08    1.23
  -1  -8 -21    6.25    4.30
   1  -8 -21   -2.90    2.35
  -1   8 -21   -1.14    2.60
   1   8 -21    3.47    3.13
   1   8  21    1.67    1.80
  -1   8  22   40.58    7.17
   1   8  22   28.43    6.55
   1  -8  22   43.48    8.59
  -1  -8  22   39.52    8.16
  -1  -8 -22   41.26    9.49
   1  -8 -22   33.65    6.59
  -1   8 -22   37.24    7.94
   1   8 -22   57.36    9.49
  -1   8  23    4.07    3.46
   1   8  23    0.92    1.64
   1  -8  23   -0.24    1.92
  -1  -8  23   -0.21    1.30
  -1  -8 -23   -0.55    2.14
   1  -8 -23    4.60    3.05
  -1   8 -23    0.59    0.93
   1   8 -23   -2.66    2.37
  -1   8  24    3.98    3.59
   1   8  24    2.37    2.38
   1  -8  24   -1.06    1.94
  -1  -8 -24    1.97    1.97
   1  -8 -24    2.87    2.65
  -1   8 -24    2.62    2.45
   1   8 -24   12.27    4.04
  -1   8  25    4.46    3.80
   1  -8  25    0.69    1.27
  -1  -8 -25    1.92    2.85
   1  -8 -25    3.33    3.12
  -1   8 -25    3.42    3.46
   1   8 -25    3.25    3.40
  -1  -9   0    0.37    0.80
   1  -9   0    0.47    1.57
  -1   9   0   -2.08    1.61
   1   9   0    1.83    0.89
  -1   9   1    2.22    1.02
   1  -9   1    2.34    1.11
  -1  -9   1    0.62    1.27
  -1  -9  -1    1.40    0.75
   1  -9   1    1.40    1.08
   1  -9  -1    3.64    1.30
  -1   9  -1   10.60    3.02
  -1   9   1    2.23    0.96
   1   9  -1    4.21    1.29
   1   9   1    3.02    1.74
  -1   9   2   41.54    7.97
  -1  -9   2   49.68    9.94
  -1  -9  -2   43.89    6.18
   1  -9   2   53.18    7.10
   1  -9  -2   57.20   10.45
  -1   9  -2   50.96    9.24
  -1   9   2   53.13    6.80
   1   9  -2   48.05    8.32
   1   9   2   46.36    6.68
  -1   9   3   70.42   11.18
  -1  -9   3   83.94   12.66
  -1  -9  -3   71.04   13.87
   1  -9   3   73.89   13.50
   1  -9  -3   72.06   11.80
  -1   9  -3   70.36    8.90
  -1   9   3   65.98   12.71
   1   9  -3   65.89   13.35
   1   9   3   63.85    8.38
  -1   9   4    6.36    2.14
   1  -9   4    2.17    1.48
  -1  -9   4    1.30    1.03
  -1  -9  -4    2.03    1.63
   1  -9   4    1.55    0.75
   1  -9  -4   -3.06    1.86
  -1   9  -4    5.25    3.09
  -1   9   4    0.38    0.90
   1   9  -4    3.40    1.54
   1   9   4    0.72    1.23
   1  -9   5  126.86   14.92
  -1  -9   5  135.33   21.08
  -1  -9  -5  123.46   22.53
   1  -9   5  111.47   13.32
   1  -9  -5  122.19   14.67
  -1   9  -5  135.91   16.35
   1   9  -5  116.04   20.22
  -1   9   5  137.52   16.40
   1   9   5  113.69   16.43
   1  -9   6    2.32    1.02
  -1  -9   6    4.82    1.74
   1  -9   6    4.23    1.46
  -1  -9  -6    2.88    1.67
   1  -9  -6    3.05    1.79
  -1   9  -6    2.90    1.29
   1   9  -6    4.38    1.08
  -1   9   6    1.95    0.99
   1   9   6    1.60    0.98
   1  -9   7   39.81    6.30
  -1  -9   7   42.83    7.19
   1  -9   7   43.73    7.51
  -1  -9  -7   39.89    6.62
   1  -9  -7   46.42    9.39
  -1   9  -7   39.96    5.25
   1   9  -7   37.32    7.61
  -1   9   7   40.05    7.24
   1   9   7   32.01    6.14
  -1   9   8   87.18   15.58
   1  -9   8   83.22   13.65
  -1  -9   8   90.15   15.41
   1  -9   8   89.90   14.31
  -1  -9  -8   98.70   20.11
   1  -9  -8  104.11   15.72
  -1   9  -8   90.29   10.45
   1   9  -8  101.72   18.64
  -1   9   8  104.60   11.78
   1   9   8   82.76    9.82
  -1   9   9    2.68    1.17
   1  -9   9    1.67    1.11
  -1  -9   9   -0.10    1.73
   1  -9   9    1.35    0.81
  -1  -9  -9    0.03    2.07
   1  -9  -9   -0.98    1.88
  -1   9  -9   -0.56    1.86
   1   9  -9   -0.87    2.03
  -1   9   9    0.18    0.71
   1   9   9   -0.74    1.77
  -1   9  10   12.68    2.68
   1  -9  10   12.26    1.83
  -1  -9  10   21.05    3.52
   1  -9  10   12.14    2.88
  -1  -9 -10   11.74    3.15
   1  -9 -10   13.32    3.22
  -1   9 -10   16.48    3.44
   1   9 -10   14.96    3.81
  -1   9  10    8.01    2.00
   1   9  10   14.07    2.71
  -1   9  11   18.18    3.59
   1  -9  11   14.81    2.71
  -1  -9  11   20.65    3.74
   1  -9  11   11.62    2.56
  -1  -9 -11   17.84    3.84
   1  -9 -11   19.19    2.75
  -1   9 -11   16.99    3.55
   1   9 -11   17.49    4.45
  -1   9  11   17.33    2.78
   1   9  11   16.69    3.31
  -1   9  12   77.68   14.43
   1  -9  12   75.70   12.02
  -1  -9  12   67.14   14.28
   1  -9  12   63.71   10.26
  -1  -9 -12   60.79   12.54
   1  -9 -12   64.81   15.23
  -1   9 -12   69.56   11.64
   1   9 -12   66.77   14.59
  -1   9  12   73.24   11.69
   1   9  12   63.79   13.11
  -1   9  13   49.68   10.35
   1  -9  13   44.06    9.40
  -1  -9  13   55.71   12.88
   1  -9  13   48.23    7.88
  -1  -9 -13   54.55   10.54
   1  -9 -13   48.09   11.47
  -1   9 -13   49.62    8.87
   1   9 -13   51.64   10.19
  -1   9  13   35.76    7.98
   1   9  13   49.01    8.22
  -1   9  14    1.33    1.91
   1  -9  14    0.75    0.81
  -1  -9  14    2.35    1.60
   1  -9  14    1.49    1.11
  -1  -9 -14   -0.71    2.16
   1  -9 -14    0.50    2.17
  -1   9 -14   10.76    6.61
   1   9 -14    3.77    2.79
   1   9  14    3.64    3.06
  -1   9  15    0.24    0.69
   1  -9  15   -1.97    1.21
  -1  -9  15    1.92    1.43
  -1  -9 -15    3.39    2.14
   1  -9 -15    1.82    1.49
  -1   9 -15   -1.57    2.06
   1   9 -15   -2.03    2.17
   1   9  15   -0.41    1.70
  -1   9  16   -0.38    1.58
   1  -9  16    1.06    1.55
  -1  -9  16    0.56    1.60
  -1  -9 -16    1.51    1.35
   1  -9 -16    4.05    3.12
  -1   9 -16    3.16    2.63
   1   9 -16   -1.49    2.40
   1   9  16    4.11    2.91
  -1   9  17    1.88    1.67
   1  -9  17    4.07    2.84
  -1  -9  17    3.06    2.28
  -1  -9 -17    1.85    1.63
   1  -9 -17    3.19    2.03
  -1   9 -17    4.17    3.90
   1   9 -17    3.36    3.25
   1   9  17    2.57    2.17
  -1   9  18   46.60   12.12
   1  -9  18   40.55   10.94
  -1  -9  18   39.16    8.38
  -1  -9 -18   45.30   12.88
   1  -9 -18   55.63   11.96
  -1   9 -18   55.35   11.83
   1   9 -18   51.57   12.15
   1   9  18   45.98   11.99
  -1   9  19   33.72    7.44
   1  -9  19   31.48    7.39
  -1  -9  19   29.29    6.70
  -1  -9 -19   29.75    7.33
   1  -9 -19   34.60    6.89
  -1   9 -19   35.17    6.30
   1   9 -19   31.96    6.36
   1   9  19   32.73    7.19
  -1   9  20   17.47    5.10
   1  -9  20   21.54    5.60
  -1  -9  20   18.07    4.89
  -1  -9 -20   12.55    5.31
   1  -9 -20   23.27    5.43
  -1   9 -20   25.31    5.78
   1   9 -20   19.68    4.69
  -1   9  21   11.50    4.46
   1  -9  21   12.74    3.18
  -1  -9  21   15.26    4.10
  -1  -9 -21   15.02    4.27
   1  -9 -21   11.53    4.86
  -1   9 -21    7.94    2.81
   1   9 -21   20.12    4.66
  -1   9  22    4.79    1.86
   1  -9  22    2.60    2.26
  -1  -9 -22    2.29    2.11
   1  -9 -22   -0.62    2.44
  -1   9 -22    3.18    3.37
   1   9 -22   -2.03    2.56
  -1 -10   0    1.27    1.95
   1 -10   0   -1.92    1.64
  -1  10   0    0.13    1.45
  -1 -10   1   22.21    4.39
  -1 -10  -1   11.43    6.62
   1 -10   1   12.80    7.27
   1 -10  -1   11.64    6.65
  -1  10  -1   11.35    6.90
  -1  10   1   13.47    7.53
   1  10  -1   11.40    6.59
   1  10   1   16.75    4.12
  -1 -10   2    3.83    2.50
  -1 -10  -2   12.92    7.29
   1 -10   2   11.80    7.01
  -1  10  -2   16.84    4.35
  -1  10   2   12.26    7.14
   1  10  -2    6.02    3.56
  -1 -10   3  153.74   24.25
  -1 -10  -3  138.59   26.08
   1 -10   3  142.62   22.29
  -1  10  -3  145.34   22.86
  -1  10   3  158.35   24.70
   1  10  -3  136.80   21.59
   1  10   3  129.82   26.29
  -1 -10   4   88.19   17.67
   1 -10   4   84.43   13.45
   1 -10  -4   88.16   14.40
  -1  10  -4   79.60   15.94
   1  10  -4   96.08   19.93
  -1  10   4   80.59   18.52
   1  10   4   82.04   15.83
  -1 -10   5  144.62   23.12
  -1 -10  -5  154.94   25.18
   1 -10   5  140.88   22.00
   1 -10  -5  138.90   29.32
  -1  10  -5  140.13   27.25
   1  10  -5  136.58   21.53
  -1  10   5  131.70   27.99
   1  10   5  128.43   27.53
  -1  10   6   16.23    3.40
  -1 -10   6   26.12    4.73
  -1 -10  -6   24.66    4.78
   1 -10   6   25.83    4.67
   1 -10  -6   19.15    4.23
  -1  10  -6   17.87    3.42
   1  10  -6   19.74    3.81
  -1  10   6   16.50    3.56
   1  10   6   19.83    4.49
   1 -10   7   -1.92    0.98
  -1 -10   7    2.07    1.40
   1 -10   7    1.82    1.23
  -1 -10  -7    3.65    2.54
   1 -10  -7    1.89    1.57
  -1  10  -7   -1.48    2.13
   1  10  -7   -1.15    2.03
  -1  10   7    5.99    3.65
   1  10   7    2.65    2.26
   1 -10   8   70.08   12.46
  -1 -10   8   83.49   15.92
   1 -10   8   72.12   14.25
  -1 -10  -8   98.57   17.96
   1 -10  -8   82.11   13.59
  -1  10  -8   88.19   11.15
   1  10  -8   78.59   14.49
  -1  10   8   68.87   12.68
   1  10   8   68.58    8.72
  -1  10   9   17.52    3.46
   1 -10   9   20.65    4.45
  -1 -10   9   21.75    4.12
   1 -10   9   20.61    4.45
  -1 -10  -9   21.63    4.57
   1 -10  -9   22.75    5.14
  -1  10  -9   21.04    3.93
   1  10  -9   21.63    4.51
  -1  10   9   13.47    8.31
   1  10   9   22.62    4.32
  -1  10  10    8.44    4.33
   1 -10  10   10.69    5.43
  -1 -10  10    8.07    4.39
   1 -10  10    7.61    4.33
  -1 -10 -10   12.34    6.89
   1 -10 -10    6.03    3.19
  -1  10 -10    7.23    4.48
   1  10 -10   14.84    3.95
  -1  10  10    8.01    4.45
   1  10  10   13.99    8.55
  -1  10  11   20.05    4.26
   1 -10  11   20.08    3.30
  -1 -10  11   25.52    4.91
   1 -10  11   16.91    4.42
  -1 -10 -11   30.15    5.54
   1 -10 -11   16.85    4.30
  -1  10 -11   24.97    4.92
   1  10 -11   22.58    7.75
  -1  10  11   15.35    3.47
   1  10  11   20.25    4.75
  -1  10  12   18.98    5.03
   1 -10  12   15.12    3.56
  -1 -10  12   18.36    4.94
   1 -10  12   14.95    3.49
  -1 -10 -12   22.34    5.38
   1 -10 -12   17.49    5.80
  -1  10 -12   16.72    4.85
   1  10 -12   20.43    6.64
  -1  10  12   22.34    5.13
   1  10  12   29.61    6.83
  -1  10  13   28.83    7.54
   1 -10  13   21.24    5.03
  -1 -10  13   32.17    9.02
  -1 -10 -13   20.40    6.34
   1 -10 -13    8.84    3.16
  -1  10 -13   31.37    7.05
   1  10 -13   28.40    7.89
   1  10  13   22.78    5.34
  -1  10  14   22.16    5.09
   1 -10  14   10.66    6.62
  -1 -10  14   17.11    4.89
  -1 -10 -14   20.30    4.72
   1 -10 -14   22.00    5.20
  -1  10 -14    5.78    4.17
   1  10 -14   17.83    4.15
   1  10  14   15.88    4.51
  -1  10  15   18.52    3.73
  -1 -10  15   25.64    5.31
  -1 -10 -15   20.45    5.23
   1 -10 -15   19.37    4.58
  -1  10 -15   27.79    6.45
   1  10 -15   21.38    5.06
   1  10  15   17.64    4.42
  -1  10  16   15.92    4.26
  -1 -10  16   11.74    3.90
  -1 -10 -16   14.13    4.14
   1 -10 -16   23.80    5.93
  -1  10 -16   11.38    3.67
   1  10 -16   23.18    5.29
   1  10  16   21.27    5.34
  -1  10  17    5.57    4.75
  -1 -10  17    3.30    3.15
  -1 -10 -17    5.41    4.57
   1 -10 -17    6.89    1.76
  -1  10 -17    8.94    2.93
   1  10 -17   12.15    3.56
   1  10  17    8.16    2.78
  -1 -10  18   82.42   15.88
  -1 -10 -18   68.27   14.03
   1 -10 -18   98.98   13.87
  -1  10 -18  100.06   14.07
   1  10 -18   99.57   22.50
  -1 -10  19    3.70    3.18
  -1 -10 -19    3.59    3.83
   1 -10 -19    1.79    1.97
  -1  10 -19    2.99    3.39
   1  10 -19   -0.07    2.72
  -1 -11   0   -0.92    1.85
   1 -11   0    0.65    1.70
  -1  11   0   -1.24    2.03
   1  11   0   -1.18    2.01
  -1 -11   1   24.25    6.36
  -1 -11  -1   22.21    5.29
   1 -11   1   28.77    7.17
   1 -11  -1   31.70    8.06
  -1  11  -1   24.04    6.46
  -1  11   1   25.83    7.38
   1  11  -1   23.49    6.40
   1  11   1   20.21    5.26
  -1 -11   2    3.64    2.35
  -1 -11  -2    2.79    1.83
   1 -11   2    2.76    2.07
   1 -11  -2   -1.58    1.79
  -1  11  -2    0.72    2.14
  -1  11   2    1.70    1.70
   1  11  -2    2.17    1.85
   1  11   2    0.21    2.01
  -1 -11   3   37.11    8.13
   1 -11   3   34.17    7.54
   1 -11  -3   45.64    9.88
  -1  11  -3   28.12    9.08
  -1  11   3   37.30    9.02
   1  11   3   37.03    9.33
  -1 -11   4   44.03    9.95
  -1 -11  -4   49.20   12.79
   1 -11   4   42.18   11.49
   1 -11  -4   48.14   10.96
  -1  11  -4   45.36   11.92
   1  11  -4   42.24   11.34
  -1  11   4   52.53   13.19
   1  11   4   47.49   11.37
  -1 -11   5   -1.08    1.80
  -1 -11  -5    1.55    1.51
   1 -11   5    1.48    1.21
   1 -11  -5    3.76    2.51
  -1  11  -5   -2.19    2.06
   1  11  -5    2.01    2.26
  -1  11   5   -0.52    1.92
   1  11   5    1.01    1.52
  -1 -11   6   14.41    3.78
  -1 -11  -6   14.92    3.49
   1 -11   6   13.94    3.37
   1 -11  -6   13.87    2.75
  -1  11  -6   15.72    4.42
   1  11  -6   12.71    3.67
  -1  11   6   18.20    4.58
   1  11   6   21.07    4.58
  -1 -11   7   38.94    8.89
   1 -11   7   35.13    7.75
  -1 -11  -7   29.69    7.01
   1 -11  -7   32.85    6.40
  -1  11  -7   37.67    6.74
   1  11  -7   29.24    6.86
  -1  11   7   29.69    6.14
   1  11   7   28.22    6.85
  -1 -11   8   13.04    3.39
   1 -11   8    9.61    6.14
  -1 -11  -8    4.83    3.33
   1 -11  -8   11.47    2.23
  -1  11  -8    6.40    4.05
   1  11  -8   18.79    4.94
  -1  11   8   11.07    7.13
   1  11   8   10.16    6.73
  -1 -11   9   16.53    4.49
   1 -11   9   13.96    4.15
  -1 -11  -9   28.59    6.49
   1 -11  -9   14.74    4.35
  -1  11  -9   11.25    2.65
   1  11  -9   23.89    5.46
  -1  11   9   13.11    4.20
   1  11   9   14.00    4.10
  -1 -11  10    6.83    4.55
   1 -11  10    3.96    2.54
  -1 -11 -10   18.63    4.94
   1 -11 -10    7.70    4.79
  -1  11 -10    7.95    5.25
   1  11 -10   11.99    4.20
  -1  11  10   10.78    3.03
   1  11  10    9.86    3.47
  -1 -11  11    0.47    1.11
  -1 -11 -11    0.24    1.26
   1 -11 -11    0.13    1.23
  -1  11 -11   -0.10    2.25
   1  11 -11   -0.84    2.19
   1  11  11    1.15    1.66
  -1 -11  12    4.49    3.96
  -1 -11 -12    3.77    3.00
   1 -11 -12    7.44    3.34
  -1  11 -12   -1.52    2.37
   1  11 -12    3.10    3.15
   1  11  12    5.56    4.72
  -1 -11  13    3.34    2.74
  -1 -11 -13    4.30    4.10
   1 -11 -13    3.22    3.40
  -1  11 -13    5.07    2.78
   1  11 -13    6.28    1.95
   1  11  13    5.32    2.45
  -1 -11  14   -0.24    1.11
  -1 -11 -14    2.78    2.40
   1 -11 -14    2.78    2.40
  -1  11 -14    0.69    2.31
   1  11 -14   -1.40    2.51
   1  11  14    5.74    2.66
  -1 -12   0    5.19    2.19
   1 -12   0    0.07    1.02
  -1  12   0   -0.72    2.23
   1  12   0   -0.01    1.54
  -1 -12   1    2.85    2.56
  -1 -12  -1    9.58    2.96
   1 -12   1   10.26    2.82
   1 -12  -1   13.11    4.08
  -1  12  -1    5.53    2.56
  -1  12   1    9.20    3.73
   1  12  -1    6.77    2.85
   1  12   1    0.83    2.40
  -1 -12   2  109.12   28.78
  -1 -12  -2  115.46   25.28
   1 -12   2  110.04   22.37
   1 -12  -2   98.15   25.71
  -1  12  -2  119.12   24.39
  -1  12   2   96.96   22.68
   1  12  -2   89.09   22.44
   1  12   2   85.72   24.99
  -1 -12   3   11.41    3.19
  -1 -12  -3    5.23    2.17
   1 -12   3    5.93    2.63
   1 -12  -3    8.81    2.94
  -1  12  -3    4.72    4.02
  -1  12   3    4.57    3.99
   1  12  -3    7.97    2.96
   1  12   3    1.52    1.69
  -1 -12   4  104.95   27.63
   1 -12   4   92.37   23.24
   1 -12  -4   96.78   25.01
  -1  12  -4  122.61   24.94
   1  12  -4  108.93   23.23
  -1  12   4   91.60   24.53
   1  12   4   85.90   23.17
  -1 -12   5   11.52    3.39
  -1 -12  -5   11.99    3.90
   1 -12   5    8.65    3.08
   1 -12  -5    4.35    4.11
  -1  12  -5    8.75    3.76
   1  12  -5   10.72    3.64
  -1  12   5    6.39    3.02
   1  12   5   18.75    5.60
  -1 -12   6    3.06    3.06
  -1 -12  -6    1.27    1.76
   1 -12   6    4.49    4.30
   1 -12  -6    3.18    3.15
  -1  12  -6   -0.50    2.10
   1  12  -6   -1.54    2.40
  -1  12   6    5.50    2.87
   1  12   6    4.02    3.61
   2   0   0 1081.22   35.82
   2   0   0 1116.24   37.57
   2   0   0 1181.32   40.94
   2   0   1    1.14    0.37
   2   0  -1    1.91    0.86
   2   0  -1    0.31    0.28
   2   0   1   -0.71    0.58
   2   0  -1   -0.10    0.86
   2   0   1   -0.24    0.95
   2   0   2  589.49   19.87
   2   0  -2  583.36   19.69
   2   0  -2  572.14   19.29
   2   0   2  588.34   19.71
   2   0  -2  582.90   19.57
   2   0   2  579.38   19.71
   2   0   3    2.84    1.11
   2   0  -3    2.90    1.20
   2   0  -3    0.77    0.43
   2   0   3   -0.18    0.46
   2   0  -3    0.07    0.62
   2   0   3   -0.95    1.14
  -2   0   4 2296.57   75.36
   2   0   4 2374.00   78.02
  -2   0  -4 2725.51   89.09
   2   0  -4 2430.89   80.17
   2   0  -4 2381.45   77.94
   2   0   4 2551.57   84.05
  -2   0   5    2.04    0.50
   2   0   5    1.36    0.58
  -2   0  -5    0.80    0.37
   2   0  -5    0.18    1.63
   2   0  -5   -0.09    0.52
   2   0   5    1.32    0.80
  -2   0   6 2707.25   88.84
   2   0   6 2729.07   90.52
  -2   0  -6 2830.89   92.43
   2   0  -6 2844.59   93.50
   2   0  -6 2741.87   89.74
   2   0   6 2809.81  117.48
  -2   0   7    3.84    1.46
   2   0   7    1.18    0.53
  -2   0  -7    0.83    0.43
  -2   0  -7   -1.02    2.41
   2   0  -7    0.71    0.44
  -2   0   8  936.82   37.89
   2   0   8  943.44   38.03
  -2   0  -8  979.44   38.82
   2   0  -8  972.12   39.44
  -2   0  -8  930.88   43.85
   2   0  -8  931.02   37.06
  -2   0   9    1.23    0.53
   2   0   9    1.52    0.56
  -2   0  -9    0.34    0.43
   2   0  -9    6.98    2.78
  -2   0  -9   17.15    5.19
   2   0  10    0.44    0.53
  -2   0 -10    0.33    0.30
   2   0 -10   -0.83    1.54
   2   0 -10    0.00    0.31
  -2   0  11   -1.42    1.70
   2   0  11    1.18    1.12
  -2   0 -11    0.00    0.46
   2   0 -11    5.91    2.16
  -2   0 -11    3.52    2.10
   2   0 -11    0.01    0.24
  -2   0  12    4.76    1.80
   2   0  12    1.61    0.77
  -2   0 -12    3.34    0.56
   2   0 -12    1.79    1.39
  -2   0 -12   -1.77    1.43
   2   0 -12    2.79    0.53
  -2   0  13   -0.27    1.82
   2   0  13    1.01    1.24
  -2   0 -13    0.55    0.25
   2   0 -13    1.35    1.32
  -2   0 -13   -0.43    1.45
   2   0 -13    0.53    0.27
  -2   0  14  944.96   52.47
   2   0  14 1032.40   58.16
  -2   0 -14  971.89   53.56
   2   0 -14 1019.98   56.42
  -2   0 -14 1015.47   58.22
   2   0 -14  963.36   52.85
  -2   0  15   -0.09    1.40
   2   0  15   -2.37    1.42
  -2   0 -15    0.61    0.52
   2   0 -15    1.23    0.96
   2   0 -15   -0.06    0.35
  -2   0  16   21.16    3.05
   2   0  16   15.52    2.47
  -2   0 -16   10.72    1.52
   2   0 -16   15.14    3.02
  -2   0 -16   19.86    3.18
   2   0 -16   16.69    1.43
  -2   0  17   -0.10    1.46
   2   0  17    2.66    1.61
  -2   0 -17   -0.28    0.52
   2   0 -17   -1.23    1.55
   2   0 -17    0.34    0.24
  -2   0  18   -1.02    1.70
   2   0  18    2.53    1.29
  -2   0 -18    2.28    0.89
   2   0 -18    2.38    1.12
  -2   0 -18    2.06    1.05
   2   0 -18    3.02    0.44
   2   0  19   -1.27    1.58
  -2   0 -19    2.28    0.61
   2   0 -19   -1.77    1.71
   2   0 -19   -0.37    0.41
  -2   0  20   27.17    4.02
   2   0  20   18.04    3.58
  -2   0 -20   14.37    2.51
   2   0 -20   23.79    3.44
  -2   0  21    5.60    2.20
   2   0  21    7.92    2.66
   2   0 -21    5.75    2.45
  -2   0 -21   -0.37    1.74
  -2   0  22  199.62   17.52
   2   0  22  209.58   20.70
  -2   0 -22  192.76   16.17
   2   0 -22  226.14   18.95
  -2   0 -22  212.70   27.96
  -2   0  23    1.76    1.09
   2   0  23    1.52    2.53
   2   0 -23   -1.23    2.13
  -2   0 -23    0.27    0.87
  -2   0  24   31.86    6.67
   2   0  24   32.61    6.79
   2   0 -24   29.51    4.85
  -2   0 -24   38.76    6.06
  -2   0  25   -0.98    2.42
   2   0  25    0.95    2.11
   2   0 -25   -1.36    1.91
  -2   0 -25    3.98    1.05
  -2   0  26    1.79    1.26
   2   0  26    7.48    2.62
   2   0 -26    7.57    2.93
  -2   0 -26   -2.96    2.00
  -2   0  27    7.23    4.82
   2   0  27    0.64    1.02
   2   0 -27    3.56    2.54
  -2   0 -27    0.75    1.27
  -2   0  28   33.00    6.90
   2   0  28   31.49    7.79
   2   0 -28   25.44    4.52
  -2   0 -28   32.30    5.87
  -2   0  29   -1.03    2.14
   2   0  29   -5.63    2.13
   2   0 -29   -0.86    1.97
  -2   0 -29   -0.62    1.37
  -2   0  30   70.40   15.61
   2   0  30   77.62   12.39
   2   0 -30   57.82   12.06
  -2   0 -30   61.22   11.69
  -2   0  31    1.73    1.55
   2   0  31    5.28    4.79
   2   0 -31   -1.20    2.01
  -2   0 -31    0.72    1.24
  -2   0  32   15.32    4.70
   2   0  32   23.77    4.57
   2   0 -32   19.22    4.02
  -2   0 -32   21.90    4.51
   2  -1   0 2102.38   69.15
   2   1   0 2082.05   68.23
   2  -1   0 2130.00   69.83
   2   1   0 2099.47   71.51
  -2   1   0 2045.21   80.16
   2   1   0 2098.90   69.01
   2   1   1 2260.14   74.35
   2  -1   1 2218.70   77.45
   2  -1  -1 2251.48   74.81
   2   1  -1 2264.16   74.16
   2  -1  -1 2361.21   77.62
   2  -1   1 2364.68   77.38
   2   1  -1 2289.61   75.15
  -2   1   1 2348.46   78.42
  -2   1  -1 2312.02   82.08
   2   1  -1 2350.18   77.14
   2   1   1 2234.74   76.77
   2   1   2  640.79   21.54
   2  -1   2  680.81   23.30
   2  -1  -2  658.89   22.40
   2   1  -2  662.57   22.10
  -2  -1  -2  755.22   25.28
   2  -1  -2  683.09   23.17
   2  -1   2  658.36   21.88
   2   1  -2  691.44   23.26
  -2   1   2  682.69   24.75
  -2   1  -2  668.35   99.73
   2   1  -2  657.59   22.09
   2   1   2  656.94   22.22
  -2  -1   3   85.65    3.87
   2   1   3   88.81    3.89
   2  -1   3   94.69    8.62
   2  -1  -3  101.43    8.97
  -2  -1  -3   91.43    4.08
   2  -1  -3   88.54    4.17
   2  -1   3   94.04    3.50
   2   1  -3   92.56    4.08
  -2   1   3   95.11    4.82
  -2   1  -3   93.61    5.19
   2   1  -3   87.21    3.80
   2   1   3   84.43    4.27
  -2  -1   4  123.34    5.03
   2   1   4  128.99    4.97
   2  -1   4  123.60    5.47
  -2  -1  -4  125.24    5.29
   2  -1  -4  144.12   13.36
   2   1  -4  129.61    5.71
   2  -1   4  132.94    5.17
  -2   1   4  141.15    5.87
  -2   1  -4  127.71    5.69
   2   1  -4  133.44    6.22
   2   1   4  130.20    5.31
  -2   1   5    8.00    1.83
  -2  -1   5    8.43    1.76
   2   1   5   10.48    1.88
  -2  -1  -5    8.97    2.06
   2  -1  -5    7.97    1.42
   2   1  -5    6.93    1.40
  -2   1  -5    7.81    1.52
   2   1  -5    9.55    1.36
   2   1   5   11.59    2.22
  -2   1   6   62.03   11.07
  -2  -1   6   57.07    6.65
   2   1   6   64.40    3.37
   2  -1   6   70.93    5.46
  -2   1  -6   54.45    6.28
  -2  -1  -6   64.34    3.18
   2  -1  -6   67.68    6.68
   2   1  -6   67.15    3.65
  -2   1  -6   58.00    6.90
   2   1  -6   61.30    9.27
   2   1   6   58.01    6.92
  -2   1   7   16.40    3.67
  -2  -1   7   16.56    3.27
   2   1   7   17.89    2.91
   2  -1   7   15.18    2.54
  -2  -1  -7   15.69    2.99
  -2   1  -7   13.36    1.69
   2  -1  -7   20.12    3.50
   2   1  -7   19.81    3.49
  -2   1   8  393.81   17.86
  -2  -1   8  384.72   16.16
   2   1   8  405.92   16.81
   2  -1   8  407.54   17.03
  -2  -1  -8  415.66   16.88
   2  -1  -8  401.91   16.91
   2   1  -8  388.23   19.37
  -2   1  -8  436.79   27.10
   2   1  -8  418.50   17.12
   2   1   8  375.39   15.97
  -2   1   9  312.42   14.21
  -2  -1   9  340.29   15.43
   2   1   9  331.30   14.12
   2  -1   9  340.48   14.95
  -2  -1  -9  325.92   13.91
   2  -1  -9  308.37   16.51
   2   1  -9  328.71   16.09
  -2   1  -9  319.01   28.44
   2   1  -9  325.53   13.99
   2   1   9  327.01   14.09
  -2   1  10  412.55   17.40
  -2  -1  10  404.20   19.44
   2   1  10  430.10   18.91
   2  -1  10  419.62   17.74
  -2  -1 -10  412.60   18.11
   2  -1 -10  358.95   15.41
   2   1 -10  394.87   19.16
  -2   1 -10  388.78   21.64
   2   1 -10  408.83   16.81
   2   1  10  388.90   18.17
  -2   1  11 2913.56  115.63
  -2  -1  11 2840.75  112.76
   2   1  11 3040.31  165.72
   2  -1  11 2888.15  114.68
  -2  -1 -11 3052.53  166.10
   2  -1 -11 2993.35  163.31
   2   1 -11 2923.30  116.47
  -2   1 -11 3004.74  165.64
   2   1 -11 3012.42  163.88
   2   1  11 2893.44  115.15
   2   1  12    8.32    1.86
   2  -1  12    8.04    2.26
  -2  -1 -12    9.65    1.15
   2  -1 -12    8.96    2.72
   2   1 -12    7.88    3.80
  -2   1 -12    5.93    1.39
   2   1 -12    7.45    1.01
  -2   1  13  178.25   11.75
  -2  -1  13  179.30   11.47
   2   1  13  195.23   11.56
   2  -1  13  192.15   14.96
  -2  -1 -13  191.19   11.50
   2  -1 -13  213.79   19.10
  -2   1 -13  183.81   10.16
   2   1 -13  189.19   16.65
  -2  -1 -13  192.79   15.64
  -2   1 -13  212.46   12.98
   2   1 -13  188.22   11.03
  -2   1  14   13.82    2.96
  -2  -1  14   15.07    2.85
   2   1  14   13.23    1.89
   2  -1  14   14.81    2.68
  -2  -1 -14   14.05    1.69
   2  -1 -14   13.11    3.02
   2   1 -14   12.18    1.73
  -2  -1 -14   14.52    2.78
  -2   1 -14   12.70    2.40
   2   1 -14   15.63    2.62
  -2   1  15   37.64    6.42
  -2  -1  15   36.95    6.14
   2   1  15   40.69    3.21
   2  -1  15   40.67    6.67
  -2  -1 -15   28.70    4.70
   2  -1 -15   39.75    4.98
  -2   1 -15   32.47    3.65
   2   1 -15   34.79    5.00
  -2  -1 -15   38.37    6.80
  -2   1 -15   38.14    7.24
   2   1 -15   42.48    6.14
  -2   1  16    8.07    1.64
  -2  -1  16    8.06    2.17
   2   1  16    9.70    2.29
   2  -1  16    8.71    1.66
  -2  -1 -16    7.07    1.06
   2  -1 -16    8.26    2.08
  -2   1 -16    3.77    0.44
   2   1 -16    5.77    1.27
  -2  -1 -16    3.76    1.40
  -2   1 -16    3.33    1.64
   2   1 -16    4.91    1.35
  -2   1  17    3.78    1.89
  -2  -1  17    9.79    1.85
   2   1  17    7.89    1.86
   2  -1  17   12.09    2.54
  -2  -1 -17    8.75    1.45
   2  -1 -17    6.18    1.97
   2   1 -17    9.25    2.48
  -2  -1 -17   16.93    2.81
  -2   1 -17   14.22    4.18
   2   1 -17    7.85    1.18
  -2   1  18    1.55    1.21
  -2  -1  18    1.18    2.10
   2   1  18   -1.45    1.40
   2  -1  18   -0.37    1.66
  -2  -1 -18    0.53    0.50
   2  -1 -18   -0.37    1.64
   2   1 -18   -1.52    2.71
  -2  -1 -18   -1.02    1.73
  -2   1 -18   -0.09    1.85
   2   1 -18    0.44    0.33
  -2   1  19  142.53    7.32
   2   1  19  142.67   10.78
   2  -1  19  134.43    6.87
  -2  -1 -19  137.46   10.54
   2  -1 -19  133.75   13.25
   2   1 -19  130.19   15.69
  -2  -1 -19  126.76    6.46
  -2   1 -19  150.75    7.85
   2   1 -19  128.58    8.29
  -2   1  20  136.21   22.97
  -2  -1  20  144.87   25.80
   2   1  20  132.30   14.53
   2  -1  20  127.53   22.34
  -2  -1 -20   97.93   15.23
   2  -1 -20  112.14   15.05
  -2  -1 -20  135.31   21.19
  -2   1 -20  146.76   20.59
   2   1 -20  125.33   13.22
  -2   1  21  255.77   21.64
  -2  -1  21  250.89   21.23
   2   1  21  241.31   21.63
   2  -1  21  228.61   19.29
  -2  -1 -21  220.37   18.13
   2  -1 -21  230.72   19.50
   2   1 -21  227.51   24.99
  -2  -1 -21  263.66   22.00
  -2   1 -21  253.25   22.21
   2   1 -21  217.64   17.74
  -2   1  22   35.94    5.50
  -2  -1  22   44.47    9.21
   2   1  22   29.32    8.13
   2  -1  22   29.07    5.93
  -2  -1 -22   36.21    4.67
   2  -1 -22   30.12    4.92
   2   1 -22   27.69    4.75
  -2  -1 -22   27.69    5.40
  -2   1 -22   38.94    6.74
  -2   1  23   61.13   16.34
  -2  -1  23   43.60    6.17
   2   1  23   30.44    5.80
   2  -1  23   39.73    5.80
  -2  -1 -23   28.31    3.65
   2  -1 -23   32.73    5.56
   2   1 -23   30.78    5.96
  -2  -1 -23   37.27    6.65
  -2   1 -23   27.79    5.29
  -2   1  24   23.77    5.09
  -2  -1  24   19.28    4.57
   2   1  24    8.00    2.48
   2  -1  24    8.96    2.29
  -2  -1 -24    8.77    1.69
   2  -1 -24   14.70    3.02
   2   1 -24   12.49    2.65
  -2  -1 -24   18.20    3.47
  -2   1 -24   11.84    2.48
  -2   1  25   88.11   17.84
  -2  -1  25   86.98   15.18
   2   1  25   82.82   15.85
   2  -1  25   94.19   11.43
  -2  -1 -25   61.21    9.92
   2  -1 -25   80.23   12.85
   2   1 -25   84.61   10.08
  -2  -1 -25   94.69   15.29
  -2   1 -25  100.89   16.57
  -2   1  26   45.98    9.89
  -2  -1  26   39.36    6.93
   2   1  26   39.03    6.90
   2  -1  26   36.98    5.71
   2  -1 -26   31.12    5.07
   2   1 -26   40.33    5.44
  -2  -1 -26   41.20    7.54
  -2   1 -26   42.08    6.05
  -2   1  27   18.14    5.01
  -2  -1  27   14.64    5.37
   2   1  27   13.62    4.26
   2  -1  27   13.05    3.16
   2  -1 -27   20.67    4.15
   2   1 -27   15.04    3.47
  -2  -1 -27   20.08    4.11
  -2   1 -27   16.19    3.13
  -2   1  28   32.36    5.74
  -2  -1  28   19.97    4.15
   2   1  28   30.90    5.37
   2  -1  28   30.90    7.05
   2  -1 -28   16.84    3.89
   2   1 -28   20.24    4.24
  -2  -1 -28   29.38    5.43
  -2   1 -28   24.23    4.46
  -2   1  29    5.46    3.58
  -2  -1  29    4.42    2.93
   2   1  29    6.90    4.79
   2  -1  29    7.02    5.10
   2  -1 -29    5.26    3.71
   2   1 -29    5.16    3.56
  -2  -1 -29    6.36    4.42
  -2   1 -29   11.87    3.03
  -2   1  30    2.17    2.08
  -2  -1  30    5.84    4.14
   2   1  30    5.03    3.78
   2  -1  30   -0.61    2.31
   2  -1 -30    2.25    2.26
   2   1 -30   -0.68    1.88
  -2  -1 -30    2.22    2.03
  -2   1 -30    5.54    3.95
  -2   1  31    8.50    5.48
  -2  -1  31    9.55    7.23
   2   1  31   19.99    5.82
   2  -1  31   12.12    3.58
   2  -1 -31    6.82    4.41
   2   1 -31    9.79    2.85
  -2  -1 -31    7.97    5.14
  -2   1 -31   11.55    3.33
  -2   1  32    3.36    3.21
  -2  -1  32    0.62    2.16
   2   1  32   -0.06    2.65
   2  -1  32    7.24    3.24
   2  -1 -32    1.02    2.44
   2   1 -32   -0.22    1.39
  -2  -1 -32    2.32    2.63
  -2   1 -32   -0.06    1.24
   2  -2   0 1172.49   39.05
   2   2   0 1135.00   37.29
   2  -2   0 1216.54   41.07
  -2   2   0 1162.50   38.53
   2   2   0 1204.58   40.15
   2   2   1   16.41    2.28
   2  -2   1   15.05    2.54
   2  -2  -1   16.26    2.54
   2   2  -1   16.26    2.00
  -2  -2   1   16.14    3.58
  -2  -2  -1   15.72    2.37
   2  -2  -1   14.93    2.93
   2  -2   1   18.17    3.08
  -2   2  -1    9.55    2.93
  -2   2   1   14.21    3.27
   2   2  -1   19.13    3.95
   2   2   1   20.22    4.02
  -2  -2   2  278.82    9.76
   2   2   2  294.47   10.04
   2  -2   2  292.86   10.53
   2  -2  -2  298.73   10.79
  -2  -2  -2  294.83   10.82
   2  -2  -2  286.36   11.03
   2  -2   2  306.21   10.50
   2   2  -2  288.16   12.33
  -2   2  -2  304.08   10.85
  -2   2   2  303.56   10.51
   2   2  -2  280.66   10.05
   2   2   2  287.33   10.60
  -2  -2   3  517.74   17.27
   2   2   3  529.63   17.71
   2  -2   3  543.99   19.43
   2  -2  -3  544.86   18.81
  -2  -2  -3  547.45   18.89
   2  -2  -3  555.09   19.74
   2  -2   3  583.15   19.41
   2   2  -3  536.17   19.87
  -2   2  -3  539.98   18.72
  -2   2   3  548.73   18.39
   2   2  -3  561.80   20.33
   2   2   3  568.79   20.48
  -2  -2   4  177.97    6.30
   2   2   4  183.62    8.87
   2  -2   4  183.19    7.01
   2  -2  -4  185.97    7.21
  -2  -2  -4  173.23    7.30
   2  -2  -4  166.13    7.08
   2  -2   4  187.94    6.53
   2   2  -4  178.59    7.48
  -2   2  -4  159.66    7.07
  -2   2   4  179.78    6.42
   2   2  -4  189.93    7.21
   2   2   4  189.12    7.78
  -2   2   5   90.26    5.19
  -2  -2   5   89.10    3.90
   2   2   5   81.64    6.77
   2  -2   5   92.40    9.89
  -2  -2  -5   85.23    5.31
   2  -2  -5   93.84    5.78
   2  -2   5   92.03    3.27
   2   2  -5   97.81    4.33
  -2   2  -5   83.43    4.32
  -2   2   5   84.95    3.73
   2   2  -5   93.44    4.01
   2   2   5   93.64    4.32
  -2   2   6   92.65    4.86
  -2  -2   6   91.65    4.32
   2   2   6   91.72    5.65
   2  -2   6   87.60    9.96
  -2  -2  -6   96.48    8.89
   2  -2  -6   84.39    4.83
   2  -2   6   82.14    3.39
   2   2  -6   90.70    7.17
  -2   2   6   84.85    3.92
   2   2  -6   83.10    4.44
   2   2   6   84.92    4.48
  -2   2   7   18.64    2.84
  -2  -2   7   12.68    2.13
   2   2   7   14.22    1.57
   2  -2   7   14.93    1.97
  -2  -2  -7   11.35    2.32
   2  -2  -7   11.35    2.08
   2   2  -7   12.14    1.66
  -2   2  -7    6.52    3.76
  -2   2   7   18.86    1.74
  -2   2   8  201.38    9.14
  -2  -2   8  199.17    9.28
   2   2   8  196.50    8.52
   2  -2   8  224.19   10.20
  -2  -2  -8  208.30    9.45
   2  -2  -8  214.40   15.73
   2   2  -8  198.79    9.42
  -2   2  -8  217.48   10.44
   2   2  -8  192.21    8.53
   2   2   8  233.80   10.62
  -2   2   9  646.10   26.52
  -2  -2   9  637.57   26.17
   2   2   9  671.62   28.06
   2  -2   9  657.43   26.92
  -2  -2  -9  653.89   26.86
   2  -2  -9  677.38   30.25
   2   2  -9  641.53   27.29
  -2   2  -9  652.52   34.99
   2   2  -9  641.80   26.77
   2   2   9  651.96   27.88
   2   2  10  264.90   13.76
   2  -2  10  255.22   11.56
  -2  -2 -10  279.82   12.20
   2  -2 -10  243.90   11.10
   2   2 -10  257.38   12.88
  -2   2 -10  249.96   11.49
   2   2 -10  262.64   13.07
   2   2  10  262.52   11.65
  -2   2  11  592.98   34.36
  -2  -2  11  619.83   34.88
   2   2  11  627.95   34.86
   2  -2  11  590.11   33.12
  -2  -2 -11  642.75   35.81
   2  -2 -11  608.65   41.94
   2   2 -11  628.57   35.10
  -2   2 -11  633.59   35.51
   2   2 -11  620.14   34.77
   2   2  11  603.66   33.63
  -2   2  12   12.06    2.31
  -2  -2  12    8.15    1.45
   2   2  12   10.16    1.71
   2  -2  12   13.88    2.11
  -2  -2 -12    9.98    1.33
   2  -2 -12    5.25    5.53
   2   2 -12   12.52    1.91
  -2   2 -12    5.07    1.94
   2   2 -12    8.57    1.35
   2   2  12   11.18    2.48
  -2   2  13  370.64   21.73
  -2  -2  13  346.75   19.69
   2   2  13  381.09   21.61
   2  -2  13  358.75   20.48
  -2  -2 -13  393.97   23.97
   2  -2 -13  443.66   34.43
   2   2 -13  410.26   32.92
  -2   2 -13  386.34   23.71
   2   2 -13  380.99   21.53
   2   2  13  378.85   21.84
  -2   2  14   11.46    2.78
  -2  -2  14   15.95    2.62
   2   2  14   12.55    2.44
   2  -2  14   15.55    2.88
  -2  -2 -14   13.26    1.98
   2  -2 -14    9.67    3.36
   2   2 -14    8.57    1.45
  -2   2 -14   19.44    3.37
   2   2 -14   16.85    3.18
   2   2  14   17.15    2.53
  -2   2  15  116.47   10.11
  -2  -2  15  119.01    7.24
   2   2  15  119.23    6.82
   2  -2  15  105.93    6.34
  -2  -2 -15  110.51    6.21
   2  -2 -15  113.48   13.45
   2   2 -15  110.76   11.43
  -2   2 -15  100.55    6.73
   2   2 -15  114.65    6.15
   2   2  15  108.55    6.42
  -2   2  16   10.23    2.26
  -2  -2  16    7.55    1.58
   2   2  16    5.65    1.55
   2  -2  16    5.12    2.14
  -2  -2 -16    6.98    1.49
   2  -2 -16    2.56    0.72
   2   2 -16    5.81    1.36
  -2   2 -16    5.23    1.46
   2   2 -16    5.75    1.35
  -2   2  17  119.37    8.77
  -2  -2  17  137.14    9.74
   2   2  17  123.12    8.91
   2  -2  17  131.98    9.40
  -2  -2 -17  133.62    9.23
   2  -2 -17  141.96   16.37
   2   2 -17  137.89    9.92
  -2  -2 -17  121.76    9.80
  -2   2 -17  137.66   12.63
   2   2 -17  140.44   10.88
  -2   2  18  127.26    6.83
  -2  -2  18  132.01   19.88
   2   2  18  108.71   13.69
   2  -2  18  122.99   16.65
  -2  -2 -18  114.70    5.47
   2  -2 -18  101.54   10.69
   2   2 -18  112.21   11.64
  -2  -2 -18  112.97   16.22
  -2   2 -18  122.81   17.22
   2   2 -18  127.23    8.71
  -2   2  19  210.34   21.13
  -2  -2  19  234.23   26.52
   2   2  19  225.30   28.21
   2  -2  19  219.29   22.10
  -2  -2 -19  204.51   20.20
   2  -2 -19  222.16   25.90
  -2  -2 -19  225.73   22.87
  -2   2 -19  231.09   22.99
   2   2 -19  228.40   22.07
  -2  -2  20   29.78   10.25
   2   2  20   18.57    3.90
   2  -2  20   26.69    4.41
  -2  -2 -20   32.02    4.55
   2  -2 -20   29.70    5.91
   2   2 -20   23.58    5.06
  -2  -2 -20   27.68    6.19
  -2   2 -20   30.49    5.23
   2   2 -20   20.73    2.93
  -2  -2  21  481.73   41.80
   2   2  21  500.93   40.76
   2  -2  21  487.55   39.67
  -2  -2 -21  502.37   40.57
   2  -2 -21  486.77   40.14
   2   2 -21  499.50   41.10
  -2  -2 -21  508.49   43.84
  -2   2 -21  498.47   41.44
   2   2 -21  505.81   40.64
  -2   2  22  121.54   14.95
  -2  -2  22  125.78   23.98
   2   2  22  125.24   14.46
   2  -2  22  136.50   24.88
  -2  -2 -22  108.78   17.37
   2  -2 -22  118.07   18.92
   2   2 -22  124.73   20.21
  -2  -2 -22  134.12   15.89
  -2   2 -22  145.14   24.59
   2   2 -22  118.54   13.20
  -2   2  23  170.42   20.45
  -2  -2  23  169.41   29.94
   2   2  23  166.06   28.96
   2  -2  23  188.47   22.50
  -2  -2 -23  185.34   21.63
   2  -2 -23  163.07   26.58
   2   2 -23  168.38   21.75
  -2  -2 -23  179.55   21.81
  -2   2 -23  187.07   32.91
   2   2 -23  156.85   18.27
  -2   2  24   29.05    5.26
  -2  -2  24   16.85    3.12
   2   2  24   23.46    5.68
   2  -2  24   22.28    4.86
  -2  -2 -24   19.52    3.74
   2  -2 -24   21.36    4.18
   2   2 -24   17.21    4.23
  -2  -2 -24   17.92    2.96
  -2   2 -24   19.54    4.04
   2   2 -24   14.03    2.32
  -2   2  25    1.03    0.96
  -2  -2  25   -0.92    1.86
   2   2  25    1.42    2.26
   2  -2  25    2.74    1.63
  -2  -2 -25   -2.10    1.20
   2  -2 -25   -0.38    2.08
   2   2 -25   -0.18    0.89
  -2  -2 -25    0.01    0.56
  -2   2 -25    4.29    1.83
   2   2 -25    0.96    0.93
  -2   2  26    0.78    2.28
  -2  -2  26    2.42    1.71
   2   2  26    3.87    3.30
   2  -2  26   -3.00    2.41
  -2  -2 -26    1.06    0.90
   2  -2 -26    0.69    2.04
   2   2 -26    0.00    1.86
  -2  -2 -26    2.17    1.88
  -2   2 -26    0.61    2.08
  -2   2  27   92.87   11.84
  -2  -2  27   82.13   10.32
   2   2  27   86.61   11.12
   2  -2  27   87.39   17.42
   2  -2 -27   67.34   11.34
   2   2 -27   77.79   12.30
  -2  -2 -27   77.68   12.27
  -2   2 -27   84.37   18.07
  -2   2  28   15.54    5.07
  -2  -2  28   10.07    5.44
   2   2  28    9.28    5.26
   2  -2  28    6.02    4.67
   2  -2 -28    9.46    5.10
   2   2 -28    8.62    5.00
  -2  -2 -28   10.36    5.68
  -2   2 -28    4.72    2.96
  -2   2  29   20.39    6.19
  -2  -2  29   17.86    6.11
   2   2  29   17.79    5.40
   2  -2  29   22.68    7.27
   2  -2 -29   25.72    6.14
   2   2 -29   17.31    4.72
  -2  -2 -29   27.57    6.90
  -2   2 -29   22.68    5.10
  -2   2  30   37.80    9.30
  -2  -2  30   34.68    8.56
   2   2  30   38.05    9.31
   2  -2  30   36.32    9.33
   2  -2 -30   35.97    8.40
   2   2 -30   30.00    7.38
  -2  -2 -30   34.65    8.80
  -2   2 -30   35.63    8.25
  -2   2  31   20.74    5.07
  -2  -2  31   11.71    3.40
   2   2  31   12.67    4.04
   2  -2  31    9.71    3.22
   2  -2 -31    7.48    3.05
   2   2 -31   10.69    3.03
  -2  -2 -31    8.91    2.32
  -2   2 -31   12.66    4.26
  -2   2  32   15.01    4.33
   2   2  32   23.03    5.81
   2  -2  32   17.65    5.43
   2  -2 -32   13.26    4.33
   2   2 -32   10.62    3.36
  -2   2 -32   18.54    4.78
   2  -3   0   -0.37    1.02
  -2  -3   0    0.46    0.64
   2  -3   0    2.42    0.99
   2   3   0   -1.42    1.14
  -2  -3   1   23.55    1.36
   2  -3   1   26.01    3.47
   2   3   1   17.70    1.97
   2  -3  -1   21.16    1.91
  -2  -3   1   23.34    3.16
  -2  -3  -1   30.04    3.27
   2  -3   1   28.89    4.07
   2  -3  -1   21.85    3.93
  -2   3   1   24.50    4.27
   2   3  -1   27.11    2.34
   2   3   1   28.12    2.62
  -2  -3   2   77.03    3.47
   2   3   2   78.45    3.64
   2  -3   2   78.61    9.08
   2  -3  -2   79.42    9.12
  -2  -3  -2   85.62    5.07
   2  -3   2   77.28    9.55
   2  -3  -2   90.07   10.54
   2   3  -2   78.37    4.98
   2   3   2   88.97    9.83
  -2  -3   3  646.74   25.70
   2   3   3  618.59   24.70
   2  -3   3  642.01   27.08
   2  -3  -3  630.56   25.93
  -2  -3   3  739.67   30.34
  -2  -3  -3  634.61   26.01
   2  -3   3  658.80   26.51
   2  -3  -3  676.76   27.65
  -2   3  -3  633.85   26.63
  -2   3   3  657.99   26.38
   2   3  -3  674.99   27.51
   2   3   3  669.61   27.31
  -2  -3   4  209.08    8.69
   2   3   4  202.41    8.55
   2  -3   4  203.48   12.33
   2  -3  -4  205.52    9.18
  -2  -3   4  225.39   10.32
  -2  -3  -4  218.19   10.69
   2  -3   4  193.90    8.16
   2  -3  -4  196.10    8.90
  -2   3  -4  201.26   11.32
  -2   3   4  219.78    9.30
   2   3  -4  212.67    9.34
   2   3   4  194.80    9.64
  -2   3   5  206.17    9.39
  -2  -3   5  211.80    9.70
   2   3   5  212.49    8.83
   2  -3   5  217.98   12.54
  -2  -3  -5  204.72   13.04
   2  -3   5  217.05    9.17
   2  -3  -5  223.48   11.28
  -2   3  -5  252.56   12.88
  -2   3   5  239.39    9.89
   2   3  -5  245.33   10.82
   2   3   5  226.38   10.11
  -2   3   6  235.65   10.32
  -2  -3   6  229.94    9.73
   2   3   6  219.71    9.21
   2  -3   6  220.89    9.83
  -2  -3  -6  230.75   11.62
   2  -3   6  221.59    9.08
   2  -3  -6  231.79   10.85
   2   3  -6  208.40   10.48
  -2   3  -6  237.11   16.69
  -2   3   6  241.96   10.07
   2   3  -6  236.43   13.14
   2   3   6  228.45   10.85
  -2   3   7   96.67    8.47
  -2  -3   7   77.01    7.02
   2   3   7   88.47    4.26
   2  -3   7   91.41   10.48
  -2  -3  -7   87.64    4.73
   2  -3   7   81.42    3.98
   2  -3  -7  102.97   12.15
   2   3  -7   96.79    8.93
  -2   3   7   91.04    4.23
   2   3  -7  105.49    7.88
   2   3   7   98.73    5.32
  -2   3   8  476.44   20.09
  -2  -3   8  440.19   18.05
   2   3   8  448.07   19.50
   2  -3   8  455.89   19.59
  -2  -3  -8  448.36   19.18
   2  -3   8  418.04   16.59
   2  -3  -8  433.06   19.69
   2   3  -8  444.27   18.69
  -2   3  -8  443.50   18.69
  -2   3   8  430.25   17.12
   2   3  -8  443.90   19.41
   2   3   8  439.83   18.51
  -2   3   9  424.57   24.60
  -2  -3   9  432.59   24.36
   2   3   9  431.02   24.02
   2  -3   9  416.43   24.28
  -2  -3  -9  414.61   23.67
   2  -3  -9  430.13   24.91
   2   3  -9  389.68   23.92
  -2   3  -9  416.96   26.06
   2   3  -9  416.41   25.90
   2   3   9  435.23   24.62
  -2   3  10   38.76    6.51
  -2  -3  10   36.40    6.21
   2   3  10   35.54    3.22
   2  -3  10   42.28    5.34
  -2  -3 -10   40.64    4.83
   2  -3 -10   40.58    4.79
   2   3 -10   39.44    3.61
  -2   3 -10   31.30    7.81
   2   3 -10   48.99    7.72
   2   3  10   42.80    4.98
  -2   3  11  260.23   15.26
  -2  -3  11  282.48   16.29
   2   3  11  256.31   14.78
   2  -3  11  254.30   14.84
  -2  -3 -11  267.48   15.54
   2  -3 -11  264.80   16.01
   2   3 -11  248.04   15.49
  -2   3 -11  256.05   15.20
   2   3 -11  252.97   14.86
   2   3  11  262.20   15.33
  -2   3  12   22.47    4.10
  -2  -3  12   18.30    3.87
   2   3  12   15.41    2.25
   2  -3  12   18.78    2.66
  -2  -3 -12   14.46    2.11
   2  -3 -12   17.19    2.85
   2   3 -12   19.40    2.76
  -2   3 -12   10.04    3.43
   2   3 -12   18.63    3.39
   2   3  12   10.22    2.14
  -2   3  13   96.22   11.75
  -2  -3  13   94.03    8.43
   2   3  13   98.97    7.75
   2  -3  13   89.93    5.75
  -2  -3 -13   94.23    5.57
   2  -3 -13  102.66    6.48
   2   3 -13   95.77   11.58
  -2   3 -13   83.59    9.95
   2   3 -13   93.04    5.31
   2   3  13   97.81    6.05
  -2   3  14  406.33   20.82
  -2  -3  14  424.84   20.67
   2   3  14  413.90   21.44
   2  -3  14  390.61   19.26
  -2  -3 -14  422.25   20.70
   2  -3 -14  398.83   20.00
   2   3 -14  444.93   21.70
  -2   3 -14  394.61   19.80
   2   3 -14  431.01   21.23
   2   3  14  403.08   20.09
  -2   3  15   38.54    6.74
  -2  -3  15   38.14    6.06
   2   3  15   36.24    6.06
   2  -3  15   28.62    4.27
  -2  -3 -15   39.93    4.04
   2  -3 -15   28.49    6.21
   2   3 -15   27.14    2.91
  -2   3 -15   31.67    6.12
   2   3 -15   34.58    3.96
   2   3  15   36.00    5.19
  -2   3  16   34.73    5.99
  -2  -3  16   31.31    5.00
   2   3  16   30.09    5.65
   2  -3  16   27.85    4.92
  -2  -3 -16   22.12    3.24
   2  -3 -16   22.59    2.96
   2   3 -16   22.84    3.46
  -2   3 -16   27.76    5.68
   2   3 -16   28.43    3.92
   2   3  16   22.21    3.22
  -2   3  17   14.31    2.88
  -2  -3  17   10.84    2.85
   2   3  17    8.66    1.95
   2  -3  17   11.18    1.71
  -2  -3 -17    9.02    1.52
   2  -3 -17    8.21    2.16
  -2   3 -17    4.83    1.33
   2   3 -17   10.62    2.08
   2   3  17   21.63    4.38
  -2   3  18   11.49    1.79
  -2  -3  18    9.80    1.82
   2   3  18    9.89    2.23
   2  -3  18   10.42    2.47
  -2  -3 -18    9.99    1.94
   2  -3 -18   11.75    2.85
  -2   3 -18   10.36    2.26
   2   3 -18    8.91    1.77
   2   3  18    7.07    2.45
  -2   3  19   30.74    5.22
  -2  -3  19   29.15    5.26
   2   3  19   24.45    4.73
   2  -3  19   30.32    5.50
  -2  -3 -19   29.51    3.84
   2  -3 -19   37.54    5.16
   2   3 -19   26.30    3.62
  -2   3 -19   33.43    5.47
   2   3 -19   35.51    6.31
  -2   3  20   20.42    4.41
  -2  -3  20   15.52    2.54
   2   3  20   17.61    4.27
   2  -3  20   20.95    4.02
  -2  -3 -20   22.37    2.99
   2  -3 -20   22.81    3.43
   2   3 -20   14.61    3.06
  -2  -3 -20   19.35    3.42
  -2   3 -20   12.64    3.39
   2   3 -20   22.74    4.49
  -2   3  21  143.84   25.67
  -2  -3  21  157.60   17.64
   2   3  21  158.35   18.86
   2  -3  21  156.15   17.74
  -2  -3 -21  161.19   17.96
   2  -3 -21  164.93   18.89
   2   3 -21  164.92   18.42
  -2  -3 -21  144.40   24.57
  -2   3 -21  154.50   17.49
   2   3 -21  182.01   25.37
  -2   3  22  101.86   19.16
  -2  -3  22   94.90   11.71
   2   3  22   94.77   16.91
   2  -3  22   92.15   11.99
  -2  -3 -22   84.34   14.58
   2  -3 -22   90.41   15.58
   2   3 -22   96.91   14.95
  -2  -3 -22  115.60   14.46
  -2   3 -22  103.13   18.69
   2   3 -22  100.09   12.30
  -2   3  23   87.80   14.05
  -2  -3  23   79.23    9.65
   2   3  23  114.74   13.05
   2  -3  23   82.81   10.17
  -2  -3 -23   68.95   10.04
   2  -3 -23   60.56   10.08
   2   3 -23   59.99   10.33
  -2  -3 -23   70.28   12.34
  -2   3 -23   66.10   13.07
   2   3 -23   82.95    9.65
  -2   3  24  309.18   31.82
  -2  -3  24  299.74   30.51
   2   3  24  323.98  176.66
   2  -3  24  302.93   32.21
  -2  -3 -24  325.65  177.23
   2  -3 -24  296.14   30.81
   2   3 -24  304.48   31.30
  -2  -3 -24  339.28  185.99
  -2   3 -24  331.94  182.63
   2   3 -24  276.07   27.87
  -2   3  25    2.97    2.90
  -2  -3  25    4.61    3.33
   2   3  25    1.77    1.57
   2  -3  25    8.38    5.25
  -2  -3 -25    3.65    2.26
   2  -3 -25    7.14    4.38
   2   3 -25    6.30    4.05
  -2  -3 -25    3.37    2.19
  -2   3 -25    2.65    2.37
   2   3 -25    0.62    1.29
  -2   3  26    1.76    1.95
  -2  -3  26    6.17    3.84
   2   3  26    3.64    2.23
   2  -3  26    6.31    3.61
  -2  -3 -26   -0.47    1.21
   2  -3 -26    3.64    2.50
   2   3 -26    2.10    2.08
  -2  -3 -26    6.99    4.45
  -2   3 -26    3.43    2.51
   2   3 -26    0.03    1.15
  -2   3  27    7.64    4.57
  -2  -3  27    4.48    2.56
   2   3  27    3.84    2.25
   2  -3  27    5.91    3.93
  -2  -3 -27    3.25    1.92
   2  -3 -27   12.34    6.86
   2   3 -27    6.48    4.21
  -2  -3 -27    8.52    4.64
  -2   3 -27    5.87    3.39
  -2   3  28    2.00    2.35
  -2  -3  28    8.66    2.96
   2   3  28    6.68    4.88
   2  -3  28    7.14    4.46
  -2  -3 -28    4.42    2.97
   2  -3 -28    9.46    3.56
   2   3 -28    4.48    3.93
  -2  -3 -28    2.45    1.71
  -2   3 -28    4.94    3.59
  -2   3  29    5.34    4.20
  -2  -3  29    0.67    2.40
   2   3  29    3.22    3.16
   2  -3  29    1.17    1.74
   2  -3 -29    1.85    2.62
   2   3 -29    1.26    2.38
  -2  -3 -29    2.38    2.44
  -2   3 -29   -2.13    2.10
  -2   3  30   73.49   20.31
  -2  -3  30   78.65   14.83
   2   3  30   66.06   12.70
   2  -3  30   72.64   15.23
   2  -3 -30   61.18   13.54
   2   3 -30   72.53   13.68
  -2  -3 -30   61.25   13.94
  -2   3 -30   66.38   16.75
  -2   3  31   10.13    3.78
  -2  -3  31    5.54    3.06
   2   3  31    5.60    2.99
   2  -3  31    9.17    3.37
   2  -3 -31    8.74    2.75
   2   3 -31    6.42    1.97
  -2   3 -31    7.73    2.79
   2  -4   0   60.25    3.58
  -2  -4   0   59.57    7.76
   2  -4   0   72.10    6.00
  -2   4   0   68.51   11.66
   2   4   0   70.20    7.82
   2  -4   1   96.88    9.45
   2  -4  -1   95.98   10.35
  -2  -4   1   95.93    5.68
   2  -4   1   97.77    5.96
   2  -4  -1   90.73    4.85
  -2   4  -1   83.80   14.24
  -2   4   1   83.00    4.64
   2   4  -1   93.13    5.16
   2   4   1   93.21    4.95
   2  -4   2  557.60   26.51
   2  -4  -2  572.49   23.57
  -2  -4  -2  566.24   26.42
   2  -4   2  555.74   22.84
   2  -4  -2  596.23   24.60
  -2   4  -2  550.65   23.37
  -2   4   2  565.53   23.48
   2   4  -2  577.75   24.91
   2   4   2  555.61   23.97
   2   4   3  784.25   31.03
   2  -4   3  827.27   33.56
   2  -4  -3  833.46   33.80
  -2  -4  -3  803.75   32.81
   2  -4   3  835.09   34.37
   2  -4  -3  849.65   36.55
  -2   4  -3  803.48   33.12
  -2   4   3  829.93   33.32
   2   4  -3  858.03   34.94
   2   4   3  831.75   33.92
  -2  -4   4  293.42   12.02
   2   4   4  296.88   11.98
   2  -4   4  315.82   14.13
   2  -4  -4  300.76   13.00
  -2  -4  -4  320.17   14.09
   2  -4   4  310.26   12.88
   2  -4  -4  304.60   13.99
  -2   4  -4  314.37   13.73
  -2   4   4  338.31   14.03
   2   4  -4  308.09   13.28
   2   4   4  302.22   13.62
  -2  -4   5   32.81    2.38
   2   4   5   35.14    2.23
   2  -4   5   43.36    4.83
  -2  -4   5   40.91    5.14
  -2  -4  -5   38.35    6.22
   2  -4   5   34.70    4.57
   2  -4  -5   40.86    6.51
  -2   4  -5   43.88    3.71
  -2   4   5   38.50    4.18
   2   4  -5   41.35    7.47
   2   4   5   36.66    4.26
  -2   4   6   77.85    5.34
  -2  -4   6   79.61    4.75
   2   4   6   78.40    4.64
   2  -4   6   86.25    9.65
  -2  -4   6   96.60   14.34
  -2  -4  -6   93.63    8.01
   2  -4   6   87.82    5.71
   2  -4  -6   87.94    5.82
  -2   4  -6   82.05   12.68
  -2   4   6   85.84    5.09
   2   4  -6   86.18    5.74
   2   4   6   86.24    5.74
  -2   4   7    3.22    1.09
  -2  -4   7    0.98    0.37
   2  -4   7    1.06    0.61
  -2  -4   7    1.43    0.98
  -2  -4  -7    0.35    0.62
   2  -4   7    0.75    0.24
   2  -4  -7    2.40    0.56
  -2   4  -7   -0.64    1.86
  -2   4   7    0.59    0.38
   2   4  -7    1.82    1.21
   2   4   7    0.74    1.29
  -2   4   8  128.59    8.28
  -2  -4   8  129.38    7.50
   2   4   8  123.64    8.21
   2  -4   8  127.84    8.69
  -2  -4   8  133.13    8.50
  -2  -4  -8  138.75   10.91
   2  -4   8  133.00    9.00
   2  -4  -8  144.41   13.72
  -2   4  -8  126.36    7.91
  -2   4   8  124.93    7.19
   2   4  -8  131.06    8.38
   2   4   8  135.39    8.41
  -2   4   9  112.21   14.18
  -2  -4   9  107.19    6.40
   2   4   9  114.06    6.90
   2  -4   9  112.02    7.21
  -2  -4   9  101.80    6.92
  -2  -4  -9  110.99    7.36
   2  -4   9   96.53    7.41
   2  -4  -9  113.69    7.92
  -2   4  -9  109.39   14.96
   2   4  -9  107.57    7.16
  -2   4   9  103.80    6.00
   2   4   9  120.89    7.64
  -2   4  10  243.60   12.48
  -2  -4  10  245.11   11.95
   2   4  10  258.37   12.94
   2  -4  10  259.52   13.05
  -2  -4 -10  242.27   12.58
   2  -4  10  231.27   10.91
   2  -4 -10  249.48   13.22
   2   4 -10  228.58   11.83
   2   4 -10  244.22   12.40
   2   4  10  246.59   12.73
  -2   4  11   70.58   11.71
  -2  -4  11   69.62    4.32
   2   4  11   75.37   10.96
  -2  -4 -11   68.48    8.59
   2  -4 -11   72.93    9.14
   2   4 -11   76.51    9.49
   2   4 -11   86.18   11.80
   2   4  11   72.66    4.98
  -2   4  12    3.90    1.20
  -2  -4  12    3.59    1.45
   2   4  12    6.52    1.66
   2  -4  12    0.83    0.87
  -2  -4 -12   -0.78    1.32
   2  -4 -12    1.39    2.16
   2   4 -12    2.93    0.90
   2   4 -12    0.52    0.52
   2   4  12    1.86    1.51
  -2   4  13  641.53   41.00
  -2  -4  13  661.61   41.93
   2   4  13  683.49   43.60
   2  -4  13  616.80   39.89
  -2  -4 -13  625.76   40.79
   2  -4 -13  627.69   40.64
   2   4 -13  627.12   39.93
  -2   4 -13  601.47   39.21
   2   4 -13  643.32   41.20
   2   4  13  595.85   38.68
  -2   4  14    4.18    2.28
  -2  -4  14    4.15    1.33
   2   4  14    2.87    1.15
   2  -4  14    6.90    2.90
  -2  -4 -14    1.67    1.52
   2  -4 -14    0.53    3.50
   2   4 -14    1.55    3.73
  -2   4 -14  -11.59    5.04
   2   4 -14    3.52    0.86
   2   4  14    3.22    2.26
  -2   4  15  284.76   13.16
  -2  -4  15  278.00   11.44
   2   4  15  261.74   10.79
   2  -4  15  275.03   11.22
  -2  -4 -15  288.16   12.09
   2  -4 -15  295.05   20.74
  -2   4 -15  278.67   12.17
   2   4 -15  287.01   12.36
   2   4  15  264.39   10.79
  -2   4  16   23.18    3.16
  -2  -4  16   10.64    2.68
   2   4  16   15.55    3.42
   2  -4  16   16.23    3.90
  -2  -4 -16   18.78    2.23
   2  -4 -16   21.01    3.13
  -2   4 -16   11.49    2.26
   2   4 -16    7.16    2.51
   2   4  16   14.44    2.60
  -2   4  17  197.27   19.59
  -2  -4  17  206.49   20.52
   2   4  17  208.09   20.55
   2  -4  17  201.24   19.90
  -2  -4 -17  200.49   19.78
   2  -4 -17  193.13   19.18
   2   4 -17  195.48   19.68
  -2   4 -17  215.98   21.47
   2   4 -17  201.24   20.83
   2   4  17  199.97   19.78
  -2   4  18   -0.12    1.82
  -2  -4  18    1.69    1.05
   2   4  18    0.25    0.80
   2  -4  18    0.64    0.81
  -2  -4 -18    2.25    1.63
   2  -4 -18    0.46    2.54
   2   4 -18    0.28    0.77
  -2   4 -18   -3.70    3.40
   2   4 -18    0.77    0.98
   2   4  18    1.57    1.67
  -2   4  19  113.35   19.52
  -2  -4  19  123.43   10.78
   2   4  19  109.67   19.49
   2  -4  19  110.69   11.69
  -2  -4 -19  125.18   10.97
   2  -4 -19  117.25   17.31
   2   4 -19  107.97   11.81
  -2   4 -19  116.46   20.36
   2   4 -19  133.31   17.40
   2   4  19  114.78   14.80
  -2  -4  20    3.13    1.74
   2   4  20    2.60    1.46
   2  -4  20    2.20    2.13
  -2  -4 -20    2.41    0.67
   2  -4 -20    4.21    3.52
   2   4 -20    2.14    1.15
  -2   4 -20   10.20    3.95
   2   4 -20   -0.56    1.27
   2   4  20    3.46    1.97
  -2   4  21  140.83   17.22
  -2  -4  21  132.27   19.18
   2   4  21  159.20   20.73
   2  -4  21  142.85   23.97
  -2  -4 -21  122.04   21.33
   2  -4 -21  138.50   16.72
   2   4 -21  147.09   25.43
  -2   4 -21  148.57   17.90
   2   4 -21  136.18   16.65
   2   4  21  123.26   14.75
  -2   4  22    1.37    1.24
  -2  -4  22    0.44    2.04
   2   4  22    2.62    1.14
   2  -4  22    3.18    2.31
   2  -4 -22    0.86    2.48
   2   4 -22   -0.80    2.01
  -2  -4 -22    1.98    1.35
  -2   4 -22    1.98    1.39
   2   4 -22   -2.44    1.46
  -2   4  23  102.19   11.46
  -2  -4  23  100.39   11.03
   2   4  23  101.66   19.47
   2  -4  23  123.11   20.99
  -2  -4 -23   90.94   14.34
   2  -4 -23  109.46   12.29
   2   4 -23  103.46   11.35
  -2  -4 -23  112.83   13.00
  -2   4 -23  105.63   19.68
   2   4 -23  106.65   15.64
  -2   4  24   38.60    9.68
  -2  -4  24   37.21    6.79
   2   4  24   46.08    9.96
   2  -4  24   45.88    8.13
  -2  -4 -24   31.62    7.13
   2  -4 -24   47.31    9.46
   2   4 -24   31.62    5.60
  -2  -4 -24   31.92    8.28
  -2   4 -24   50.16   12.49
   2   4 -24   33.78    6.53
  -2   4  25   16.26    4.04
  -2  -4  25    6.80    4.64
   2   4  25   11.03    6.19
   2  -4  25   12.03    6.86
  -2  -4 -25    9.91    5.69
   2  -4 -25    4.66    3.55
   2   4 -25   12.17    6.36
  -2  -4 -25   12.39    6.48
  -2   4 -25   10.11    6.19
   2   4 -25   16.99    3.74
  -2   4  26    6.71    4.07
  -2  -4  26    4.26    2.93
   2   4  26   -0.65    1.98
   2  -4  26    2.28    3.44
   2  -4 -26    2.42    1.77
   2   4 -26   -2.06    1.83
  -2  -4 -26    0.61    1.26
  -2   4 -26    2.50    1.61
   2   4 -26    3.59    2.19
  -2   4  27  153.79   31.03
  -2  -4  27  152.13   30.54
   2   4  27  150.28   38.00
   2  -4  27  180.25   36.19
  -2  -4 -27  117.17   32.26
   2  -4 -27  123.57   30.71
   2   4 -27  130.26   30.91
  -2  -4 -27  117.14   30.88
  -2   4 -27  150.49   35.13
   2   4 -27  143.21   29.01
  -2   4  28    9.70    6.55
  -2  -4  28    3.52    3.09
   2   4  28    7.75    5.06
   2  -4  28    6.30    4.11
  -2  -4 -28    5.56    3.92
   2  -4 -28   12.33    4.36
   2   4 -28    8.34    5.50
  -2  -4 -28   12.11    2.78
  -2   4 -28   12.17    2.88
  -2   4  29   29.18    9.20
  -2  -4  29   15.73    4.76
   2   4  29   15.21    5.01
   2  -4  29   18.05    4.57
  -2  -4 -29   12.51    3.24
   2  -4 -29   19.46    5.13
   2   4 -29   17.47    4.07
  -2  -4 -29   18.67    4.44
  -2   4 -29   25.31    5.85
  -2   4  30   -3.74    3.05
  -2  -4  30    5.97    2.22
   2   4  30   -1.08    1.79
   2  -4  30   -1.91    2.34
   2  -4 -30   -1.11    2.45
   2   4 -30   -0.96    1.88
  -2   4 -30    3.47    2.79
   2  -5   0 3168.77  172.71
  -2  -5   0 3184.59  174.69
   2  -5   0 3228.97  149.26
  -2   5   0 3255.18  150.84
   2   5   0 3132.89  171.01
   2  -5   1  569.58   49.29
   2  -5  -1  511.39   30.71
  -2   5  -1  466.00   27.25
   2   5  -1  516.21   29.36
   2   5   1  503.58   28.90
   2  -5   2  882.25   49.70
   2  -5  -2  893.43   50.16
   2  -5   2  866.39   47.87
   2  -5  -2  863.74   49.05
  -2   5  -2  898.20   49.87
  -2   5   2  882.56   48.86
   2   5  -2  823.02   46.04
   2   5   2  875.82   48.65
   2  -5   3  248.73   17.31
   2  -5  -3  254.05   14.95
  -2  -5   3  273.09   19.60
   2  -5   3  292.91   23.30
   2  -5  -3  250.76   19.38
  -2   5  -3  247.96   14.56
  -2   5   3  253.74   15.01
   2   5   3  247.92   14.55
   2  -5   4   54.20    5.88
   2  -5  -4   53.89    4.33
  -2  -5  -4   54.41    9.64
   2  -5   4   56.43    8.15
   2  -5  -4   56.17    6.96
  -2   5  -4   49.69    3.84
  -2   5   4   47.65    6.22
   2   5   4   52.01    4.33
  -2   5   5    6.06    1.08
   2   5   5    3.06    0.52
   2  -5   5    3.12    1.20
  -2  -5   5    8.57    1.69
  -2  -5  -5    5.85    1.02
   2  -5   5    6.28    1.35
   2  -5  -5    7.19    2.16
  -2   5  -5    4.61    1.74
  -2   5   5    2.81    0.74
   2   5  -5    6.25    1.40
   2   5   5    3.50    1.60
  -2   5   6  120.62    6.74
   2   5   6  103.30    7.36
  -2  -5   6  105.83    5.38
   2  -5   6  110.45    8.26
  -2  -5   6  112.26    6.34
  -2  -5  -6  121.36    7.21
   2  -5   6  128.43    8.46
   2  -5  -6  116.46    6.68
  -2   5  -6  126.36    9.28
  -2   5   6  121.10    6.22
   2   5  -6  132.08   13.45
   2   5   6  122.41    6.96
  -2   5   7  144.65   16.40
   2   5   7  132.27    9.42
  -2  -5   7  123.02    6.39
   2  -5   7  131.20   10.60
  -2  -5  -7  139.02    7.87
   2  -5   7  136.62    7.69
   2  -5  -7  153.48   16.32
  -2   5  -7  124.51   18.47
  -2   5   7  139.92    7.21
   2   5  -7  125.09   12.21
   2   5   7  137.49    7.84
   2   5   8  302.65   18.29
  -2  -5   8  290.53   13.99
   2  -5   8  310.91   17.37
  -2  -5  -8  320.89   17.24
   2  -5   8  321.45   15.54
   2  -5  -8  293.22   15.55
  -2   5  -8  315.01   15.91
  -2   5   8  300.55   14.55
   2   5  -8  312.41   16.16
   2   5   8  289.68   14.49
   2   5   9  224.79   13.50
  -2  -5   9  212.17   10.57
   2  -5   9  208.25   11.12
  -2  -5  -9  204.82   11.99
   2  -5   9  205.69   10.60
   2  -5  -9  219.04   13.73
  -2   5  -9  205.29   11.59
   2   5  -9  212.43   11.55
  -2   5   9  212.92   10.39
   2   5   9  232.98   12.14
  -2   5  10  319.58   23.23
   2   5  10  296.35   20.25
  -2  -5  10  285.82   18.54
   2  -5  10  295.03   20.54
  -2  -5  10  320.63   22.21
  -2  -5 -10  279.88   18.47
   2  -5  10  279.20   18.08
   2  -5 -10  302.63   20.15
  -2   5 -10  282.45   19.19
   2   5 -10  278.25   18.42
  -2   5  10  275.50   17.56
   2   5  10  291.13   20.80
  -2   5  11   33.90    4.12
   2   5  11   26.76    5.26
  -2  -5  11   24.88    3.86
   2  -5  11   32.97    4.66
  -2  -5  11   35.81    5.54
  -2  -5 -11   25.44    3.74
   2  -5  11   28.02    2.25
   2  -5 -11   33.18    4.69
  -2   5 -11   23.54    5.00
   2   5 -11   28.22    3.39
   2   5  11   29.51    3.30
  -2   5  12  251.73   11.04
   2   5  12  240.21   12.83
  -2  -5  12  234.08   11.37
   2  -5  12  234.66   10.05
   2  -5 -12  223.82    9.98
  -2   5 -12  237.12   10.28
   2   5 -12  240.70   10.02
  -2   5  13   36.64    4.58
   2   5  13   22.01    3.86
  -2  -5  13   24.78    4.23
   2  -5  13   31.22    3.19
  -2  -5  13   32.88    4.02
   2  -5 -13   32.04    4.73
  -2   5 -13   25.55    4.86
   2   5 -13   27.71    4.33
   2   5  13   27.99    3.16
  -2   5  14  351.98   18.84
   2   5  14  325.02   14.24
  -2  -5  14  340.42   12.98
   2  -5  14  335.00   13.63
  -2  -5 -14  315.82   14.96
   2  -5 -14  327.32   19.07
  -2   5 -14  315.79   14.75
   2   5 -14  330.59   13.66
   2   5  14  311.64   13.78
  -2   5  15   41.54    7.53
   2   5  15   35.42    7.45
  -2  -5  15   28.92    4.92
   2  -5  15   40.11    5.82
  -2  -5 -15   40.70    6.52
   2  -5 -15   31.73    6.24
  -2   5 -15   33.38    6.56
   2   5 -15   46.08    6.98
   2   5  15   29.49    4.94
  -2   5  16    0.64    1.91
   2   5  16   -1.17    1.46
  -2  -5  16    2.71    1.02
   2  -5  16    1.33    1.02
  -2  -5 -16   -0.74    1.51
   2  -5 -16    2.74    2.00
  -2   5 -16    1.89    1.21
   2   5 -16    0.92    0.71
   2   5  16   -1.02    1.45
  -2   5  17    5.00    1.98
   2   5  17    4.60    1.36
  -2  -5  17    7.20    2.38
   2  -5  17    4.91    1.61
  -2  -5 -17    4.15    1.89
   2  -5 -17    3.44    1.55
   2   5 -17    4.18    1.24
  -2   5 -17   -2.88    2.31
   2   5 -17    4.41    2.60
   2   5  17    3.73    1.54
  -2   5  18  208.66   29.21
   2   5  18  186.64   20.82
  -2  -5  18  173.09   19.71
   2  -5  18  168.94   18.89
  -2  -5 -18  176.26   20.49
   2  -5 -18  165.04   24.20
   2   5 -18  172.87   29.04
  -2   5 -18  223.12   26.58
   2   5 -18  168.75   22.00
   2   5  18  165.32   18.44
  -2   5  19    2.10    0.84
   2   5  19    3.16    1.40
  -2  -5  19    1.92    1.49
   2  -5  19   -0.77    1.86
  -2  -5 -19    0.67    1.74
   2  -5 -19   -0.53    2.40
   2   5 -19    1.97    0.78
  -2   5 -19   -2.22    2.60
   2   5 -19    0.96    0.59
   2   5  19    5.43    1.55
  -2   5  20  148.24   24.39
   2   5  20  170.40   20.21
  -2  -5  20  146.56   23.37
   2  -5  20  147.19   17.55
  -2  -5 -20  161.80   19.16
   2  -5 -20  148.49   17.92
   2   5 -20  157.76   24.39
  -2   5 -20  155.69   29.12
   2   5 -20  167.00   20.24
   2   5  20  130.81   15.58
  -2   5  21    2.10    0.98
   2   5  21    1.61    0.95
  -2  -5  21   -0.19    1.27
   2  -5  21    1.32    2.06
  -2  -5 -21   -0.69    1.70
   2  -5 -21    0.71    2.28
   2   5 -21    1.54    0.92
  -2   5 -21    0.01    2.54
   2   5 -21    1.89    0.78
   2   5  21    3.53    1.77
  -2   5  22   28.74    7.07
   2   5  22   20.67    4.27
  -2  -5  22   28.37    5.65
   2  -5  22   34.74    4.92
  -2  -5 -22   29.54    4.69
   2  -5 -22   29.69    5.17
   2   5 -22   23.30    4.18
  -2   5 -22   29.97    6.18
   2   5 -22   27.53    5.94
   2   5  22   22.47    4.46
  -2   5  23   13.20    7.64
   2   5  23    8.55    5.28
  -2  -5  23    7.01    4.39
   2  -5  23    9.57    5.87
  -2  -5 -23   10.66    6.30
   2  -5 -23   15.46    3.98
   2   5 -23   14.87    3.49
  -2   5 -23    8.19    5.07
   2   5 -23    9.05    5.59
   2   5  23    9.96    5.82
  -2   5  24   80.35   14.55
   2   5  24   76.66   13.00
  -2  -5  24   68.29   14.96
   2  -5  24   84.76   14.43
  -2  -5 -24   74.69    9.52
   2  -5 -24   71.57   16.66
   2   5 -24   73.63   11.99
  -2  -5 -24   57.29   13.69
  -2   5 -24   62.95   14.16
   2   5 -24   66.13   14.62
  -2   5  25    2.78    2.81
   2   5  25    5.51    3.34
  -2  -5  25    5.41    3.10
   2  -5  25    3.12    2.63
  -2  -5 -25    4.24    2.38
   2   5 -25    5.72    3.81
  -2  -5 -25    1.82    1.80
  -2   5 -25    2.01    1.89
   2   5 -25    0.24    1.08
  -2   5  26   14.47    3.96
   2   5  26    3.43    2.34
  -2  -5  26    6.17    3.92
   2  -5  26   10.88    3.42
  -2  -5 -26    4.85    3.52
   2   5 -26   11.83    4.20
  -2  -5 -26    8.40    2.91
  -2   5 -26    5.77    4.04
   2   5 -26    6.51    4.12
  -2   5  27    0.96    2.45
   2   5  27    6.39    4.35
  -2  -5  27    2.01    1.97
   2  -5  27    3.52    3.21
  -2  -5 -27    2.10    1.71
   2  -5 -27    2.79    1.85
   2   5 -27    1.27    1.43
  -2  -5 -27   -0.25    1.73
  -2   5 -27    4.21    3.96
   2   5 -27    0.00    1.57
  -2   5  28    4.02    2.84
   2   5  28   -0.72    2.14
  -2  -5  28    0.95    2.01
   2  -5  28    2.31    2.62
  -2  -5 -28   -2.60    2.17
   2  -5 -28    2.10    1.71
   2   5 -28    3.43    2.40
  -2   5 -28    1.32    2.62
   2   5 -28    2.23    1.61
  -2   5  29    2.59    3.42
   2   5  29    2.34    2.40
  -2  -5  29    0.84    1.42
   2  -5  29    1.69    2.57
  -2  -5 -29    1.14    1.52
   2  -5 -29    5.59    2.48
   2   5 -29    0.19    1.17
  -2   5 -29    1.89    2.88
   2  -6   0 1088.95   51.23
  -2  -6   0 1058.95   51.61
   2  -6   0 1135.99   54.49
  -2   6   0 1048.74   49.51
   2   6   0 1063.09   50.37
  -2  -6   1  308.44   21.20
  -2  -6  -1  279.69   19.59
   2  -6   1  290.54   21.44
   2  -6  -1  302.37   21.98
  -2   6  -1  292.40   19.71
  -2   6   1  293.25   19.77
   2   6  -1  292.20   20.20
   2  -6   2  471.25   30.50
   2  -6  -2  477.27   30.65
  -2  -6   2  461.17   30.00
  -2  -6  -2  458.39   34.39
   2  -6   2  468.73   30.65
   2  -6  -2  456.92   30.10
  -2   6   2  466.68   29.98
   2   6  -2  467.02   30.35
   2  -6   3  466.34   30.20
   2  -6  -3  461.93   30.01
  -2  -6   3  447.84   31.03
  -2  -6  -3  447.06   29.42
   2  -6   3  467.03   30.19
   2  -6  -3  446.68   29.45
  -2   6  -3  442.18   28.71
  -2   6   3  461.85   29.47
   2   6  -3  453.51   29.41
   2   6   3  452.37   29.29
  -2  -6   4   88.25   13.20
  -2  -6  -4   92.73   11.81
   2  -6   4   88.50   13.01
   2  -6  -4   85.54   11.07
  -2   6  -4   89.70   14.50
  -2   6   4   87.03   10.91
   2   6  -4   89.74   11.66
   2   6   4   75.03    5.99
  -2   6   5  184.77   13.05
   2  -6   5  191.16   12.77
  -2  -6   5  193.50   14.41
  -2  -6  -5  188.53   12.92
   2  -6   5  192.95   12.95
   2  -6  -5  193.38   13.72
  -2   6  -5  198.40   13.47
  -2   6   5  198.46   13.50
   2   6  -5  187.18   12.86
   2   6   5  189.77   13.23
  -2   6   6   46.87    7.23
   2  -6   6   39.18    5.06
  -2  -6   6   46.04    5.99
  -2  -6  -6   43.27    5.43
   2  -6   6   36.69    4.41
   2  -6  -6   36.50    3.90
  -2   6  -6   42.14    5.54
  -2   6   6   34.14    4.94
   2   6  -6   40.04    6.33
   2   6   6   37.32    6.51
  -2   6   7   91.78   12.74
   2  -6   7   80.90   11.99
  -2  -6   7   80.20   11.09
  -2  -6  -7   84.86   13.75
   2  -6   7   83.71    6.71
   2  -6  -7   81.21    6.52
  -2   6  -7   71.35   10.85
  -2   6   7   74.31    6.33
   2   6  -7   75.33    5.97
   2   6   7   84.60   10.33
  -2   6   8  211.41   14.75
   2   6   8  164.49    6.90
   2  -6   8  179.94    8.31
  -2  -6   8  171.62    7.63
  -2  -6  -8  158.90   17.28
   2  -6   8  170.36    7.60
   2  -6  -8  173.02    9.05
  -2   6  -8  171.01    8.47
  -2   6   8  173.95    6.95
   2   6  -8  190.67   15.21
   2   6   8  175.39   14.73
  -2   6   9    5.35    1.91
   2   6   9    0.64    0.43
  -2  -6   9    1.85    0.53
   2  -6   9    0.58    0.72
  -2  -6   9    4.30    1.61
  -2  -6  -9    4.15    1.39
   2  -6   9    1.24    0.52
   2  -6  -9    0.43    1.18
  -2   6  -9    4.64    3.00
   2   6  -9    3.42    0.98
  -2   6   9    0.41    0.46
   2   6   9    1.82    1.69
  -2   6  10  186.40   11.38
   2   6  10  162.54   11.32
  -2  -6  10  151.80    6.15
   2  -6  10  176.24    8.12
  -2  -6  10  162.63    7.48
  -2  -6 -10  195.17   13.31
   2  -6  10  169.63   10.72
   2  -6 -10  155.80    8.07
  -2   6 -10  174.07    8.16
   2   6 -10  155.44    7.48
  -2   6  10  148.82    6.27
  -2   6  11    8.86    1.82
   2   6  11    3.25    0.64
  -2  -6  11    6.33    1.55
   2  -6  11    7.32    1.42
  -2  -6  11    3.81    1.36
  -2  -6 -11    9.14    1.58
   2  -6 -11    4.23    0.98
  -2   6 -11    7.58    1.95
   2   6 -11    7.04    1.48
  -2   6  11    5.40    1.14
  -2   6  12   99.56   14.77
   2   6  12   80.77    8.41
  -2  -6  12   69.03   11.83
   2  -6  12   92.67   13.13
  -2  -6  12   92.03   15.67
  -2  -6 -12   84.58   13.51
   2  -6 -12   92.93   13.26
  -2   6 -12   77.94   12.85
   2   6 -12   81.99    8.86
   2   6  12   71.51    8.84
  -2   6  13  345.05   32.88
   2   6  13  299.84   24.36
  -2  -6  13  324.90   26.98
   2  -6  13  319.81   26.38
  -2  -6  13  323.15   26.82
  -2  -6 -13  321.23   26.52
   2  -6 -13  325.77   27.38
  -2   6 -13  313.41   26.55
   2   6 -13  307.01   26.46
   2   6  13  314.92   26.30
  -2   6  14  254.14   31.06
   2   6  14  228.89   18.85
  -2  -6  14  246.39   20.22
   2  -6  14  243.61   21.35
  -2  -6  14  262.60   21.90
  -2  -6 -14  237.08   20.58
   2  -6 -14  239.70   20.62
  -2   6 -14  223.45   23.23
   2   6 -14  216.20   18.32
   2   6  14  230.58   19.94
  -2   6  15   48.09    8.40
   2   6  15   37.06    4.67
  -2  -6  15   44.88    6.83
   2  -6  15   42.65    5.87
  -2  -6  15   51.38    8.15
  -2  -6 -15   50.53    6.55
   2  -6 -15   46.97    9.09
  -2   6 -15   37.11    5.20
   2   6 -15   43.57    9.36
   2   6  15   46.69    6.08
  -2   6  16    1.29    1.06
   2   6  16   -0.22    1.29
  -2  -6  16    0.96    1.17
   2  -6  16   -0.25    1.55
  -2  -6  16    0.43    1.49
  -2  -6 -16    6.49    2.35
   2  -6 -16    0.30    2.22
  -2   6 -16    1.26    2.50
   2   6 -16   -0.74    1.80
   2   6  16    2.76    1.03
  -2   6  17   90.72   15.45
   2   6  17   86.71   10.56
  -2  -6  17   99.78   11.96
  -2  -6  17  114.93   22.24
  -2  -6 -17   76.55   12.98
   2  -6 -17   81.88   14.30
  -2   6 -17   82.88   10.57
   2   6 -17  103.89   17.84
   2   6  17   75.50    9.39
  -2   6  18   59.18    9.03
   2   6  18   54.44    6.58
  -2  -6  18   58.96    7.01
   2  -6  18   63.53   10.67
  -2  -6  18   67.90   12.12
  -2  -6 -18   54.04    8.43
   2  -6 -18   49.36    6.40
  -2   6 -18   51.80    6.96
   2   6 -18   55.65   13.50
   2   6  18   54.33    6.92
  -2   6  19   44.83    9.21
   2   6  19   41.40    5.31
  -2  -6  19   42.68    5.46
   2  -6  19   42.55    7.30
  -2  -6  19   58.40   11.13
  -2  -6 -19   43.08    8.25
   2  -6 -19   41.17    6.22
  -2   6 -19   36.62    5.29
   2   6 -19   47.62    8.77
   2   6  19   44.83    5.85
  -2   6  20    7.70    2.41
   2   6  20    8.56    2.00
  -2  -6  20    9.25    2.11
   2  -6  20   14.41    2.90
  -2  -6  20    2.56    1.20
  -2  -6 -20   11.21    2.40
   2  -6 -20    3.37    2.60
  -2   6 -20    2.87    2.66
   2   6 -20    6.42    2.19
   2   6  20    4.35    1.30
  -2   6  21   49.84    8.47
   2   6  21   24.45    5.17
  -2  -6  21   31.90    6.05
   2  -6  21   28.02    6.33
  -2  -6  21   41.57    9.91
  -2  -6 -21   31.36    6.02
   2  -6 -21   30.74    7.02
  -2   6 -21   33.96    6.64
   2   6 -21   34.18    6.39
   2   6  21   34.18    6.82
  -2   6  22   -1.27    1.98
   2   6  22    1.12    0.93
  -2  -6  22    4.02    2.82
   2  -6  22    3.18    1.88
  -2  -6  22   -0.69    2.00
  -2  -6 -22   -1.30    1.83
   2  -6 -22    2.50    1.95
  -2   6 -22    4.98    3.67
   2   6 -22    1.85    2.26
   2   6  22   -0.03    1.55
  -2   6  23    1.26    0.93
   2   6  23    3.84    2.26
  -2  -6  23    2.28    2.08
   2  -6  23    3.86    2.71
  -2  -6  23    3.03    2.44
  -2  -6 -23    4.86    3.06
   2  -6 -23    0.46    2.23
  -2   6 -23    1.67    1.91
   2   6 -23    1.36    2.01
   2   6  23    1.80    1.27
  -2   6  24   11.16    3.80
   2   6  24    5.62    4.27
  -2  -6  24    8.37    2.62
   2  -6  24    9.95    3.70
  -2  -6  24    8.66    2.79
  -2  -6 -24    9.70    3.59
   2  -6 -24    8.78    3.34
  -2   6 -24    8.41    3.37
   2   6 -24   12.34    3.37
   2   6  24    4.30    2.97
  -2   6  25    3.65    2.59
   2   6  25    2.47    2.29
  -2  -6  25    4.15    3.18
   2  -6  25   14.96    3.84
  -2  -6  25    4.51    3.12
  -2  -6 -25    4.88    3.96
   2  -6 -25    0.74    2.54
  -2   6 -25    4.08    3.53
   2   6 -25    3.70    2.96
  -2   6  26    8.86    5.97
   2   6  26    2.93    2.53
  -2  -6  26    5.69    3.92
   2  -6  26    3.05    2.38
  -2  -6  26    4.98    3.52
  -2  -6 -26    4.11    2.84
   2  -6 -26    2.17    2.96
  -2  -6 -26    1.82    1.63
  -2   6 -26    4.41    3.43
   2   6 -26    2.71    2.41
  -2   6  27    7.94    4.02
   2   6  27    2.25    1.94
  -2  -6  27    3.52    3.28
   2  -6  27    6.33    2.87
  -2  -6  27    3.02    2.45
  -2  -6 -27    1.89    2.17
   2  -6 -27    4.67    3.64
  -2   6 -27    6.52    2.04
   2   6 -27    4.64    3.74
  -2   6  28    2.03    3.22
   2   6  28   12.71    4.30
  -2  -6  28   16.99    4.64
   2  -6  28   21.87    6.46
  -2  -6  28   19.19    5.59
  -2  -6 -28    9.80    3.30
   2  -6 -28    7.66    2.99
  -2   6 -28   14.10    4.72
   2   6 -28    4.30    3.86
   2  -7   0   14.19    1.83
  -2  -7   0   15.14    2.65
   2  -7   0   20.95    2.56
  -2   7   0   17.15    2.53
   2   7   0   14.96    1.89
   2  -7   1   51.23    3.43
   2  -7  -1   61.75    4.85
  -2  -7   1   53.76    8.03
  -2  -7  -1   47.41    7.10
   2  -7   1   48.46    5.97
   2  -7  -1   45.82    6.76
  -2   7  -1   50.81    3.73
  -2   7   1   47.19    3.43
   2   7  -1   48.71    3.83
   2   7   1   46.69    6.55
   2  -7   2  121.69    6.55
   2  -7  -2  122.03    5.85
  -2  -7   2  117.27    7.98
  -2  -7  -2  129.54    8.56
   2  -7   2  134.05    9.31
   2  -7  -2  132.07    7.63
  -2   7  -2  121.11    5.99
  -2   7   2  122.10    6.95
   2   7  -2  131.05    6.61
   2   7   2  119.21   15.69
   2  -7   3   32.10    3.22
   2  -7  -3   24.62    2.88
  -2  -7   3   31.61    4.24
  -2  -7  -3   40.21    5.65
   2  -7   3   30.38    4.70
   2  -7  -3   26.54    3.93
  -2   7  -3   25.78    3.15
  -2   7   3   32.01    5.38
   2   7  -3   29.91    3.78
   2   7   3   34.82    3.36
  -2   7   4  248.79   25.35
   2  -7   4  219.15   22.52
  -2  -7   4  249.53   24.66
  -2  -7  -4  233.90   24.22
   2  -7   4  261.09   25.44
   2  -7  -4  254.76   30.60
  -2   7   4  285.68   27.54
   2   7  -4  233.87   22.96
   2   7   4  245.74   24.22
  -2   7   5    1.82    1.32
   2  -7   5    0.30    1.18
  -2  -7  -5    4.48    1.91
   2  -7   5    0.40    0.95
   2  -7  -5    0.74    1.05
  -2   7  -5    1.26    1.69
  -2   7   5    0.93    0.46
   2   7  -5    2.20    0.81
   2   7   5    5.03    2.40
  -2   7   6    1.89    1.09
   2  -7   6    1.97    0.74
  -2  -7   6   -3.10    1.66
  -2  -7  -6   -0.03    1.67
   2  -7   6    2.41    0.61
   2  -7  -6    1.27    0.58
  -2   7  -6    3.37    1.77
  -2   7   6   -0.01    0.93
   2   7  -6   -0.89    1.52
   2   7   6    1.26    1.71
  -2   7   7   11.04    2.32
   2  -7   7   13.85    2.76
  -2  -7   7   12.76    2.75
  -2  -7  -7   12.09    2.22
   2  -7   7   11.09    2.16
   2  -7  -7   10.29    2.87
  -2   7  -7    9.14    1.85
  -2   7   7    9.89    1.79
   2   7  -7    8.63    2.06
   2   7   7   14.84    2.71
  -2   7   8   51.94    7.32
   2  -7   8   48.45    5.53
  -2  -7   8   53.39    9.64
  -2  -7  -8   56.65    6.48
   2  -7   8   46.23    7.53
   2  -7  -8   47.32    5.68
  -2   7  -8   40.83    8.28
  -2   7   8   40.80    6.59
   2   7  -8   47.01    8.16
   2   7   8   55.01    8.49
   2  -7   9   14.09    3.08
  -2  -7   9   12.76    2.25
  -2  -7  -9    8.87    2.68
   2  -7   9    7.82    1.74
   2  -7  -9    7.66    2.32
  -2   7  -9    7.63    3.39
   2   7  -9    6.64    2.71
  -2   7   9    9.39    1.57
   2   7   9    9.70    2.47
  -2   7  10  295.33   24.79
  -2  -7  10  298.49   26.74
  -2  -7 -10  287.07   24.08
   2  -7  10  295.64   26.60
   2  -7 -10  278.20   23.31
  -2   7 -10  271.82   22.56
   2   7 -10  294.77   25.13
  -2   7  10  308.96   25.13
   2   7  10  304.98   25.16
  -2   7  11  205.18   22.71
  -2  -7  11  201.02   22.44
  -2  -7 -11  193.36   21.50
   2  -7  11  179.01   19.52
   2  -7 -11  177.56   20.71
  -2   7 -11  191.74   21.29
   2   7 -11  180.12   20.54
  -2   7  11  177.62   19.46
   2   7  11  177.01   19.68
   2   7  12   66.13   11.52
   2  -7  12   86.25   13.70
  -2  -7  12   93.41   15.66
  -2  -7 -12   92.42   16.51
   2  -7 -12   92.93   16.23
  -2   7 -12  101.48   13.23
   2   7 -12   86.38   10.41
   2   7  12   78.31    9.70
  -2   7  13    1.98    1.18
   2   7  13    1.03    1.40
   2  -7  13    6.90    1.94
  -2  -7  13    1.92    0.75
  -2  -7 -13    4.15    1.60
   2  -7 -13    2.10    1.70
  -2   7 -13   -2.93    2.17
   2   7 -13   -0.28    1.79
   2   7  13    3.43    2.19
  -2   7  14    2.01    1.66
   2   7  14    1.01    0.53
   2  -7  14    4.39    1.60
  -2  -7  14    0.47    0.68
  -2  -7 -14   -1.55    2.03
   2  -7 -14    1.08    1.17
  -2   7 -14   -1.05    2.28
   2   7 -14    0.28    1.66
   2   7  14   -0.72    1.71
  -2   7  15    8.47    2.50
   2   7  15    3.61    1.32
   2  -7  15    6.34    1.67
  -2  -7  15    4.67    1.39
  -2  -7 -15    9.14    2.47
   2  -7 -15    2.08    1.45
  -2   7 -15    6.03    2.66
   2   7 -15    4.46    1.70
   2   7  15    7.66    2.03
  -2   7  16  147.12   22.41
   2   7  16  123.70   13.75
   2  -7  16  118.76   21.20
  -2  -7  16  127.50   22.81
  -2  -7 -16  139.43   15.72
   2  -7 -16  134.79   15.82
  -2   7 -16  131.82   23.86
   2   7 -16  137.70   16.19
   2   7  16  129.82   14.61
  -2   7  17    3.92    1.42
   2   7  17   -1.30    1.32
  -2  -7  17    0.71    0.56
   2  -7  17    2.68    0.78
  -2  -7  17   -0.95    1.73
  -2  -7 -17    5.10    2.57
   2  -7 -17    6.74    2.69
  -2   7 -17    2.74    2.53
   2   7 -17    2.44    2.16
   2   7  17    7.30    2.88
  -2   7  18   28.42    6.17
   2   7  18   13.68    7.57
  -2  -7  18   15.12    3.50
   2  -7  18   26.91    5.72
  -2  -7  18   23.23    5.44
  -2  -7 -18   20.93    5.28
   2  -7 -18   19.35    4.57
  -2   7 -18   20.33    5.99
   2   7 -18   19.69    4.41
   2   7  18   21.56    4.35
  -2   7  19    0.69    1.08
   2   7  19   -1.83    1.37
  -2  -7  19   -1.18    1.12
   2  -7  19    2.08    2.28
  -2  -7  19   -3.77    2.04
  -2  -7 -19    0.49    1.12
   2  -7 -19    3.03    2.03
  -2   7 -19    0.81    1.61
   2   7 -19    3.90    3.06
   2   7  19    0.24    1.67
   2   7  20  107.63   13.13
  -2  -7  20  116.25   16.04
   2  -7  20  118.94   19.31
  -2  -7  20  141.40   17.50
  -2  -7 -20  130.40   15.73
   2  -7 -20  117.30   14.56
  -2   7 -20  112.23   14.15
   2   7 -20  130.31   15.79
   2   7  20  131.18   15.63
  -2   7  21   39.67    7.61
   2   7  21   26.67    6.51
  -2  -7  21   29.36    6.46
   2  -7  21   45.82    9.76
  -2  -7  21   35.07    7.02
  -2  -7 -21   33.18    7.84
   2  -7 -21   37.21    7.17
  -2   7 -21   36.98    6.77
   2   7 -21   34.14    8.66
   2   7  21   32.33    5.50
  -2   7  22  176.23   35.29
   2   7  22  162.98   32.63
   2  -7  22  185.05   37.02
  -2  -7  22  179.57   36.34
  -2  -7 -22  130.52   30.22
   2  -7 -22  146.79   31.27
  -2   7 -22  162.61   32.72
   2   7 -22  160.73   39.18
   2   7  22  172.71   34.52
  -2   7  23    3.42    2.29
   2   7  23   -0.41    1.76
   2  -7  23    5.87    4.94
  -2  -7  23   -1.70    1.91
  -2  -7 -23   -1.70    2.14
   2  -7 -23   -0.25    2.44
  -2   7 -23    0.92    3.28
   2   7 -23   -2.14    1.95
   2   7  23    6.93    5.00
  -2   7  24   47.15   11.86
   2   7  24   31.06    9.06
   2  -7  24   32.94    9.33
  -2  -7  24   38.76    9.86
  -2  -7 -24   28.18    7.57
   2  -7 -24   44.01   10.75
  -2   7 -24   43.55    9.96
   2   7 -24   37.14    7.98
   2   7  24   20.61    6.06
  -2   7  25   -0.50    2.94
   2   7  25   -0.52    1.70
   2  -7  25    0.52    1.66
  -2  -7  25    0.18    0.80
  -2  -7 -25   -1.12    2.25
   2  -7 -25   -1.17    2.75
  -2   7 -25    1.82    1.95
   2   7 -25   -2.71    1.97
   2   7  25    0.50    1.06
  -2   7  26   23.34    6.58
   2  -7  26   27.38    7.32
  -2  -7  26   27.65    8.19
  -2  -7 -26   24.96    5.96
   2  -7 -26   25.38    6.71
  -2   7 -26   24.01    7.30
   2   7 -26   29.24    8.77
   2  -8   0  111.95    9.85
  -2  -8   0   99.97    9.39
   2  -8   0  112.02    9.94
  -2   8   0  112.02    9.82
   2   8   0  107.33   10.02
   2  -8   1   26.57    3.46
   2  -8  -1   27.93    3.33
  -2  -8   1   30.38    4.63
  -2  -8  -1   29.95    5.46
   2  -8   1   36.27    6.58
   2  -8  -1   27.57    5.82
  -2   8  -1   30.49    3.93
  -2   8   1   30.62    4.92
   2   8  -1   26.35    3.98
   2   8   1   29.85    4.52
   2  -8   2    5.68    1.52
   2  -8  -2    6.03    1.92
  -2  -8   2    3.25    1.67
  -2  -8  -2   11.81    2.44
   2  -8   2    9.54    1.60
   2  -8  -2    4.54    1.32
  -2   8  -2    9.05    2.37
  -2   8   2    3.47    1.36
   2   8  -2    8.78    2.32
   2   8   2    6.93    2.03
   2  -8   3    1.37    1.24
  -2  -8   3   -1.82    1.73
  -2  -8  -3   -1.95    1.95
   2  -8   3   -0.83    1.27
   2  -8  -3   -0.56    1.64
  -2   8  -3   -1.43    1.49
  -2   8   3   -0.04    1.30
   2   8  -3    2.11    0.89
   2   8   3    0.67    1.80
  -2   8   4  123.29   18.95
   2  -8   4  138.26   15.45
  -2  -8   4  120.08   20.61
  -2  -8  -4  136.25   21.88
   2  -8   4  123.76   19.13
   2  -8  -4  125.07   17.99
  -2   8  -4  108.09   19.86
  -2   8   4  118.35   14.62
   2   8  -4  116.28   18.70
   2   8   4  110.70   18.18
  -2   8   5  180.26   24.93
  -2  -8  -5  176.49   24.47
   2  -8   5  183.98   20.43
   2  -8  -5  181.54   29.01
  -2   8  -5  186.40   21.01
  -2   8   5  188.22   20.80
   2   8  -5  188.59   23.86
   2   8   5  165.26   18.50
  -2   8   6  104.38   13.73
  -2  -8   6  102.51   14.13
  -2  -8  -6   94.71   15.86
   2  -8   6   96.14   14.34
   2  -8  -6   98.32   15.85
  -2   8  -6   97.24   16.53
  -2   8   6   87.45   12.23
   2   8  -6  103.93   17.22
   2   8   6   84.79   11.69
  -2  -8   7   20.42    3.64
  -2  -8  -7   20.58    3.78
   2  -8   7   13.34    2.08
   2  -8  -7   13.93    3.81
  -2   8  -7   15.58    2.91
  -2   8   7   15.64    2.69
   2   8   7   13.10    2.85
  -2   8   8    5.65    2.13
  -2  -8   8    1.18    0.86
  -2  -8  -8   -1.32    1.97
   2  -8   8    0.78    1.08
   2  -8  -8   -0.10    1.71
  -2   8  -8    3.58    1.46
  -2   8   8   -1.05    0.98
   2   8  -8    1.73    1.95
   2   8   8   -0.44    1.39
  -2   8   9   17.80    3.13
   2  -8   9   10.20    2.31
  -2  -8   9   15.26    2.72
  -2  -8  -9   11.96    2.74
   2  -8   9    9.06    2.00
   2  -8  -9   11.38    3.05
  -2   8  -9    9.15    3.49
   2   8  -9   18.44    3.59
  -2   8   9    7.14    1.27
   2   8   9    4.66    2.00
  -2   8  10   61.28   11.83
   2  -8  10   50.68    9.21
  -2  -8  10   55.71   10.67
  -2  -8 -10   63.11   12.30
   2  -8  10   60.42    7.39
   2  -8 -10   61.18    8.97
  -2   8 -10   52.34    9.92
   2   8 -10   55.10    9.71
  -2   8  10   50.99    8.59
   2   8  10   57.41   11.13
  -2   8  11   11.92    2.40
   2  -8  11   12.91    2.51
  -2  -8  11   12.67    2.44
  -2  -8 -11   17.02    3.80
   2  -8  11   10.64    1.80
   2  -8 -11   12.36    2.74
  -2   8 -11   12.80    3.59
   2   8 -11   11.22    2.82
  -2   8  11    7.81    1.71
   2   8  11   13.16    2.08
  -2   8  12   29.69    5.91
   2  -8  12   28.39    4.35
  -2  -8  12   30.09    5.12
  -2  -8 -12   23.30    5.43
   2  -8 -12   30.17    4.61
  -2   8 -12   19.32    4.11
   2   8 -12   29.48    4.32
   2   8  12   20.25    3.76
  -2   8  13    6.43    1.86
   2  -8  13    1.80    0.83
  -2  -8  13    2.76    1.42
  -2  -8 -13    3.59    1.67
   2  -8 -13    7.47    2.85
  -2   8 -13    2.14    1.33
   2   8 -13    4.85    1.85
   2   8  13    0.61    1.89
  -2   8  14    4.04    1.46
   2  -8  14    0.98    0.53
  -2  -8  14    2.13    0.99
  -2  -8 -14    1.54    1.02
   2  -8 -14    6.05    1.91
  -2   8 -14    0.46    2.38
   2   8 -14    6.68    1.85
   2   8  14   -2.28    1.88
  -2   8  15  227.16   35.16
   2  -8  15  185.22   35.41
  -2  -8  15  193.24   30.06
  -2  -8 -15  176.23   36.38
   2  -8 -15  215.89   34.96
  -2   8 -15  232.62   36.04
   2   8 -15  219.46   35.14
   2   8  15  187.61   35.98
  -2   8  16   -0.59    1.89
   2  -8  16    1.01    1.83
  -2  -8  16    1.67    1.21
  -2  -8 -16    2.40    1.77
   2  -8 -16    0.07    3.03
  -2   8 -16   -1.55    2.90
   2   8 -16   -0.89    4.05
   2   8  16    3.21    2.60
  -2   8  17  202.38   23.94
   2  -8  17  225.99   26.09
  -2  -8  17  217.96   26.14
  -2  -8 -17  193.33   22.63
   2  -8 -17  196.26   29.60
  -2   8 -17  189.37   36.12
   2   8 -17  204.45   23.89
   2   8  17  194.95   22.78
  -2   8  18   30.80    6.65
   2  -8  18   31.00    5.81
  -2  -8  18   23.63    5.43
  -2  -8 -18   20.96    4.36
   2  -8 -18   30.84    6.36
  -2   8 -18   22.77    5.88
   2   8 -18   37.52    7.07
   2   8  18   34.65    5.72
  -2   8  19    7.72    2.96
   2  -8  19    4.82    3.24
  -2  -8  19    9.67    3.15
  -2  -8 -19    9.27    3.42
   2  -8 -19    7.35    1.92
  -2   8 -19    5.90    4.04
   2   8 -19    8.66    3.40
   2   8  19    4.35    3.30
  -2   8  20    1.15    1.26
   2  -8  20    2.51    1.77
  -2  -8  20    3.34    2.45
  -2  -8 -20    0.78    1.30
   2  -8 -20    5.54    3.64
  -2   8 -20    1.66    2.28
   2   8 -20    2.13    2.78
   2   8  20    0.58    2.00
  -2   8  21    0.71    1.29
   2  -8  21    2.42    1.76
  -2  -8  21   -1.61    1.58
  -2  -8 -21    0.92    1.27
   2  -8 -21   -0.16    2.45
  -2   8 -21   -1.17    2.51
   2   8 -21   -0.10    2.00
   2   8  21   -0.98    1.95
  -2   8  22    6.51    4.79
   2  -8  22    8.19    5.43
  -2  -8  22    7.11    4.30
  -2  -8 -22    2.41    2.07
   2  -8 -22    9.85    3.34
  -2   8 -22    2.38    2.11
   2   8 -22   11.86    3.70
   2   8  22   13.01    3.76
  -2   8  23    5.07    4.10
   2  -8  23    4.35    3.86
  -2  -8  23    9.34    2.16
  -2  -8 -23    7.53    2.76
   2  -8 -23   11.92    3.95
  -2   8 -23    4.67    3.83
   2   8 -23    6.89    2.44
   2   8  23    2.79    2.79
  -2   8  24    1.49    1.80
   2  -8  24   13.62    3.90
  -2  -8  24    4.10    3.83
  -2  -8 -24    5.65    2.85
   2  -8 -24   13.59    3.84
  -2   8 -24   10.88    4.05
   2   8 -24   13.97    4.57
   2  -9   0  145.74   25.33
  -2   9   0  160.31   17.90
   2   9   0  147.74   25.24
   2  -9  -1  141.35   15.72
  -2  -9  -1  138.40   21.72
   2  -9   1  138.94   24.13
   2  -9  -1  134.33   23.82
  -2   9  -1  131.55   14.89
  -2   9   1  128.28   22.01
   2   9  -1  118.95   18.95
   2   9   1  132.70   15.24
  -2   9   2  130.06   14.59
   2  -9   2  133.74   14.83
  -2  -9  -2  128.62   23.43
   2  -9   2  130.93   15.42
   2  -9  -2  126.39   23.37
  -2   9  -2  135.93   15.08
  -2   9   2  122.71   21.84
   2   9  -2  145.05   16.38
   2   9   2  131.36   22.41
  -2   9   3    1.18    1.03
   2  -9   3    3.96    2.10
  -2  -9   3    5.03    2.23
  -2  -9  -3    5.69    2.19
   2  -9   3    0.86    0.55
   2  -9  -3    4.80    1.18
  -2   9  -3    1.91    0.75
  -2   9   3    0.74    0.81
   2   9  -3   -0.27    1.64
   2   9   3   -0.09    1.91
  -2   9   4   30.03    4.78
  -2  -9   4   23.18    4.76
  -2  -9  -4   17.37    3.12
   2  -9   4   18.54    3.55
   2  -9  -4   19.87    3.80
  -2   9  -4   20.39    3.86
  -2   9   4   19.22    4.70
   2   9  -4   20.95    3.61
   2   9   4   22.72    4.41
  -2   9   5    2.03    0.96
   2  -9   5    4.54    2.03
  -2  -9   5    3.47    1.73
  -2  -9  -5    5.17    2.85
   2  -9   5    2.37    1.11
   2  -9  -5    5.82    1.66
  -2   9  -5    1.85    1.91
  -2   9   5    2.65    1.49
   2   9  -5    6.52    2.47
   2   9   5    5.53    2.11
  -2   9   6  145.95   22.09
   2  -9   6  151.86   15.80
  -2  -9   6  139.43   14.87
  -2  -9  -6  137.04   14.81
   2  -9   6  135.23   18.72
   2  -9  -6  139.65   14.83
  -2   9  -6  149.07   15.75
  -2   9   6  132.26   14.10
   2   9  -6  160.79   19.29
   2   9   6  130.34   21.13
   2  -9   7    0.62    0.64
  -2  -9   7   -0.28    1.86
  -2  -9  -7    2.06    2.14
   2  -9   7    0.75    0.55
   2  -9  -7    0.93    1.39
  -2   9  -7    0.34    1.88
  -2   9   7    2.51    1.42
   2   9  -7    3.55    1.37
   2   9   7    2.40    1.79
   2  -9   8   21.75    3.71
  -2  -9   8   22.34    3.93
  -2  -9  -8   19.74    3.55
   2  -9   8   19.91    3.31
   2  -9  -8   29.14    4.86
  -2   9  -8   16.79    4.91
   2   9  -8   27.56    5.56
  -2   9   8   20.67    3.83
   2   9   8   20.37    3.90
  -2   9   9   45.52    8.80
   2  -9   9   31.85    5.87
  -2  -9   9   37.77    7.50
  -2  -9  -9   40.54    8.99
   2  -9   9   32.58    5.54
   2  -9  -9   37.09    6.79
  -2   9  -9   29.76    6.89
  -2   9   9   24.53    5.34
   2   9   9   31.06    6.74
  -2   9  10   11.06    6.30
   2  -9  10    9.28    5.35
  -2  -9  10   12.12    6.87
  -2  -9 -10   15.49    4.57
   2  -9  10    4.26    2.74
   2  -9 -10    5.19    3.62
  -2   9 -10    8.40    5.09
   2   9 -10   10.45    6.59
  -2   9  10   10.78    6.09
   2   9  10    8.87    5.35
  -2   9  11   50.00    9.06
   2  -9  11   35.42    7.08
  -2  -9  11   39.49    6.46
  -2  -9 -11   42.64    7.78
   2  -9 -11   34.92    6.67
  -2   9 -11   37.00    5.41
   2   9 -11   37.20    7.44
   2   9  11   41.59    5.94
   2  -9  12   42.82    6.45
  -2  -9  12   41.78    6.99
  -2  -9 -12   43.92    7.41
   2  -9 -12   50.41    6.93
  -2   9 -12   37.95    7.66
   2   9 -12   45.45    8.03
   2   9  12   46.82    6.67
  -2   9  13  124.76   23.37
   2  -9  13  106.79   21.29
  -2  -9  13  119.06   20.36
  -2  -9 -13  122.77   24.45
   2  -9 -13  122.47   23.55
  -2   9 -13  109.29   21.26
   2   9 -13  111.30   21.67
   2   9  13  106.42   18.69
  -2   9  14   39.46    7.51
  -2  -9  14   31.17    6.36
   2  -9 -14   28.64    7.24
  -2   9 -14    9.98    5.96
   2   9 -14   32.78    6.46
   2   9  14   25.84    5.77
  -2   9  15   51.21   11.99
   2  -9  15   29.58    7.89
  -2  -9  15   34.62    9.09
   2  -9 -15   33.50    8.97
  -2   9 -15   28.30    8.40
   2   9 -15   41.13    9.21
   2   9  15   31.87    7.29
   2  -9  16    9.18    2.37
  -2  -9  16   11.98    3.30
  -2  -9 -16    6.21    4.32
   2  -9 -16    9.77    3.10
  -2   9 -16    8.12    3.18
   2   9 -16    7.16    4.54
   2   9  16    6.36    4.38
  -2   9  17   20.09    5.20
   2  -9  17   15.60    3.62
  -2  -9  17   13.93    3.70
  -2  -9 -17   28.86    5.91
   2  -9 -17   28.67    5.60
  -2   9 -17   14.06    3.83
   2   9 -17   26.54    5.82
   2   9  17   21.04    5.68
  -2   9  18   40.29   10.32
   2  -9  18   39.62    9.95
  -2  -9  18   42.50    9.27
  -2  -9 -18   29.23    7.60
   2  -9 -18   27.90    8.43
  -2   9 -18   36.56    8.80
   2   9 -18   37.48    9.43
   2   9  18   38.72    7.87
  -2   9  19    9.77    2.84
   2  -9  19   11.40    3.67
  -2  -9  19   15.32    4.85
  -2  -9 -19   12.14    3.43
   2  -9 -19   17.05    5.90
  -2   9 -19   11.16    4.55
   2   9 -19   12.00    4.01
   2   9  19    9.46    7.08
  -2   9  20   29.11    7.07
   2  -9  20   28.49    5.81
  -2  -9  20   30.99    6.36
  -2  -9 -20   30.97    6.27
   2  -9 -20   31.68    7.61
  -2   9 -20   33.00    6.89
   2   9 -20   30.31    6.65
   2   9  20   37.80    6.53
  -2   9  21    2.26    1.98
   2  -9  21    2.62    2.26
  -2  -9  21   -0.71    1.70
  -2  -9 -21    2.01    1.83
   2  -9 -21    3.70    3.28
  -2   9 -21    0.62    1.52
   2   9 -21    0.71    2.38
   2   9  21    0.01    1.88
  -2 -10   0   60.78    8.16
   2 -10   0   67.92   11.50
  -2  10   0   50.89   10.22
   2  10   0   63.11   11.61
   2  10  -1   22.99    4.54
  -2  10   2   67.58   12.23
  -2 -10   2   73.40   13.48
  -2 -10  -2   67.62   13.01
   2 -10   2   67.11   11.49
   2 -10  -2   81.59   13.01
  -2  10  -2   83.04   10.59
  -2  10   2   64.58   14.24
   2  10  -2   73.27   14.65
   2  10   2   67.18   10.93
  -2  10   3   45.96    8.78
  -2 -10   3   53.65    9.88
   2 -10   3   52.34   11.35
   2 -10  -3   58.00   10.26
  -2  10  -3   55.07    7.50
  -2  10   3   43.47    8.90
   2  10  -3   51.67    7.42
   2  10   3   56.61    7.79
  -2  10   4   39.90    6.53
  -2 -10   4   51.05    9.58
  -2 -10  -4   42.71    6.52
   2 -10   4   33.32    7.97
   2 -10  -4   34.02    6.76
  -2  10  -4   30.87    6.80
  -2  10   4   34.67    7.11
   2  10  -4   42.15    9.52
   2  10   4   39.24    7.17
  -2 -10   5   24.57    5.10
   2 -10   5   16.47    3.10
   2 -10  -5   18.47    4.17
  -2  10  -5   19.07    4.39
  -2  10   5   12.86    6.74
   2  10  -5   15.79    4.49
   2  10   5   28.84    5.59
  -2 -10   6   39.41    9.12
  -2 -10  -6   34.83    7.35
   2 -10   6   27.29    5.78
   2 -10  -6   25.28    5.72
  -2  10  -6   36.24    6.17
  -2  10   6   41.01    6.40
   2  10  -6   35.02    7.02
   2  10   6   28.34    6.51
  -2 -10   7  139.39   24.14
  -2 -10  -7  129.21   24.38
   2 -10   7  110.45   15.82
   2 -10  -7  142.19   19.69
  -2  10  -7  139.71   19.16
  -2  10   7  132.94   19.35
   2  10  -7  133.04   24.13
   2  10   7  111.27   22.38
  -2 -10   8    1.01    1.20
  -2 -10  -8   -0.16    1.42
   2 -10   8    1.61    1.46
   2 -10  -8   -0.53    2.06
  -2  10  -8   -0.43    2.03
   2  10  -8    0.01    0.74
  -2  10   8    0.35    0.58
   2  10   8    0.53    0.81
  -2 -10   9   26.77    6.18
  -2 -10  -9   31.19    7.29
   2 -10  -9   31.68    7.42
  -2  10  -9   28.44    6.62
   2  10  -9   25.90    7.10
   2  10   9   25.19    6.68
   2 -10  10    2.82    1.88
  -2 -10  10    8.96    3.13
  -2 -10 -10    3.10    2.23
   2 -10 -10    3.34    2.87
  -2  10 -10    6.95    4.92
   2  10 -10    0.64    1.73
   2  10  10    5.31    4.33
  -2  10  11    0.24    1.23
   2 -10  11    3.21    2.23
  -2 -10  11   -2.10    1.74
  -2 -10 -11   -1.51    2.08
   2 -10 -11    2.97    2.14
  -2  10 -11   -0.30    1.82
   2  10 -11    3.37    2.68
   2  10  11   -2.22    2.20
  -2  10  12    5.43    3.61
   2 -10  12    7.10    4.63
  -2 -10  12   13.13    3.19
  -2 -10 -12    9.58    5.96
   2 -10 -12    8.31    5.41
  -2  10 -12    6.55    4.44
   2  10 -12   17.46    4.52
   2  10  12   10.62    6.95
  -2  10  13    9.70    7.27
   2 -10  13    3.19    2.14
  -2 -10  13    0.90    1.17
  -2 -10 -13    3.18    3.12
   2 -10 -13    4.10    3.24
  -2  10 -13    7.44    4.86
   2  10 -13    4.55    3.61
   2  10  13    2.74    2.71
  -2  10  14    7.35    4.76
   2 -10  14    6.55    3.98
  -2 -10  14    3.10    2.31
  -2 -10 -14    9.25    6.37
   2 -10 -14    3.58    2.54
  -2  10 -14    1.66    2.63
   2  10 -14    1.29    1.49
   2  10  14    2.59    2.65
  -2  10  15   26.26    5.31
   2 -10  15   20.93    4.91
  -2 -10  15   15.38    4.02
  -2 -10 -15   20.21    5.09
   2 -10 -15   18.85    4.30
  -2  10 -15   22.52    4.61
   2  10 -15   24.01    6.00
   2  10  15   19.49    4.42
  -2  10  16   13.66    3.87
   2 -10  16    6.27    2.14
  -2 -10  16    5.44    4.49
  -2 -10 -16    6.15    1.64
   2 -10 -16    7.92    3.24
  -2  10 -16    9.23    3.61
   2  10 -16    7.76    3.77
   2  10  16   10.85    3.50
  -2  10  17   49.42   11.96
   2 -10  17   59.02   15.26
  -2 -10  17   51.74   14.37
  -2 -10 -17   54.13   14.16
   2 -10 -17   58.10   14.36
  -2  10 -17   56.83   17.11
   2  10 -17   60.32   15.75
   2  10  17   57.05   12.39
  -2 -11   0   32.33    6.02
   2 -11   0   22.53    4.92
  -2  11   0   28.58    5.12
   2  11   0   23.85    5.56
  -2  11   1   49.26   11.87
  -2 -11   1   72.61   11.21
  -2 -11  -1   69.23   17.19
   2 -11   1   61.22   12.14
   2 -11  -1   53.30   10.94
  -2  11  -1   67.00   10.48
  -2  11   1   46.54   11.21
   2  11  -1   60.82   10.93
   2  11   1   59.89   12.76
  -2 -11   2    9.88    6.42
  -2 -11  -2   -0.53    2.35
   2 -11   2    7.54    4.95
   2 -11  -2    1.24    1.06
  -2  11  -2   -0.40    2.07
  -2  11   2   -0.81    1.88
   2  11  -2    5.09    3.22
   2  11   2    4.60    3.53
  -2 -11   3   27.07    6.24
  -2 -11  -3   24.63    5.20
   2 -11   3   19.56    4.69
   2 -11  -3   21.53    6.02
  -2  11  -3   21.97    5.80
  -2  11   3   19.38    4.97
   2  11  -3   14.64    4.36
   2  11   3   19.03    4.91
  -2  11   4    2.94    1.76
  -2 -11   4   11.62    3.76
  -2 -11  -4    3.39    3.16
   2 -11   4    4.30    2.88
   2 -11  -4    6.77    4.26
  -2  11  -4    2.93    2.84
  -2  11   4    3.18    2.34
   2  11  -4    6.30    4.33
   2  11   4    5.78    4.11
  -2 -11   5   22.06    6.58
  -2 -11  -5   31.52    7.30
   2 -11   5   17.99    5.38
   2 -11  -5   35.07    8.18
  -2  11  -5   29.97    7.38
  -2  11   5   21.57    6.70
   2  11  -5   25.68    5.50
   2  11   5   29.67    6.64
  -2 -11   6   13.56    4.08
  -2 -11  -6   10.38    3.13
   2 -11   6    8.74    5.28
   2 -11  -6    9.36    5.87
  -2  11  -6   11.80    4.01
  -2  11   6    8.74    5.35
   2  11  -6   10.10    2.22
   2  11   6   10.91    3.90
  -2 -11   7    9.09    5.96
  -2 -11  -7    2.90    2.48
   2 -11  -7    3.87    2.63
  -2  11  -7    4.52    4.08
   2  11  -7    6.79    4.67
   2  11   7    6.55    4.55
  -2 -11   8    0.90    1.83
  -2 -11  -8    5.77    5.28
   2 -11  -8   -1.29    2.07
  -2  11  -8    0.98    1.80
   2  11  -8   -1.46    2.47
   2  11   8    5.17    4.82
  -2 -11   9  174.41  134.54
  -2 -11  -9  147.98   29.86
   2 -11  -9  163.69  126.30
  -2  11  -9  155.49  120.48
   2  11  -9  140.08   25.44
   2  11   9  138.22   27.68
  -2 -11  10   11.69    3.16
  -2 -11 -10    6.53    2.94
   2 -11 -10    8.63    3.10
  -2  11 -10    5.62    5.01
   2  11 -10   15.86    4.08
   2  11  10    9.24    3.18
  -2 -11  11   50.06   13.62
  -2 -11 -11   43.94   11.80
   2 -11 -11   42.03    9.28
  -2  11 -11   35.81    7.84
   2  11 -11   38.90   10.67
   2  11  11   42.70    9.54
  -2 -11  12   -1.60    1.86
  -2 -11 -12   -2.48    2.47
   2 -11 -12    2.87    3.43
  -2  11 -12    4.02    3.92
   2  11 -12    3.76    3.39
   2  11  12    1.37    1.64
   3   0   0    1.24    0.49
   3   0   0   -1.51    0.75
   3   0   0    1.09    1.09
   3   0   1    1.42    0.90
   3   0  -1    0.56    0.37
   3   0  -1    0.83    0.41
   3   0   1    2.88    0.77
   3   0  -1    0.69    1.18
   3   0   1    2.42    0.89
   3   0   2 1181.20   47.28
   3   0  -2 1185.27   47.44
   3   0  -2 1179.04   47.22
   3   0   2 1175.08   48.70
   3   0  -2 1249.65   50.00
   3   0   2 1183.49   48.57
   3   0   3    1.05    0.47
   3   0  -3    4.27    1.48
   3   0   3    0.30    0.22
   3   0  -3    1.89    1.43
   3   0   4  328.74   14.15
   3   0  -4  345.98   14.55
   3   0  -4  333.15   14.05
   3   0  -4  344.93   14.37
   3   0   4  377.16   16.41
  -3   0   5   -0.64    0.93
   3   0   5    3.15    1.17
  -3   0  -5   -0.30    0.34
   3   0  -5   -0.77    1.27
   3   0   5    1.66    0.71
  -3   0   6  250.06   11.15
   3   0   6  263.12   16.91
  -3   0  -6  239.03   10.98
   3   0  -6  234.21   10.26
   3   0  -6  249.99   10.53
   3   0   6  238.20   10.67
  -3   0   7   -0.38    1.08
   3   0   7   -1.20    0.95
  -3   0  -7   -0.95    0.38
   3   0  -7   -1.88    1.33
  -3   0   8  216.09   12.58
   3   0   8  209.15   12.20
  -3   0  -8  206.89   11.99
   3   0  -8  218.75   20.52
  -3   0  -8  205.59   13.68
   3   0  -8  205.83   12.02
  -3   0   9    0.12    0.84
   3   0   9    1.01    0.69
  -3   0  -9    1.12    0.35
   3   0  -9    1.43    0.99
  -3   0  -9    2.29    2.03
   3   0  -9   -0.61    0.58
  -3   0  10  463.26   26.04
   3   0  10  457.11   25.65
  -3   0 -10  454.39   25.31
   3   0 -10  468.08   27.01
  -3   0 -10  438.69   27.76
   3   0 -10  481.11   26.52
  -3   0  11    0.31    0.61
   3   0  11   -0.07    0.81
  -3   0 -11    0.12    0.21
   3   0 -11    2.13    1.29
  -3   0 -11    1.60    2.42
   3   0 -11    0.43    0.18
  -3   0  12  569.58   27.42
   3   0  12  565.01   27.13
  -3   0 -12  555.73   26.01
   3   0 -12  546.53   26.98
  -3   0 -12  568.04   27.53
   3   0 -12  549.90   25.68
  -3   0  13    1.01    0.81
   3   0  13    0.33    1.18
  -3   0 -13   -0.22    0.30
   3   0 -13    2.08    1.20
  -3   0 -13   -1.02    2.25
   3   0 -13    0.53    0.19
  -3   0  14  351.57   23.00
   3   0  14  358.09   23.39
   3   0 -14  351.57   34.62
  -3   0 -14  321.37   24.38
   3   0 -14  328.89   20.80
  -3   0  15    2.72    1.20
   3   0  15    2.75    0.61
   3   0 -15    3.52    1.20
  -3   0 -15   -0.69    1.05
  -3   0  16    1.21    1.48
   3   0  16    4.92    2.07
   3   0 -16    2.20    1.06
  -3   0 -16    1.18    0.98
  -3   0  17    2.87    2.53
   3   0  17    5.97    1.60
   3   0 -17   -0.21    1.89
  -3   0 -17   -2.07    2.13
  -3   0  18  601.66   57.50
   3   0  18  661.74   63.39
   3   0 -18  627.12   77.63
  -3   0 -18  653.79   64.71
  -3   0  19    2.22    1.49
   3   0  19    0.95    2.60
   3   0 -19    2.23    1.58
  -3   0 -19    2.60    0.72
  -3   0  20  217.43   24.02
   3   0  20  205.16   22.78
   3   0 -20  220.83   28.47
  -3   0 -20  221.60   24.97
   3   0  21   -0.89    2.01
   3   0 -21   -1.77    2.20
  -3   0 -21    2.68    1.71
  -3   0  22   85.11   10.64
   3   0  22   94.91   16.54
   3   0 -22   75.16   13.23
  -3   0 -22  100.44   15.63
  -3   0  23   -1.55    2.44
   3   0  23   -0.71    1.30
   3   0 -23   -2.47    1.88
  -3   0 -23    4.72    1.82
  -3   0  24  136.43   14.64
   3   0  24  145.14   24.16
   3   0 -24  130.96   17.58
  -3   0 -24  146.87   22.13
  -3   0  25    0.61    1.27
   3   0  25   -1.88    2.23
   3   0 -25   -1.26    2.40
  -3   0 -25    5.22    3.19
  -3   0  26   23.61    4.83
   3   0  26   20.17    4.44
   3   0 -26   24.63    4.27
  -3   0 -26   19.18    4.24
  -3   0  27   11.92    6.62
   3   0  27    5.10    2.82
   3   0 -27    2.25    1.66
  -3   0 -27    0.28    1.94
  -3   0  28  209.18  127.09
   3   0  28  186.84   43.92
   3   0 -28  151.26   37.06
  -3   0 -28  243.23  143.45
  -3   0  29   -0.04    1.52
   3   0  29    2.63    2.17
   3   0 -29   -0.35    2.22
  -3   0 -29   -0.75    2.71
  -3   0  30    7.53    2.72
   3   0  30   20.82    4.83
   3   0 -30    7.32    2.72
  -3   0 -30   17.08    3.49
  -3   0  31   -2.53    2.17
   3   0  31   -3.77    2.56
   3   0 -31    0.22    2.22
  -3   0 -31   -1.54    2.35
   3  -1   0    0.87    0.89
   3   1   0    1.32    0.71
   3  -1   0    0.46    0.69
   3   1   0    1.26    0.64
   3   1   0    2.59    1.52
   3  -1   1   12.03    1.80
   3   1   1    8.22    1.12
   3  -1  -1    9.43    1.86
   3   1  -1    7.94    1.43
   3  -1  -1    7.51    1.36
   3  -1   1    9.52    1.24
   3   1  -1    5.13    1.73
  -3   1   1    5.94    1.33
  -3   1  -1    6.86    2.32
   3   1  -1    7.87    1.66
   3   1   1    6.59    1.52
   3   1   2  262.83   12.14
   3  -1   2  275.80   12.06
   3  -1  -2  265.76   14.80
   3   1  -2  267.33   11.27
  -3  -1  -2  275.30   12.71
   3  -1  -2  280.56   11.96
   3  -1   2  292.43   12.45
   3   1  -2  273.43   12.06
  -3   1   2  287.48   15.38
  -3   1  -2  272.12   11.93
   3   1  -2  273.58   11.86
   3   1   2  289.11   12.48
   3   1   3  147.72   11.10
   3  -1   3  142.43    7.17
   3  -1  -3  152.13    7.10
   3   1  -3  154.07    6.95
  -3  -1  -3  164.90   16.26
   3  -1  -3  139.83    7.19
   3  -1   3  147.01    6.64
   3   1  -3  175.70    8.13
  -3   1  -3  171.57   16.44
   3   1  -3  158.29    7.51
   3   1   3  156.00    7.53
  -3  -1   4   91.37    4.86
   3   1   4   96.22    7.75
   3  -1   4  101.98   10.26
   3  -1  -4  115.20    5.84
  -3  -1  -4   98.45    5.07
   3  -1  -4   98.51   15.72
   3   1  -4  100.24    5.60
   3  -1   4   98.83    4.45
   3   1  -4   96.93    8.50
   3   1   4   99.41    5.85
  -3  -1   5 1530.73   61.22
   3   1   5 1494.07   59.60
   3  -1   5 1477.55   59.09
  -3  -1  -5 1477.11   58.75
   3  -1  -5 1609.22   64.61
   3   1  -5 1480.94   59.48
   3  -1   5 1495.57   59.24
  -3   1  -5 1505.05   62.35
   3   1  -5 1558.35   62.14
   3   1   5 1527.63   61.46
  -3   1   6    3.10    0.90
  -3  -1   6    2.22    0.84
   3   1   6    2.47    1.05
   3  -1   6    1.43    0.68
  -3   1  -6    2.78    0.41
  -3  -1  -6    1.12    0.40
   3  -1  -6    0.64    0.59
   3   1  -6    2.37    1.11
  -3   1  -6   -1.86    3.42
   3   1  -6    0.33    0.81
   3   1   6    1.40    1.60
   3  -1  -6   -3.74    2.06
  -3   1   7  235.71   13.75
  -3  -1   7  222.62   13.76
   3   1   7  245.80   21.88
   3  -1   7  226.14   14.12
  -3   1  -7  212.35   12.02
  -3  -1  -7  236.30   13.56
   3  -1  -7  244.03   14.18
   3   1  -7  229.39   13.90
  -3   1  -7  242.51   14.30
   3   1  -7  242.40   13.82
   3   1   7  249.59   14.65
   3  -1  -7  264.39   14.84
  -3   1   8  116.41    7.41
  -3  -1   8  115.05    8.23
   3   1   8  118.21    7.69
   3  -1   8  123.54    7.89
  -3   1  -8  110.25    7.02
  -3  -1  -8  117.89    8.01
   3  -1  -8  107.35    6.95
   3   1  -8  123.34   17.42
  -3   1  -8  111.80    8.13
   3   1  -8  125.55    7.45
   3   1   8  117.49    7.75
   3  -1  -8  110.42    6.49
  -3   1   9  264.05   16.71
  -3  -1   9  260.16   15.07
   3   1   9  239.46   14.39
   3  -1   9  250.76   14.61
  -3  -1  -9  253.43   14.61
   3  -1  -9  256.24   15.69
   3   1  -9  259.08   15.61
  -3   1  -9  243.81   16.06
   3   1  -9  245.98   14.96
   3   1   9  255.60   15.17
   3  -1  -9  255.29   14.22
  -3   1  10   42.48    7.78
  -3  -1  10   37.26    6.46
   3   1  10   40.69    3.24
   3  -1  10   51.64    5.47
  -3  -1 -10   42.59    6.21
   3  -1 -10   41.68    3.46
   3   1 -10   44.63    6.08
  -3   1 -10   43.05    6.87
   3   1 -10   42.21    5.69
   3   1  10   47.31    9.25
  -3   1  11    9.24    1.86
  -3  -1  11    7.16    1.92
   3   1  11    8.07    1.80
   3  -1  11    8.26    1.86
  -3  -1 -11    9.20    1.12
   3  -1 -11    6.79    2.00
   3   1 -11    8.16    1.80
  -3   1 -11   10.29    2.13
   3   1 -11   10.02    1.98
   3   1  11    9.89    2.54
  -3   1  12   79.66    8.22
  -3  -1  12   92.53    6.14
   3   1  12   81.42    5.19
   3  -1  12   88.03    5.54
  -3  -1 -12   84.58   10.17
   3  -1 -12   84.63   11.99
   3   1 -12   81.42    5.47
  -3   1 -12   99.08   13.01
   3   1 -12   89.81    6.24
   3   1  12   94.28    5.99
  -3   1  13  217.61   11.32
  -3  -1  13  216.43   11.22
   3   1  13  228.89   17.09
   3  -1  13  212.27   11.16
  -3  -1 -13  219.89   10.90
   3  -1 -13  223.94   12.08
   3   1 -13  219.38   11.93
  -3  -1 -13  182.81   15.79
  -3   1 -13  207.75   11.84
   3   1 -13  201.75    9.95
  -3   1  14   67.92   11.37
  -3  -1  14   75.80   11.66
   3   1  14   80.22    6.33
   3  -1  14   72.66    6.15
  -3  -1 -14   64.12    8.47
   3  -1 -14   61.68    6.89
   3   1 -14   59.55    5.25
  -3  -1 -14   63.68   13.73
  -3   1 -14   76.60   12.00
   3   1 -14   69.22    5.60
  -3   1  15  101.41    6.15
  -3  -1  15  106.83    5.50
   3   1  15  105.59   11.19
   3  -1  15  117.25   13.41
  -3  -1 -15   95.03    5.80
   3  -1 -15   89.71    5.00
   3   1 -15  102.63    5.57
  -3  -1 -15  104.85   15.12
  -3   1 -15  116.97   14.31
   3   1 -15   97.40    5.23
  -3   1  16    7.20    2.42
  -3  -1  16    3.73    1.61
   3   1  16    0.90    1.83
   3  -1  16    2.23    2.29
  -3  -1 -16   -0.64    0.68
   3  -1 -16    0.01    2.08
   3   1 -16    0.95    1.11
  -3  -1 -16   -0.01    1.97
  -3   1 -16    2.00    1.27
   3   1 -16    1.49    1.03
  -3   1  17  162.91   16.37
  -3  -1  17  153.86   15.88
   3   1  17  172.28   17.46
   3  -1  17  163.66   20.25
  -3  -1 -17  145.40   15.17
   3  -1 -17  175.43   17.73
   3   1 -17  159.29   20.31
  -3  -1 -17  165.01   16.81
  -3   1 -17  175.98   17.93
   3   1 -17  152.53   14.78
  -3   1  18    4.89    1.40
  -3  -1  18    6.45    1.97
   3   1  18    8.37    2.57
   3  -1  18    4.72    1.77
  -3  -1 -18    8.55    1.58
   3  -1 -18    8.56    2.41
   3   1 -18   10.54    2.72
  -3  -1 -18   10.32    3.47
  -3   1 -18   17.15    3.74
   3   1 -18    6.08    1.17
  -3   1  19   30.31    5.51
  -3  -1  19   26.94    5.03
   3   1  19   32.58    5.96
   3  -1  19   30.47    4.58
  -3  -1 -19   19.29    3.03
   3  -1 -19   35.41    5.13
   3   1 -19   23.94    3.55
  -3  -1 -19   26.58    5.00
  -3   1 -19   33.86    6.17
  -3   1  20   54.54   11.41
  -3  -1  20   43.54    6.03
   3   1  20   51.29    6.67
   3  -1  20   46.63    6.31
   3  -1 -20   47.31    9.91
   3   1 -20   45.49    7.02
  -3  -1 -20   43.36    7.53
  -3   1 -20   56.08    9.21
  -3   1  21  137.08   21.61
  -3  -1  21  128.62   15.69
   3   1  21  136.67   16.53
   3  -1  21  133.71   18.11
   3  -1 -21  120.34   16.72
   3   1 -21  119.28   21.05
  -3  -1 -21  137.82   21.60
  -3   1 -21  136.21   22.83
  -3   1  22   34.49    5.78
  -3  -1  22   35.51    7.87
   3   1  22   35.87    5.12
   3  -1  22   37.79    7.29
   3  -1 -22   27.56    6.46
   3   1 -22   29.57    6.51
  -3  -1 -22   34.67    7.36
  -3   1 -22   35.28    6.51
  -3   1  23   -3.13    2.34
  -3  -1  23   -1.74    2.32
   3   1  23    1.11    2.04
   3  -1  23   -2.65    1.98
   3  -1 -23    0.44    1.03
   3   1 -23   -0.10    1.97
  -3  -1 -23    2.87    1.89
  -3   1 -23   -0.04    2.14
  -3   1  24    7.13    3.09
  -3  -1  24    9.83    2.93
   3   1  24    1.01    2.00
   3  -1  24    8.22    2.71
   3  -1 -24    5.31    2.34
   3   1 -24    8.56    2.99
  -3  -1 -24   14.81    2.51
  -3   1 -24   12.64    4.48
  -3   1  25    0.86    1.05
  -3  -1  25    1.01    2.37
   3   1  25    0.62    2.19
   3  -1  25   -0.47    2.22
   3  -1 -25    5.25    3.84
   3   1 -25   -2.07    2.04
  -3  -1 -25    5.54    3.27
  -3   1 -25    2.96    1.97
  -3   1  26    8.91    5.50
  -3  -1  26    9.43    5.65
   3   1  26   11.09    6.30
   3  -1  26   13.99    8.75
   3  -1 -26    6.74    3.92
   3   1 -26    8.65    5.10
  -3   1 -26    9.08    5.38
  -3   1  27   92.95   24.01
  -3  -1  27  111.64   23.74
   3   1  27  108.03   25.34
   3  -1  27  107.69   25.78
   3  -1 -27   93.58   22.46
   3   1 -27  101.32   26.55
  -3  -1 -27  100.73   25.87
  -3   1 -27  125.28   27.82
  -3   1  28   13.82    4.42
  -3  -1  28   16.34    3.93
   3   1  28   11.93    3.13
   3  -1  28   12.97    3.99
   3  -1 -28   14.75    4.07
   3   1 -28   10.63    6.73
  -3  -1 -28   12.73    3.03
  -3   1 -28   15.05    3.56
  -3   1  29   19.00    5.06
  -3  -1  29    5.63    4.11
   3   1  29    3.62    3.28
   3  -1  29    0.50    1.49
   3  -1 -29    7.45    4.92
   3   1 -29    4.41    3.09
  -3  -1 -29   10.88    3.21
  -3   1 -29    7.50    4.69
  -3   1  30    5.16    5.47
  -3  -1  30    3.89    3.25
   3   1  30   10.30    4.38
   3  -1  30    2.88    3.67
   3  -1 -30   -0.31    2.25
   3   1 -30    3.86    3.68
  -3  -1 -30    3.52    3.12
  -3   1 -30    5.60    4.54
  -3   1  31  147.81   37.76
  -3  -1  31  141.80   34.34
   3   1  31  154.05   31.39
   3  -1  31  180.06   36.47
   3  -1 -31  127.11   29.76
   3   1 -31  142.43   28.95
  -3  -1 -31  124.17   32.02
  -3   1 -31  136.72   34.76
   3  -2   0    2.20    0.80
   3   2   0    0.89    0.37
  -3  -2   0    1.70    0.93
   3  -2   0    2.08    1.21
  -3   2   0   -1.17    1.36
   3   2   0    0.31    1.48
   3  -2   1 1046.37   42.22
   3   2   1 1061.45   42.36
   3  -2  -1 1025.63   41.57
   3   2  -1 1047.08   41.77
   3  -2  -1 1043.62   44.31
   3  -2   1 1062.84   44.01
  -3   2   1 1095.73   44.31
  -3   2  -1 1047.58   42.98
   3   2  -1 1099.56   44.35
   3   2   1 1028.44   41.50
   3   2   2  360.34   15.30
   3  -2   2  345.51   14.81
   3  -2  -2  357.45   15.58
   3   2  -2  356.52   14.70
  -3  -2  -2  365.64   15.36
   3  -2  -2  415.82   24.56
   3  -2   2  362.57   14.90
   3   2  -2  335.99   14.30
  -3   2   2  350.98   14.59
  -3   2  -2  311.06   13.29
   3   2  -2  382.85   16.19
   3   2   2  348.97   15.77
  -3  -2   3   90.08    6.30
   3   2   3   83.43    7.05
   3  -2   3   95.31    9.98
   3  -2  -3   94.57    5.16
  -3  -2  -3   84.48    4.35
   3  -2  -3   95.96   11.40
   3  -2   3   83.21    3.84
   3   2  -3   79.33    7.85
  -3   2  -3   77.00    4.21
  -3   2   3   82.14    4.01
   3   2  -3   81.67    4.60
   3   2   3   82.32    4.98
  -3  -2   4   77.13    5.04
   3   2   4   78.27    8.31
   3  -2   4   82.94    9.25
   3  -2  -4   84.12    5.60
  -3  -2  -4   79.02    5.07
   3  -2  -4   69.68    5.22
   3  -2   4   77.25    4.58
   3   2  -4   74.90    5.13
  -3   2  -4   78.13   12.40
  -3   2   4   75.00    6.11
   3   2  -4   63.85    4.26
   3   2   4   71.26    4.95
  -3  -2   5  310.34   17.46
   3   2   5  303.67   17.18
   3  -2   5  322.59   18.50
   3  -2  -5  305.41   17.50
  -3  -2  -5  286.68   18.89
   3  -2  -5  292.86   16.79
   3  -2   5  319.83   17.67
   3   2  -5  300.83   17.90
  -3   2  -5  309.95   17.90
  -3   2   5  317.42   17.64
   3   2  -5  296.93   16.82
   3   2   5  276.95   16.00
  -3   2   6   24.84    4.41
  -3  -2   6   25.59    4.48
   3   2   6   28.55    3.06
   3  -2   6   21.81    2.50
  -3  -2  -6   30.09    3.19
   3  -2  -6   19.49    2.99
   3  -2   6   21.36    1.89
   3   2  -6   24.85    3.28
  -3   2  -6   22.71    4.23
  -3   2   6   22.95    4.38
   3   2  -6   24.50    4.33
   3   2   6   21.29    2.69
  -3   2   7  204.98   12.02
  -3  -2   7  204.48   12.20
   3  -2   7  202.04   12.73
  -3  -2  -7  203.77   12.18
   3  -2  -7  219.61   32.91
   3   2  -7  198.46   15.73
  -3   2  -7  196.78   11.95
  -3   2   7  193.20   10.81
   3   2  -7  214.45   12.54
   3   2   7  219.83   13.14
  -3   2   8  802.87   44.47
  -3  -2   8  730.92   40.30
   3   2   8  750.82   41.53
   3  -2   8  732.68   40.80
  -3  -2  -8  765.48   43.07
   3  -2  -8  797.92   87.80
   3   2  -8  792.92   44.34
  -3   2  -8  781.14   45.08
  -3   2   8  760.34   41.50
   3   2  -8  749.22   41.87
   3   2   8  748.25   41.74
  -3   2   9  306.05   17.90
  -3  -2   9  261.10   15.18
   3   2   9  277.40   15.82
   3  -2   9  279.39   16.16
  -3  -2  -9  290.02   17.03
   3  -2  -9  256.27   15.75
   3   2  -9  290.97   17.62
  -3   2  -9  263.91   15.88
   3   2  -9  290.60   22.21
   3   2   9  250.83   14.99
  -3   2  10  104.73   14.71
  -3  -2  10   93.42    5.23
   3   2  10   99.23    5.90
   3  -2  10  105.71   12.49
  -3  -2 -10   92.85    5.40
   3  -2 -10  103.84   11.99
   3   2 -10  109.14   12.46
  -3   2 -10  108.69    8.53
   3   2 -10  107.42    6.06
   3   2  10  106.95    6.46
  -3   2  11   89.24    6.19
  -3  -2  11   88.82    5.13
   3   2  11   90.75    5.46
   3  -2  11   95.20    5.65
  -3  -2 -11   85.59    4.92
   3  -2 -11   88.37   10.72
   3   2 -11   99.19   11.66
  -3   2 -11  100.16   15.11
   3   2 -11   94.77    8.46
   3   2  11   97.10   10.57
  -3   2  12   58.86    9.85
  -3  -2  12   62.76    9.27
   3   2  12   73.12    4.58
   3  -2  12   62.17    7.51
  -3  -2 -12   55.94    8.26
   3  -2 -12   65.61   10.39
   3   2 -12   66.72    8.04
  -3   2 -12   54.94    8.68
   3   2 -12   64.37    9.02
   3   2  12   59.77    4.66
  -3   2  13   64.78   11.30
  -3  -2  13   64.46    9.88
   3   2  13   70.06   11.31
   3  -2  13   68.41   10.38
  -3  -2 -13   63.51    8.62
   3  -2 -13   45.17    7.66
   3   2 -13   63.31   10.20
  -3   2 -13   71.29   13.88
   3   2 -13   63.37    5.69
   3   2  13   54.48   10.23
  -3   2  14  407.19   26.54
  -3  -2  14  377.12   24.42
   3   2  14  388.53   25.50
   3  -2  14  384.05   25.25
  -3  -2 -14  409.54   26.80
   3  -2 -14  383.30   25.07
   3   2 -14  430.12   37.18
  -3   2 -14  404.97   26.80
   3   2 -14  383.07   24.57
   3   2  14  392.52   25.96
  -3   2  15  141.85    8.06
  -3  -2  15  126.67    7.42
   3   2  15  138.69    7.05
  -3  -2 -15  133.55    8.03
   3  -2 -15  128.79   16.41
   3   2 -15  135.10   14.39
  -3   2 -15  152.40   20.93
   3   2 -15  125.41    5.53
   3   2  15  120.33    6.34
  -3   2  16    4.86    1.95
  -3  -2  16    6.03    2.01
   3   2  16    1.27    0.83
   3  -2  16   -1.70    1.61
  -3  -2 -16    2.14    0.96
   3  -2 -16    2.79    2.16
   3   2 -16    1.63    0.78
  -3   2 -16    2.08    1.42
   3   2 -16    2.29    0.62
  -3   2  17   30.59    5.74
  -3  -2  17   33.99    4.41
   3   2  17   28.25    4.52
   3  -2  17   29.14    4.18
  -3  -2 -17   27.65    4.61
   3  -2 -17   24.44    3.73
   3   2 -17   27.11    5.19
  -3  -2 -17   29.15    5.59
  -3   2 -17   31.02    5.31
   3   2 -17   25.41    3.77
  -3   2  18   86.10   15.04
  -3  -2  18   75.13   10.62
   3   2  18   88.23    9.00
   3  -2  18   94.86   13.81
  -3  -2 -18   70.65   11.98
   3  -2 -18   81.83    7.88
   3   2 -18   90.36   12.45
  -3  -2 -18   84.00   13.34
  -3   2 -18  101.41   13.48
   3   2 -18   76.35    9.34
  -3   2  19   -0.58    2.26
  -3  -2  19    4.23    2.13
   3   2  19   -0.52    0.87
   3  -2  19    0.72    1.24
  -3  -2 -19    1.71    1.42
   3  -2 -19   -1.61    2.56
   3   2 -19    0.35    1.36
  -3  -2 -19    1.89    0.81
  -3   2 -19   -0.12    3.03
   3   2 -19    0.80    0.41
  -3   2  20  165.66   19.03
  -3  -2  20  139.45   16.60
   3   2  20  157.94   19.34
   3  -2  20  152.09   17.18
  -3  -2 -20  150.46   16.59
   3  -2 -20  145.94   21.13
   3   2 -20  140.54   16.06
  -3  -2 -20  154.36   17.53
  -3   2 -20  168.94   25.74
   3   2 -20  134.70   16.01
  -3   2  21    0.92    0.96
  -3  -2  21    3.58    1.64
   3   2  21    1.61    1.77
   3  -2  21    1.11    2.00
  -3  -2 -21   -0.93    0.87
   3  -2 -21   -1.40    2.96
   3   2 -21   -0.86    2.17
  -3  -2 -21   -1.27    2.06
  -3   2 -21   -1.61    2.54
   3   2 -21    0.59    0.46
  -3   2  22   11.35    2.96
  -3  -2  22   11.22    3.37
   3   2  22   12.32    3.13
   3  -2  22    7.81    3.03
  -3  -2 -22    8.32    1.40
   3  -2 -22    6.83    2.42
   3   2 -22    9.71    2.62
  -3  -2 -22    9.83    2.32
  -3   2 -22   10.90    2.54
  -3   2  23   -0.37    2.37
  -3  -2  23    1.69    1.92
   3   2  23   -0.35    2.00
   3  -2  23   -2.66    2.06
   3  -2 -23    1.58    2.22
   3   2 -23   -0.01    1.08
  -3  -2 -23    2.99    1.43
  -3   2 -23    3.86    1.29
  -3   2  24   30.38    6.11
  -3  -2  24   24.85    4.88
   3   2  24   36.90    6.90
   3  -2  24   37.18    7.50
   3  -2 -24   21.22    5.20
   3   2 -24   24.69    5.84
  -3  -2 -24   33.71    6.33
  -3   2 -24   32.84    6.12
  -3   2  25    3.80    2.79
   3   2  25    3.77    2.97
   3  -2  25    7.20    5.25
   3  -2 -25   -0.04    2.32
   3   2 -25    2.07    1.67
  -3  -2 -25   -0.24    1.08
  -3   2 -25    3.34    2.20
  -3   2  26   10.44    6.24
  -3  -2  26   -0.35    1.45
   3   2  26    1.21    2.20
   3  -2  26    2.78    2.17
   3  -2 -26   -1.43    2.40
   3   2 -26   -0.93    1.88
  -3  -2 -26    1.86    2.53
  -3   2 -26   13.01    6.70
  -3   2  27   66.77   14.22
  -3  -2  27   70.58   16.81
   3   2  27   71.94   15.07
   3  -2  27   78.58   16.38
   3  -2 -27   66.00   13.87
   3   2 -27   69.22   15.38
  -3  -2 -27   74.25   17.19
  -3   2 -27   71.67   16.19
  -3   2  28   78.83   12.74
  -3  -2  28   59.51   13.88
   3   2  28   71.72   15.23
   3  -2  28   70.67   11.59
   3  -2 -28   47.19    9.27
   3   2 -28   55.93   11.09
  -3  -2 -28   54.32   11.59
  -3   2 -28   64.21   12.92
  -3   2  29   27.42    6.76
  -3  -2  29   20.43    5.94
   3   2  29   15.67    4.83
   3  -2  29   24.35    5.90
   3  -2 -29   22.68    5.96
   3   2 -29   17.92    4.44
  -3  -2 -29   17.71    4.85
  -3   2 -29   20.11    4.82
  -3   2  30    6.52    2.62
  -3  -2  30   -0.16    2.16
   3   2  30    4.17    3.62
   3  -2  30    3.36    3.50
   3  -2 -30    9.77    2.66
   3   2 -30    2.44    2.14
  -3  -2 -30    3.24    2.75
  -3   2 -30    2.59    2.53
   3  -3   0    0.69    1.12
   3   3   0    0.77    0.34
  -3  -3   0    0.77    0.64
   3  -3   0    0.44    0.52
  -3   3   0   -0.93    0.99
   3   3   0    3.15    1.37
   3  -3   1   24.91    2.75
   3   3   1   23.17    2.85
   3  -3  -1   20.14    2.51
  -3  -3   1   22.47    2.85
  -3  -3  -1   22.61    3.86
   3  -3  -1   24.45    2.97
   3  -3   1   21.69    1.97
  -3   3  -1   20.82    4.51
  -3   3   1   22.97    3.81
   3   3  -1   23.99    3.84
   3   3   1   26.21    3.59
  -3  -3   2  219.74   12.40
   3  -3   2  236.33   13.93
   3   3   2  217.76   14.67
   3  -3  -2  227.43   13.28
  -3  -3   2  271.53   16.53
  -3  -3  -2  225.73   13.56
   3  -3  -2  250.62   15.63
   3  -3   2  244.53   13.81
  -3   3  -2  234.36   13.56
  -3   3   2  241.65   13.69
   3   3  -2  247.83   14.37
   3   3   2  246.68   14.39
  -3  -3   3   35.16    5.19
   3   3   3   43.89    4.82
   3  -3   3   46.98    5.81
  -3  -3   3   45.03    6.15
  -3  -3  -3   38.93    5.26
   3  -3  -3   32.70    2.75
   3  -3   3   43.35    5.65
  -3   3  -3   28.67    7.72
  -3   3   3   43.66    6.64
   3   3  -3   41.47    8.31
  -3  -3   4  631.33   34.61
   3   3   4  674.18   37.00
   3  -3   4  642.76   37.30
   3  -3  -4  670.70   37.92
  -3  -3  -4  648.48   36.04
   3  -3  -4  680.36   37.76
   3  -3   4  666.05   36.52
  -3   3  -4  654.94   36.59
  -3   3   4  659.58   36.25
   3   3  -4  648.94   36.77
   3   3   4  631.14   35.78
  -3  -3   5  316.22   17.95
   3   3   5  319.21   18.05
   3  -3   5  324.93   18.75
   3  -3  -5  358.04   20.95
  -3  -3  -5  313.40   19.75
   3  -3  -5  312.07   19.19
   3  -3   5  345.46   19.10
   3   3  -5  321.01   18.38
  -3   3  -5  307.79   17.95
  -3   3   5  328.71   18.26
   3   3  -5  331.51   19.01
   3   3   5  343.02   19.77
  -3   3   6  355.56   20.77
  -3  -3   6  329.56   18.57
   3   3   6  354.33   23.30
   3  -3   6  354.54   20.88
  -3  -3  -6  347.34   20.20
   3  -3  -6  334.64   19.37
   3  -3   6  346.03   19.04
   3   3  -6  356.06   26.45
  -3   3  -6  348.48   20.25
  -3   3   6  343.81   19.29
   3   3  -6  340.50   20.12
   3   3   6  322.95   20.34
  -3   3   7  103.50    6.46
   3   3   7   96.63    7.05
   3  -3   7  106.62   13.45
  -3  -3  -7  100.21   10.57
   3  -3  -7   99.97    6.58
   3   3  -7   96.75   10.47
  -3   3  -7   98.20    5.80
  -3   3   7   89.36    4.98
   3   3  -7  102.71    5.91
   3   3   7  104.10    6.21
  -3   3   8  101.95    6.08
  -3  -3   8   90.78    4.88
   3   3   8   94.04    8.63
   3  -3   8   94.13   12.57
  -3  -3  -8   99.26   10.98
   3  -3  -8   91.17    5.63
   3   3  -8  102.68   14.96
  -3   3  -8   96.60    5.85
  -3   3   8   90.51    4.48
   3   3  -8  100.74    6.90
   3   3   8  103.37    6.30
  -3   3   9  125.90   14.49
  -3  -3   9  108.01    5.72
   3   3   9  112.64    5.96
   3  -3   9  119.74   15.23
  -3  -3  -9  110.70   14.03
   3  -3  -9  119.90    8.91
   3   3  -9  116.20    7.27
  -3   3  -9  123.00    7.63
   3   3  -9  118.73    6.61
   3   3   9  124.76    7.24
  -3   3  10   44.29    6.79
  -3  -3  10   39.46    6.79
   3   3  10   43.98    2.94
   3  -3  10   41.35    3.34
  -3  -3 -10   41.46    4.73
   3  -3 -10   49.54    6.11
   3   3 -10   50.49    4.55
  -3   3 -10   37.48    6.71
   3   3 -10   48.30    7.01
   3   3  10   45.91    3.90
  -3   3  11  156.74   11.06
  -3  -3  11  156.98   10.62
   3   3  11  150.89   10.97
   3  -3  11  152.97   14.05
  -3  -3 -11  166.84   11.43
   3  -3 -11  214.06   19.06
   3   3 -11  151.23   11.34
  -3   3 -11  158.56   11.07
   3   3 -11  155.29   10.82
   3   3  11  158.35   11.06
  -3   3  12  314.46   20.83
  -3  -3  12  299.66   19.53
   3  -3  12  280.69   21.24
  -3  -3 -12  294.66   19.26
   3  -3 -12  292.43   20.51
   3   3 -12  277.43   18.88
  -3   3 -12  318.02   28.58
   3   3 -12  309.09   20.21
   3   3  12  299.53   19.91
  -3   3  13  141.29    6.90
  -3  -3  13  132.66    6.58
   3   3  13  144.38    6.76
   3  -3  13  134.33    6.52
  -3  -3 -13  148.94    6.64
   3  -3 -13  140.52   21.13
   3   3 -13  142.53   20.92
  -3   3 -13  123.73    6.68
   3   3 -13  134.88    6.89
   3   3  13  150.02   19.69
  -3   3  14  235.59   11.21
  -3  -3  14  221.35    9.59
   3   3  14  219.32   10.53
   3  -3  14  220.45   15.64
  -3  -3 -14  235.73   10.84
   3  -3 -14  231.91   24.02
   3   3 -14  234.11   21.53
  -3   3 -14  225.71   32.50
   3   3 -14  196.23   12.34
   3   3  14  205.63   11.25
  -3   3  15  422.98   41.23
  -3  -3  15  352.75   34.23
   3   3  15  378.61   36.46
   3  -3  15  363.35   35.41
  -3  -3 -15  370.48   36.28
   3  -3 -15  359.24   36.80
   3   3 -15  357.94   34.61
  -3   3 -15  343.19   33.46
   3   3 -15  399.20   41.32
   3   3  15  368.88   35.91
  -3  -3  16  465.66   45.98
   3   3  16  491.43   47.07
   3  -3  16  454.28   47.21
  -3  -3 -16  515.94   49.45
   3  -3 -16  455.16   46.32
   3   3 -16  493.03   49.13
  -3   3 -16  479.02   49.20
   3   3 -16  472.90   45.34
   3   3  16  460.78   45.33
  -3   3  17   36.49    5.85
  -3  -3  17   25.47    5.59
   3   3  17   21.73    3.90
   3  -3  17   16.81    3.74
  -3  -3 -17   29.70    5.84
   3  -3 -17   31.00    4.32
   3   3 -17   24.16    3.65
  -3   3 -17   25.83    6.48
   3   3 -17   20.74    3.46
   3   3  17   27.42    3.99
  -3   3  18  190.64   25.00
  -3  -3  18  205.47   22.77
   3   3  18  209.29   23.08
   3  -3  18  192.93   21.42
  -3  -3 -18  193.48   22.34
   3  -3 -18  202.62   26.01
   3   3 -18  206.14   22.87
  -3   3 -18  199.56   22.38
   3   3 -18  195.89   21.41
   3   3  18  182.47   20.48
  -3  -3  19    5.90    2.22
   3   3  19    9.91    2.69
   3  -3  19    2.06    1.95
  -3  -3 -19    6.27    1.86
   3  -3 -19    9.73    2.44
   3   3 -19    5.43    2.26
  -3   3 -19   10.96    3.28
   3   3 -19    6.19    1.37
  -3   3  20    1.82    1.54
  -3  -3  20    3.40    1.82
   3   3  20    9.95    2.71
   3  -3  20    1.29    1.94
  -3  -3 -20    1.27    1.08
   3  -3 -20    6.31    2.51
   3   3 -20    3.67    2.16
  -3  -3 -20    2.28    1.66
  -3   3 -20    3.71    2.25
   3   3 -20    2.84    1.67
  -3   3  21    5.53    1.63
  -3  -3  21    7.41    2.19
   3   3  21    8.69    2.87
   3  -3  21    2.91    2.08
  -3  -3 -21    6.76    2.29
   3  -3 -21    2.91    1.40
   3   3 -21    2.82    2.14
  -3  -3 -21    0.69    0.90
  -3   3 -21   12.70    3.24
   3   3 -21    6.30    1.89
  -3   3  22    0.78    1.54
  -3  -3  22    0.22    1.03
   3   3  22    0.49    0.72
   3  -3  22    0.18    1.88
  -3  -3 -22    3.43    1.82
   3  -3 -22    3.43    2.01
   3   3 -22    0.77    1.94
  -3  -3 -22    0.43    0.90
  -3   3 -22   -1.49    2.31
   3   3 -22   -0.12    0.93
  -3   3  23    0.83    2.31
  -3  -3  23    3.67    2.25
   3   3  23    2.54    1.97
   3  -3  23    1.45    1.17
  -3  -3 -23    3.21    2.03
   3  -3 -23    2.25    1.67
   3   3 -23    1.88    2.37
  -3  -3 -23    6.19    3.71
  -3   3 -23    4.94    3.25
   3   3 -23    2.76    2.07
  -3   3  24   69.46   13.53
  -3  -3  24   60.64   11.66
   3   3  24   81.46   15.38
   3  -3  24   76.46   12.48
  -3  -3 -24   49.97   10.32
   3  -3 -24   60.30    8.28
   3   3 -24   72.50    9.49
  -3  -3 -24   69.00   10.69
  -3   3 -24   83.62   13.68
  -3   3  25    2.93    2.76
  -3  -3  25   -0.53    1.69
   3   3  25   -1.46    1.86
   3  -3  25    3.95    2.75
   3  -3 -25    3.02    2.93
   3   3 -25    2.08    2.29
  -3  -3 -25    0.83    1.77
  -3   3 -25    2.85    2.78
  -3   3  26    8.44    2.94
  -3  -3  26    9.09    3.96
   3   3  26    6.21    4.66
   3  -3  26   14.78    4.86
   3  -3 -26    4.27    2.81
   3   3 -26   11.30    3.33
  -3  -3 -26    0.77    1.55
  -3   3 -26    6.95    4.33
  -3   3  27    5.59    4.18
  -3  -3  27    9.62    6.42
   3   3  27    6.12    4.15
   3  -3  27   10.47    6.55
   3  -3 -27    3.16    2.62
   3   3 -27    7.21    4.79
  -3  -3 -27    3.59    3.09
  -3   3 -27    4.70    3.84
  -3   3  28    0.58    1.60
  -3  -3  28   -0.33    1.98
   3   3  28    5.93    3.76
   3  -3  28    3.31    3.21
   3  -3 -28   -2.65    2.28
   3   3 -28    2.85    2.16
  -3  -3 -28    0.24    1.29
  -3   3 -28    2.45    2.23
  -3   3  29   28.02    7.84
  -3  -3  29   24.73    4.86
   3   3  29   20.30    4.15
   3  -3  29   21.38    5.06
   3  -3 -29   24.82    5.09
   3   3 -29   22.49    5.54
  -3  -3 -29   22.24    4.39
  -3   3 -29   25.41    5.23
  -3   3  30    7.07    3.27
  -3  -3  30   14.33    3.96
   3   3  30   17.55    4.85
   3  -3  30   10.19    3.62
   3  -3 -30   20.95    5.75
   3   3 -30   12.27    5.69
  -3  -3 -30   11.84    3.08
  -3   3 -30   10.19    3.78
  -3  -4   0    0.69    0.25
   3  -4   0    4.95    1.60
  -3  -4   0    1.69    1.43
   3  -4   0    0.34    1.02
   3  -4   1  897.74   43.13
   3  -4  -1  893.84   48.45
  -3  -4   1  943.50   45.48
  -3  -4  -1  886.71   41.85
   3  -4   1  959.38   45.23
   3  -4  -1  948.00   44.41
  -3   4  -1  898.32   42.59
  -3   4   1  914.07   42.67
   3   4  -1  935.10   44.15
   3  -4   2    5.23    1.27
   3   4   2    1.32    0.55
   3  -4  -2   -0.07    1.33
  -3  -4  -2    2.81    1.40
   3  -4  -2    0.43    1.35
   3  -4   2    3.59    1.05
  -3   4  -2    1.97    0.55
  -3   4   2    4.01    0.93
   3   4   2    7.38    2.01
  -3  -4   3    4.15    0.77
   3  -4   3    6.45    1.39
   3   4   3    3.49    0.59
   3  -4  -3    3.12    1.42
  -3  -4   3    6.53    1.57
   3  -4  -3    6.27    1.69
   3  -4   3    4.86    0.96
  -3   4  -3    3.98    1.88
  -3   4   3    4.44    1.20
   3   4  -3    3.12    1.42
   3   4   3    6.33    1.15
  -3  -4   4    8.19    1.43
   3   4   4    8.80    1.15
   3  -4   4   10.14    1.60
   3  -4  -4    7.57    1.58
  -3  -4   4   11.59    1.73
  -3  -4  -4    9.94    2.01
   3  -4  -4    6.56    1.55
  -3   4  -4    8.44    1.60
  -3   4   4    8.78    1.91
   3   4  -4   14.58    2.29
   3   4   4    7.55    1.63
  -3  -4   5  220.11   10.53
   3   4   5  219.59   10.53
   3  -4   5  224.78   11.69
   3  -4  -5  230.18   11.87
  -3  -4  -5  248.26   13.25
   3  -4  -5  208.25   11.01
   3  -4   5  200.99    9.76
  -3   4  -5  217.11   13.01
  -3   4   5  240.18   11.62
   3   4  -5  200.59   11.09
   3   4   5  187.24   10.39
  -3   4   6   53.13    9.62
   3   4   6   44.19    4.04
   3  -4   6   52.93    6.82
  -3  -4   6   59.54    7.13
  -3  -4  -6   47.34    7.17
   3  -4  -6   48.39    4.15
   3  -4   6   47.69    2.72
  -3   4  -6   51.29    9.89
  -3   4   6   47.03    5.32
   3   4  -6   53.68    7.45
   3   4   6   52.10    6.31
  -3   4   7   78.30    9.02
  -3  -4   7   66.69    5.60
   3   4   7   74.63    6.17
   3  -4   7   82.14   10.72
  -3  -4   7   83.84   11.87
  -3  -4  -7   88.81    8.87
   3  -4  -7   82.50    5.57
   3  -4   7   74.34    4.36
  -3   4  -7   83.03    5.12
  -3   4   7   84.54    4.39
   3   4   7   86.62    5.71
  -3   4   8    0.19    1.18
  -3  -4   8    0.25    0.77
   3   4   8    3.06    0.93
   3  -4   8   -0.06    1.33
  -3  -4   8    3.24    1.83
  -3  -4  -8    1.61    1.01
   3  -4  -8   -3.10    4.36
  -3   4  -8   -0.38    2.37
   3   4   8    0.28    1.66
  -3   4   9  711.15   46.81
  -3  -4   9  630.92   39.81
   3   4   9  633.31   40.07
   3  -4   9  649.07   41.80
  -3  -4  -9  681.04   44.49
   3  -4  -9  674.41   43.08
   3   4  -9  604.78   38.72
  -3   4  -9  664.11   45.05
   3   4  -9  642.55   41.54
   3   4   9  601.51   39.75
  -3   4  10   68.36    9.86
  -3  -4  10   61.47   10.07
   3   4  10   61.71    8.26
   3  -4  10   68.01    9.77
  -3  -4 -10   63.42    8.77
   3  -4 -10   59.09    8.07
   3   4 -10   66.19    9.46
  -3   4 -10   44.12    9.36
   3   4 -10   60.79    5.96
   3   4  10   67.53    8.75
  -3   4  11  347.55   16.72
  -3  -4  11  368.04   15.24
   3   4  11  361.59   13.42
   3  -4  11  363.25   14.49
  -3  -4 -11  337.41   13.41
   3  -4 -11  381.03   15.64
  -3   4 -11  357.60   15.04
   3   4 -11  364.42   14.02
   3   4  11  356.03   14.16
  -3   4  12    1.55    0.84
  -3  -4  12    4.07    0.98
   3   4  12    2.32    1.29
   3  -4  12    2.14    2.14
  -3  -4 -12    1.23    0.68
   3  -4 -12    2.44    2.32
   3   4 -12    2.23    1.15
  -3   4 -12   -1.14    2.37
   3   4 -12   -0.90    1.45
   3   4  12    2.85    1.83
  -3   4  13   51.12    8.78
  -3  -4  13   52.54    9.36
   3   4  13   50.06    6.83
   3  -4  13   49.62    7.54
  -3  -4 -13   44.90    7.04
   3  -4 -13   52.22    8.10
   3   4 -13   42.65    5.53
  -3   4 -13   49.32   10.84
   3   4 -13   55.40    8.41
   3   4  13   49.50    5.88
  -3   4  14   40.20    6.33
  -3  -4  14   29.23    5.29
   3   4  14   32.38    3.70
   3  -4  14   38.29    6.11
  -3  -4 -14   32.47    5.82
   3  -4 -14   28.87    4.23
   3   4 -14   32.29    4.58
  -3   4 -14   33.40    6.61
   3   4 -14   37.54    5.91
   3   4  14   27.74    4.02
  -3   4  15    6.02    1.82
  -3  -4  15    1.74    1.69
   3   4  15   -0.34    1.29
   3  -4  15    1.52    1.20
  -3  -4 -15    4.41    2.08
   3  -4 -15   -2.10    2.10
   3   4 -15    2.23    1.05
  -3   4 -15   -0.24    1.67
   3   4 -15    1.54    0.84
  -3   4  16  362.42   29.70
  -3  -4  16  345.36   28.21
   3   4  16  339.88   33.03
   3  -4  16  345.74   28.62
  -3  -4 -16  342.42   28.08
   3  -4 -16  342.31   30.65
   3   4 -16  337.20   27.71
  -3   4 -16  355.80   30.04
   3   4 -16  332.79   27.17
   3   4  16  316.96   26.48
  -3   4  17    9.59    2.96
  -3  -4  17    2.59    0.84
   3   4  17    4.14    1.85
   3  -4  17    7.30    2.29
  -3  -4 -17    5.00    2.03
   3  -4 -17    2.31    1.54
   3   4 -17    6.82    2.96
  -3   4 -17    5.51    2.10
   3   4 -17    7.35    1.71
   3   4  17    7.73    2.00
  -3   4  18   18.29    5.34
  -3  -4  18    2.97    0.80
   3   4  18    2.35    0.84
   3  -4  18   -0.77    0.93
  -3  -4 -18    1.35    1.37
   3  -4 -18    2.34    2.25
   3   4 -18   -1.55    2.04
  -3   4 -18    3.62    1.27
   3   4 -18   -0.21    1.26
   3   4  18    7.94    2.69
  -3   4  19  265.45   32.98
  -3  -4  19  234.45   27.16
   3   4  19  247.62   36.74
   3  -4  19  243.02   28.37
  -3  -4 -19  247.65   28.71
   3  -4 -19  234.08   27.59
   3   4 -19  231.08   32.11
  -3   4 -19  242.49   29.04
   3   4 -19  249.23   33.01
   3   4  19  199.04   25.49
  -3   4  20   -3.30    2.41
  -3  -4  20   -0.25    1.55
   3   4  20   -0.61    1.54
   3  -4  20    1.70    1.12
  -3  -4 -20    0.24    1.43
   3  -4 -20   -0.69    2.10
   3   4 -20    1.98    0.83
  -3   4 -20    0.13    4.51
   3   4 -20   -1.18    1.24
   3   4  20   -1.17    1.80
  -3   4  21    1.27    1.43
  -3  -4  21    2.38    1.14
   3   4  21    4.69    2.26
   3  -4  21   -0.12    2.06
  -3  -4 -21    1.27    1.42
   3  -4 -21    0.44    1.45
   3   4 -21   -2.71    1.98
  -3   4 -21    0.04    1.73
   3   4 -21    2.19    1.29
   3   4  21    5.22    2.91
  -3   4  22   19.62    4.88
  -3  -4  22   14.06    3.34
   3   4  22   13.35    7.58
   3  -4  22   19.25    5.12
  -3  -4 -22   14.83    3.33
   3  -4 -22    7.89    5.17
   3   4 -22    6.43    3.89
  -3  -4 -22    7.24    4.57
  -3   4 -22    6.76    4.38
   3   4 -22    7.98    5.44
  -3   4  23  152.97   27.57
  -3  -4  23  174.65   20.39
   3   4  23  171.38   20.28
   3  -4  23  169.40   27.08
  -3  -4 -23  169.63   19.83
   3  -4 -23  159.63   25.10
   3   4 -23  161.04   19.09
  -3  -4 -23  170.76   21.50
  -3   4 -23  174.37   20.95
   3   4 -23  142.62   16.68
  -3   4  24   41.62    7.66
  -3  -4  24   23.34    5.75
   3   4  24   31.79    5.48
   3  -4  24   22.87    5.47
  -3  -4 -24   23.73    5.60
   3  -4 -24   21.59    4.60
   3   4 -24   23.08    4.79
  -3  -4 -24   23.24    7.10
  -3   4 -24   33.04    6.77
   3   4 -24   20.73    4.41
  -3   4  25    2.63    2.13
  -3  -4  25    1.45    2.13
   3   4  25   -3.46    2.14
   3  -4  25   -1.39    1.97
  -3  -4 -25    2.08    1.45
   3  -4 -25    3.93    3.55
   3   4 -25   -0.19    0.74
  -3  -4 -25   -0.12    2.08
  -3   4 -25   -0.03    2.66
  -3   4  26   56.89    9.49
  -3  -4  26   40.45    9.57
   3   4  26   41.81    9.36
   3  -4  26   64.07   10.23
   3  -4 -26   49.72   10.42
   3   4 -26   44.75    9.03
  -3  -4 -26   46.94   10.26
  -3   4 -26   62.97   13.85
  -3   4  27   10.25    3.09
  -3  -4  27    6.02    4.29
   3   4  27   16.00    3.92
   3  -4  27   17.65    4.33
   3  -4 -27   12.63    3.25
   3   4 -27    9.98    3.09
  -3  -4 -27    9.36    5.97
  -3   4 -27    9.62    7.63
  -3   4  28    7.73    2.75
  -3  -4  28    0.44    2.19
   3   4  28    2.75    2.88
   3  -4  28    0.52    2.22
   3  -4 -28    2.44    3.03
   3   4 -28   -0.09    2.19
  -3  -4 -28    0.99    1.14
  -3   4 -28    9.55    3.37
  -3   4  29    5.35    2.99
  -3  -4  29    7.82    2.78
   3   4  29    1.97    1.98
   3  -4  29    3.34    3.44
   3  -4 -29    4.85    2.69
   3   4 -29    3.93    3.34
  -3  -4 -29    6.64    2.53
  -3   4 -29    4.39    3.77
   3  -5   0    3.73    1.49
  -3  -5   0   -1.26    1.39
   3  -5   0    1.02    1.18
  -3   5   0    0.19    0.64
   3   5   0   -0.49    1.39
   3  -5   1   19.71    2.56
   3  -5  -1   20.39    3.10
  -3  -5   1   21.56    3.46
  -3  -5  -1   18.66    3.28
   3  -5   1   20.05    3.42
   3  -5  -1   21.35    2.53
  -3   5  -1   21.57    3.40
  -3   5   1   19.59    3.43
   3   5  -1   23.31    3.19
   3   5   1   31.05    3.96
   3  -5   2    7.24    1.45
   3  -5  -2    6.87    1.89
  -3  -5   2    8.01    1.76
  -3  -5  -2    6.45    1.48
   3  -5  -2    5.60    1.43
   3  -5   2    2.26    0.99
  -3   5  -2    5.35    1.33
  -3   5   2    3.46    1.21
   3   5  -2    2.66    1.43
   3   5   2    3.64    1.21
   3  -5   3   23.60    2.87
   3  -5  -3   29.58    3.42
  -3  -5   3   27.28    4.45
  -3  -5  -3   28.08    4.04
   3  -5   3   21.93    2.57
   3  -5  -3   20.36    2.65
  -3   5  -3   22.93    4.48
  -3   5   3   25.70    4.14
   3   5  -3   33.31    3.78
   3   5   3   21.72    3.02
   3  -5   4  153.05   10.87
   3  -5  -4  155.03   10.75
  -3  -5   4  158.09   11.16
  -3  -5  -4  160.48   11.28
   3  -5   4  164.59   10.87
   3  -5  -4  176.17   12.11
  -3   5  -4  168.82   14.34
  -3   5   4  172.58   11.44
   3   5  -4  164.11   11.38
   3   5   4  157.60   12.15
   3  -5   5   89.77   10.48
   3  -5  -5   87.24    6.79
  -3  -5   5   77.90   11.52
  -3  -5  -5   86.50   13.04
   3  -5   5   78.98    9.76
   3  -5  -5   76.35   14.47
  -3   5   5   78.84    6.00
   3   5  -5   92.30    9.36
  -3   5   6  618.81   40.11
   3  -5   6  600.14   38.68
  -3  -5   6  635.46   40.94
  -3  -5  -6  642.89   41.20
   3  -5   6  609.02   38.39
   3  -5  -6  628.58   41.56
  -3   5  -6  627.33   40.58
  -3   5   6  619.56   39.06
   3   5  -6  668.04   42.80
   3   5   6  623.39   40.58
  -3   5   7  132.42    6.33
   3   5   7  104.61    4.75
   3  -5   7  124.85   14.95
  -3  -5  -7  120.23    8.49
   3  -5   7  109.88    6.46
   3  -5  -7  116.44   17.25
  -3   5  -7  119.12   20.22
  -3   5   7  118.94    5.46
   3   5  -7  130.63    9.85
   3   5   7  131.11    6.96
  -3   5   8  177.88    8.55
   3   5   8  144.65    5.87
   3  -5   8  158.59    9.57
  -3  -5   8  182.42    8.71
   3  -5  -8  181.15   25.18
  -3   5  -8  156.31    7.23
  -3   5   8  155.96    6.87
   3   5  -8  160.88    8.23
   3   5   8  172.07    8.55
  -3   5   9    8.62    1.30
  -3  -5   9    4.11    0.75
   3   5   9    4.42    0.98
   3  -5   9    4.17    2.00
  -3  -5  -9    5.04    1.60
   3  -5  -9    6.42    1.60
  -3   5  -9    7.70    2.23
   3   5  -9    0.13    1.74
   3   5   9    7.55    2.11
  -3   5  10   54.88    5.88
  -3  -5  10   42.02    7.32
   3   5  10   47.21    6.49
   3  -5  10   52.01    6.05
  -3  -5  10   59.92   10.20
  -3  -5 -10   52.53    8.29
   3  -5 -10   63.14    8.56
  -3   5 -10   55.09    8.96
   3   5 -10   62.01    9.57
   3   5  10   57.92    4.27
  -3   5  11   24.35    4.88
  -3  -5  11   18.78    3.43
   3   5  11   16.11    3.10
   3  -5  11   23.64    3.96
  -3  -5  11   21.93    5.03
  -3  -5 -11   24.72    4.58
   3  -5 -11   17.33    3.42
  -3   5 -11   20.31    3.81
   3   5 -11   18.08    2.85
   3   5  11   19.26    3.47
  -3   5  12   21.91    3.64
  -3  -5  12   19.77    3.27
   3   5  12   23.58    2.93
   3  -5  12   20.77    3.30
  -3  -5  12   25.16    4.27
  -3  -5 -12   18.60    2.84
   3  -5 -12   22.58    3.42
  -3   5 -12   26.15    5.38
   3   5 -12   26.60    4.45
   3   5  12   20.34    4.04
  -3   5  13   25.58    3.50
  -3  -5  13   16.19    4.07
   3   5  13   16.34    3.30
   3  -5  13   24.44    3.55
  -3  -5  13   31.25    5.26
  -3  -5 -13   25.30    4.02
   3  -5 -13   21.17    3.08
  -3   5 -13   19.46    3.12
   3   5 -13   28.00    4.70
   3   5  13   26.64    3.78
  -3   5  14   -0.04    1.86
  -3  -5  14    0.00    0.41
   3   5  14    0.56    0.80
   3  -5  14    3.49    1.51
  -3  -5  14    0.89    1.49
  -3  -5 -14    0.93    0.65
   3  -5 -14    0.27    2.10
  -3   5 -14   -4.48    2.11
   3   5 -14    2.34    1.30
   3   5  14   -2.81    1.88
  -3   5  15  103.68   18.64
  -3  -5  15   89.99   10.98
   3   5  15   81.22   13.68
  -3  -5 -15   91.96   15.42
   3  -5 -15   99.23   11.83
  -3   5 -15   95.95   18.18
   3   5 -15   96.98   16.88
   3   5  15   97.30   11.34
  -3   5  16   94.32   15.57
  -3  -5  16   67.08   13.51
   3   5  16   82.13    9.95
  -3  -5 -16   77.25   13.41
   3  -5 -16   70.28    9.62
   3   5 -16   78.13   12.40
  -3   5 -16   73.23   12.09
   3   5 -16   75.18   12.95
   3   5  16   84.31   10.79
  -3   5  17    8.15    2.06
  -3  -5  17    3.30    0.86
   3   5  17    1.95    0.71
   3  -5  17    9.21    2.85
  -3  -5 -17    1.51    1.63
   3  -5 -17   -3.71    2.51
   3   5 -17   -0.50    2.16
  -3   5 -17    3.05    1.23
   3   5 -17    3.84    1.30
   3   5  17    9.24    2.94
  -3   5  18  118.47   18.41
  -3  -5  18  110.94   16.20
   3   5  18  109.52   12.37
   3  -5  18  128.55   20.46
  -3  -5 -18  133.77   14.93
   3  -5 -18  117.15   13.45
   3   5 -18  111.55   18.29
  -3   5 -18  100.81   19.15
   3   5 -18  122.81   19.63
   3   5  18  149.45   16.68
  -3   5  19   -2.10    2.20
  -3  -5  19    3.33    0.98
   3   5  19    3.43    1.30
   3  -5  19    3.71    2.68
  -3  -5 -19    8.37    2.78
   3  -5 -19    4.64    2.56
   3   5 -19    2.60    2.17
  -3   5 -19    4.33    3.28
   3   5 -19    2.17    2.00
   3   5  19   10.13    2.71
  -3   5  20  104.23   21.90
  -3  -5  20   97.65   17.06
   3   5  20  105.50   16.82
   3  -5  20   99.04   19.84
  -3  -5 -20   94.15   20.54
   3  -5 -20   91.37   16.57
   3   5 -20   90.89   18.98
  -3   5 -20   98.55   15.77
   3   5 -20  100.95   16.59
   3   5  20  101.70   16.45
  -3   5  21    2.66    2.08
  -3  -5  21    5.00    3.87
   3   5  21   -0.69    1.76
   3  -5  21   10.19    6.08
  -3  -5 -21    0.89    1.11
   3  -5 -21    0.24    1.37
   3   5 -21    0.64    1.88
  -3   5 -21   -1.55    2.63
   3   5 -21   -1.39    1.91
   3   5  21    3.25    2.25
  -3   5  22  125.71   25.13
  -3  -5  22  134.92   15.98
   3   5  22  134.26   16.03
   3  -5  22  132.07   22.13
  -3  -5 -22  111.75   20.85
   3  -5 -22  117.03   19.04
   3   5 -22  136.24   21.76
  -3   5 -22  147.31   17.73
   3   5 -22  138.10   16.54
   3   5  22  121.67   20.39
  -3   5  23    2.01    1.83
  -3  -5  23    1.49    2.04
   3   5  23   -0.31    1.66
   3  -5  23    0.83    1.15
  -3  -5 -23   -0.61    1.58
   3  -5 -23    3.12    2.11
   3   5 -23   -0.34    2.07
  -3   5 -23    3.77    4.27
   3   5 -23   -0.74    1.55
   3   5  23   -3.33    2.06
  -3   5  24   23.40    7.67
  -3  -5  24   13.44    3.96
   3   5  24   16.72    4.55
   3  -5  24   22.19    5.65
  -3  -5 -24   14.18    4.26
   3  -5 -24    5.13    3.25
   3   5 -24    7.91    3.55
  -3  -5 -24    3.70    2.51
  -3   5 -24   12.11    3.89
   3   5 -24   14.68    4.72
  -3   5  25   54.04   13.29
  -3  -5  25   59.95    9.48
   3   5  25   47.34    7.84
   3  -5  25   66.12   14.15
  -3  -5 -25   63.08   10.16
   3  -5 -25   49.34   10.76
   3   5 -25   55.65   12.37
  -3  -5 -25   44.96   10.30
  -3   5 -25   56.06   11.41
   3   5 -25   49.36   10.60
  -3   5  26  122.01   27.10
  -3  -5  26  130.32   23.67
   3   5  26  120.28   22.07
   3  -5  26  117.58   28.10
  -3  -5 -26  108.80   19.84
   3  -5 -26  119.18   22.09
   3   5 -26   93.67   24.44
  -3  -5 -26   89.08   24.32
  -3   5 -26  109.74   26.67
  -3   5  27   47.87   10.41
  -3  -5  27   33.38    8.41
   3   5  27   39.96    6.68
   3  -5  27   44.38    9.86
   3  -5 -27   32.63    8.90
   3   5 -27   42.28    8.25
  -3  -5 -27   43.30   10.19
  -3   5 -27   39.61    9.52
  -3   5  28   26.05    6.33
  -3  -5  28   13.91    4.45
   3   5  28   22.34    5.43
   3  -5  28   21.76    6.86
   3  -5 -28   24.28    6.92
   3   5 -28   21.51    5.38
  -3  -5 -28   21.64    6.17
  -3   5 -28   21.13    5.94
   3  -6   0    0.34    1.33
  -3  -6   0   -0.96    1.61
   3  -6   0   -0.44    1.70
  -3   6   0    0.98    1.23
   3   6   0    2.23    1.70
   3  -6   1   57.23    3.87
   3  -6  -1   62.76    4.41
  -3  -6   1   59.80   10.90
  -3  -6  -1   74.41   12.15
   3  -6   1   71.17    8.22
   3  -6  -1   72.31    8.63
  -3   6  -1   64.36    9.73
  -3   6   1   65.02   10.82
   3   6  -1   60.76    7.64
   3   6   1   59.48    4.18
   3  -6   2   49.78    3.62
   3  -6  -2   43.05    3.50
  -3  -6   2   52.84    7.01
  -3  -6  -2   39.39    5.90
   3  -6   2   49.94    5.77
   3  -6  -2   52.85    8.28
  -3   6  -2   48.40    3.92
  -3   6   2   38.25    6.67
   3   6  -2   47.61    5.91
   3   6   2   46.61    5.41
   3  -6   3   63.50    6.98
   3  -6  -3   63.20    3.81
  -3  -6   3   67.08   10.56
  -3  -6  -3   58.50    8.72
   3  -6   3   70.96    3.99
   3  -6  -3   73.89    8.50
  -3   6  -3   60.05   10.14
  -3   6   3   62.66   10.51
   3   6  -3   64.90   10.75
   3   6   3   77.23    9.51
   3  -6   4   -0.09    1.29
   3  -6  -4    0.37    1.36
  -3  -6   4    4.10    1.76
  -3  -6  -4    3.00    1.79
   3  -6   4    2.26    1.24
   3  -6  -4    4.24    1.79
  -3   6  -4    7.23    2.69
  -3   6   4    3.50    1.49
   3   6  -4    5.56    1.09
   3   6   4   10.42    2.96
   3  -6   5   72.09    9.70
  -3  -6   5   78.36   12.79
  -3  -6  -5   76.17   13.39
   3  -6   5   69.56    7.87
   3  -6  -5   78.80   12.91
  -3   6  -5   65.08   12.86
  -3   6   5   76.55    7.75
   3   6  -5   74.05   12.46
  -3   6   6  278.73   27.42
   3  -6   6  260.78   25.34
  -3  -6   6  265.60   26.18
  -3  -6  -6  279.36   28.05
   3  -6   6  292.64   32.29
   3  -6  -6  311.02   30.56
  -3   6   6  284.35   27.23
   3   6  -6  277.31   27.00
   3   6   6  262.46   26.04
  -3   6   7   12.68    3.44
   3  -6   7   15.94    3.09
  -3  -6   7   13.17    2.60
  -3  -6  -7    8.50    1.64
   3  -6   7    4.23    1.23
   3  -6  -7    5.56    1.08
  -3   6  -7    3.50    1.33
  -3   6   7    7.14    1.46
   3   6  -7    4.91    1.83
   3   6   7    6.76    2.96
  -3   6   8   52.76    7.60
   3  -6   8   45.27    5.32
  -3  -6   8   44.37    6.77
  -3  -6  -8   45.83    6.98
   3  -6  -8   45.05    7.44
  -3   6  -8   43.35    8.69
   3   6  -8   43.54    5.20
   3   6   8   39.99    6.40
  -3   6   9    9.49    2.42
   3  -6   9    8.07    2.04
  -3  -6   9   11.09    2.53
  -3  -6  -9   10.41    2.69
   3  -6  -9   10.22    3.03
  -3   6  -9    4.94    2.07
   3   6  -9    7.44    2.31
   3   6   9   12.80    2.81
  -3   6  10   31.51    4.66
   3  -6  10   35.81    5.14
  -3  -6  10   38.66    5.91
  -3  -6 -10   24.48    3.76
   3  -6 -10   34.91    4.41
  -3   6 -10   26.55    6.30
   3   6 -10   31.48    5.72
   3   6  10   28.21    3.93
  -3   6  11   12.60    2.62
   3  -6  11   12.26    2.44
  -3  -6  11   12.37    2.26
  -3  -6 -11   10.23    2.65
   3  -6 -11   12.45    2.16
  -3   6 -11    5.00    3.09
   3   6 -11   12.98    2.42
   3   6  11   11.81    3.08
  -3   6  12  236.73   26.21
   3  -6  12  228.85   28.12
  -3  -6  12  235.53   26.40
  -3  -6 -12  221.54   25.28
   3  -6 -12  246.88   27.20
  -3   6 -12  214.70   27.69
   3   6 -12  223.51   24.63
   3   6  12  221.79   24.54
  -3   6  13    4.41    1.89
   3   6  13    4.26    1.09
   3  -6  13    5.16    2.16
  -3  -6 -13    5.90    3.08
   3  -6 -13    6.09    2.17
  -3   6 -13    3.83    2.19
   3   6 -13    1.48    0.77
   3   6  13    7.57    2.14
  -3   6  14   86.72   14.84
   3   6  14   65.12    7.88
   3  -6  14   72.53   12.15
  -3  -6  14   88.76   17.52
  -3  -6 -14   62.61   11.40
   3  -6 -14   68.01   11.95
  -3   6 -14   65.57   12.88
   3   6 -14   68.54    8.68
   3   6  14   70.42    9.48
  -3   6  15   22.75    4.83
   3   6  15   14.61    2.94
   3  -6  15   21.82    3.62
  -3  -6  15   16.37    3.70
  -3  -6 -15   18.29    4.38
   3  -6 -15   19.65    3.49
  -3   6 -15   18.92    4.29
   3   6 -15   17.92    3.77
   3   6  15   23.55    4.41
  -3   6  16   52.97    9.43
   3   6  16   43.64    5.35
   3  -6  16   46.91    7.79
  -3  -6  16   47.40    9.14
  -3  -6 -16   43.27    8.63
   3  -6 -16   45.11    6.31
  -3   6 -16   40.98    7.78
   3   6 -16   43.41    8.28
   3   6  16   44.80    5.96
  -3   6  17   26.73    4.95
   3   6  17   18.94    3.71
   3  -6  17   26.51    4.39
  -3  -6  17   11.81    3.55
  -3  -6 -17   20.56    3.61
   3  -6 -17   16.40    3.50
  -3   6 -17   16.22    4.83
   3   6 -17   24.42    4.57
   3   6  17   18.36    3.67
  -3   6  18   55.62   11.56
  -3  -6  18   39.15    8.22
   3   6  18   45.39   10.85
   3  -6  18   58.09   11.03
  -3  -6  18   64.02   13.53
  -3  -6 -18   50.49   10.84
   3  -6 -18   56.73    9.76
  -3   6 -18   60.11   13.26
   3   6 -18   53.27   11.09
   3   6  18   47.47    8.28
  -3   6  19   37.45    6.64
  -3  -6  19   23.21    4.51
   3   6  19   30.20    6.34
   3  -6  19   33.99    6.49
  -3  -6  19   45.59    8.43
  -3  -6 -19   31.95    6.90
   3  -6 -19   39.99    5.93
  -3   6 -19   34.37    7.53
   3   6 -19   18.52    3.22
   3   6  19   36.38    5.82
  -3   6  20   97.03   16.23
   3   6  20   94.21   11.40
   3  -6  20   92.14   16.04
  -3  -6  20  109.37   17.42
  -3  -6 -20   81.42   15.14
   3  -6 -20   89.65   11.66
  -3   6 -20   72.22   17.15
   3   6 -20   90.18   15.67
   3   6  20   77.97   13.17
  -3   6  21   -2.47    2.31
  -3  -6  21   -2.08    1.70
   3   6  21    0.37    1.49
   3  -6  21    1.86    1.76
  -3  -6  21    2.37    1.91
  -3  -6 -21    2.32    1.69
   3  -6 -21    0.34    2.53
  -3   6 -21    4.63    3.13
   3   6 -21    1.02    0.83
   3   6  21    0.06    2.10
  -3   6  22  113.71   26.21
   3   6  22   91.44   18.63
   3  -6  22  118.14   28.02
  -3  -6  22  131.67   32.72
  -3  -6 -22   84.94   21.16
   3  -6 -22  102.68   21.90
  -3   6 -22   88.82   25.07
   3   6 -22  107.70   21.84
   3   6  22   88.99   21.50
  -3   6  23   15.11    4.20
   3   6  23   12.21    2.82
   3  -6  23   13.11    3.46
  -3  -6  23    8.78    5.71
  -3  -6 -23   10.32    6.70
   3  -6 -23    5.16    3.55
  -3   6 -23   10.35    7.39
   3   6 -23   10.14    6.33
   3   6  23   15.02    4.11
  -3   6  24   32.66    9.54
   3   6  24   33.99    6.99
   3  -6  24   45.89    9.23
  -3  -6  24   38.03    9.11
  -3  -6 -24   23.23    6.52
   3  -6 -24   32.04    7.91
  -3   6 -24   31.73    9.30
   3   6 -24   23.79    7.16
   3   6  24   24.82    6.79
  -3   6  25   17.27    5.51
   3   6  25   15.89    3.65
  -3  -6  25    7.05    1.76
  -3  -6 -25    7.23    2.68
   3  -6 -25   14.68    4.17
  -3   6 -25   13.23    3.95
   3   6 -25   14.00    3.81
  -3   6  26   26.67    6.92
   3  -6  26   28.44    6.51
  -3  -6  26   29.60    8.01
  -3  -6 -26   21.63    5.81
   3  -6 -26   25.41    6.65
  -3  -6 -26   14.40    5.04
  -3   6 -26   17.79    7.26
   3  -7   0   -0.21    1.35
  -3  -7   0    1.71    1.09
   3  -7   0   -1.61    1.33
  -3   7   0    6.28    2.23
   3   7   0   -0.83    1.70
   3  -7   1    4.88    2.32
   3  -7  -1    2.13    1.54
  -3  -7   1   -1.20    1.79
  -3  -7  -1    5.82    2.34
   3  -7   1    3.44    1.49
   3  -7  -1    1.39    0.59
  -3   7  -1    5.35    1.97
  -3   7   1    1.61    1.15
   3   7  -1   -0.04    1.83
   3   7   1    3.34    1.35
   3  -7   2  114.12   10.10
   3  -7  -2  115.86   13.96
  -3  -7   2  116.09   10.50
  -3  -7  -2  112.38   17.00
   3  -7   2  125.21   16.97
   3  -7  -2  116.71   18.63
  -3   7  -2  112.88    9.85
  -3   7   2  116.15    9.95
   3   7  -2  109.31   10.08
   3   7   2  110.72   10.02
   3  -7   3   10.36    2.81
   3  -7  -3    3.28    1.82
  -3  -7   3    8.68    1.73
   3  -7   3    3.15    0.75
   3  -7  -3    7.75    2.53
  -3   7  -3    8.53    2.87
  -3   7   3    5.56    1.83
   3   7  -3    5.35    2.32
   3  -7   4  983.64   79.57
   3  -7  -4  992.04   80.12
  -3  -7   4 1029.57  110.78
   3  -7   4  968.84   77.28
   3  -7  -4 1092.91  117.06
  -3   7  -4  994.92   82.63
  -3   7   4 1047.77  111.98
   3   7  -4 1015.96  108.87
   3   7   4  953.66   77.62
  -3   7   5   43.05    7.63
  -3  -7  -5   34.24    6.70
   3  -7   5   16.45    2.94
   3  -7  -5   23.29    5.59
  -3   7  -5   23.58    4.75
  -3   7   5   23.02    4.72
   3   7  -5   18.01    3.43
   3   7   5   24.60    5.07
  -3   7   6  260.54   30.72
   3  -7   6  238.23   26.49
  -3  -7   6  229.91   27.76
  -3  -7  -6  236.41   27.10
   3  -7   6  205.35   23.23
   3  -7  -6  251.41   36.80
  -3   7  -6  239.22   26.30
  -3   7   6  251.69   27.40
   3   7  -6  240.97   26.69
   3   7   6  234.98   25.95
  -3   7   7    8.15    2.41
   3  -7   7    3.87    1.33
  -3  -7  -7    0.50    1.26
   3  -7   7    0.58    0.46
   3  -7  -7    0.96    1.08
  -3   7  -7    4.46    2.11
  -3   7   7    1.35    0.81
   3   7  -7    2.56    1.09
   3   7   7    3.12    2.11
  -3   7   8  135.42   19.50
   3  -7   8  115.01   18.73
  -3  -7   8  117.79   20.36
  -3  -7  -8  119.89   20.03
   3  -7  -8  124.76   14.33
  -3   7  -8  112.21   20.89
  -3   7   8  125.06   13.76
   3   7  -8  121.93   13.97
   3   7   8  124.44   15.61
  -3   7   9   88.00   15.91
   3  -7   9   81.93   13.85
  -3  -7   9   82.11   14.81
  -3  -7  -9   77.29   14.07
   3  -7  -9   75.03   10.17
  -3   7  -9   89.15   10.91
   3   7  -9   79.57   14.21
   3   7   9   84.73   13.10
  -3   7  10   26.27    4.20
   3  -7  10   24.78    4.78
  -3  -7  10   28.74    5.66
  -3  -7 -10   25.78    5.01
   3  -7 -10   31.85    6.19
  -3   7 -10   19.23    4.83
   3   7 -10   26.02    6.21
   3   7  10   26.43    4.46
  -3   7  11   15.36    4.32
   3  -7  11   22.28    4.04
  -3  -7  11   18.55    3.68
  -3  -7 -11   14.95    3.22
   3  -7 -11   15.04    3.43
  -3   7 -11   11.64    2.76
   3   7 -11   13.31    5.74
   3   7  11   13.85    3.34
  -3   7  12    6.86    2.08
  -3  -7  12    9.34    2.28
  -3  -7 -12    4.69    1.88
   3  -7 -12    4.89    2.37
  -3   7 -12    3.84    2.00
   3   7 -12    8.47    2.44
   3   7  12   11.62    3.10
  -3   7  13   33.35    5.71
  -3  -7  13   29.11    5.60
  -3  -7 -13   31.19    6.06
   3  -7 -13   37.26    5.28
  -3   7 -13   28.96    6.15
   3   7 -13   33.40    6.76
   3   7  13   32.27    4.76
  -3   7  14   24.85    5.38
   3  -7  14   23.06    4.26
  -3  -7  14   27.34    4.85
  -3  -7 -14   27.88    5.12
   3  -7 -14   23.00    3.74
  -3   7 -14   20.55    5.04
   3   7 -14   29.75    5.75
   3   7  14   36.55    5.19
  -3   7  15    2.06    2.20
   3  -7  15    1.43    1.14
  -3  -7  15    1.52    1.49
  -3  -7 -15   -0.35    1.86
   3  -7 -15   -2.81    2.25
  -3   7 -15    0.59    3.46
   3   7 -15    1.98    1.79
   3   7  15    1.01    0.99
  -3   7  16  136.21   26.17
   3  -7  16  122.24   19.32
  -3  -7  16  115.48   24.28
  -3  -7 -16  112.74   24.51
   3  -7 -16  140.35   22.41
  -3   7 -16  120.31   19.18
   3   7 -16  121.98   20.95
   3   7  16  114.65   22.49
  -3   7  17   23.48    4.30
   3  -7  17   24.26    4.26
  -3  -7  17   26.67    4.55
  -3  -7 -17   31.37    5.13
   3  -7 -17   18.17    4.73
  -3   7 -17   15.41    5.01
   3   7 -17   27.07    5.12
   3   7  17   25.74    4.42
  -3   7  18   46.64    8.96
   3  -7  18   42.65    8.57
  -3  -7  18   41.06    8.29
  -3  -7 -18   47.52    7.79
   3  -7 -18   45.79   10.38
  -3   7 -18   37.76    6.46
   3   7 -18   40.98    8.40
   3   7  18   49.23    7.60
  -3   7  19   16.09    3.47
   3  -7  19   20.99    4.57
  -3  -7  19   12.02    6.39
  -3  -7 -19   15.75    4.02
   3  -7 -19   17.58    4.54
  -3   7 -19   17.82    4.29
   3   7 -19   18.18    4.02
   3   7  19   11.46    6.46
  -3   7  20   19.43    5.40
  -3  -7  20   19.97    5.23
  -3  -7 -20   12.98    4.15
   3  -7 -20   13.34    4.69
  -3   7 -20   15.49    4.76
   3   7 -20   19.37    5.31
   3   7  20   17.67    4.89
  -3   7  21    4.11    2.79
   3  -7  21    2.68    2.13
  -3  -7  21   -1.74    2.07
  -3  -7 -21    1.42    2.31
   3  -7 -21    0.00    1.69
  -3   7 -21    4.30    2.79
   3   7 -21    0.93    2.10
   3   7  21    3.68    3.22
  -3   7  22    1.54    1.89
   3  -7  22    0.10    1.91
  -3  -7  22    2.74    2.31
  -3  -7 -22   -1.64    2.14
   3  -7 -22   -0.53    2.38
  -3   7 -22    4.15    2.84
   3   7 -22   -2.42    1.82
   3   7  22    2.41    2.50
  -3   7  23    4.01    3.37
   3  -7  23    3.81    3.10
  -3  -7  23    2.76    2.31
  -3  -7 -23    2.35    2.25
   3  -7 -23    1.64    2.71
  -3   7 -23    3.74    3.44
   3   7 -23    7.95    3.08
   3   7  23    8.09    3.34
  -3   7  24    5.16    2.47
   3  -7  24    5.59    2.47
  -3  -7  24    7.42    2.16
  -3  -7 -24    4.85    2.06
   3  -7 -24    2.38    2.48
  -3   7 -24    7.39    3.80
   3   7 -24   13.25    3.99
   3   7  24    5.04    2.22
  -3  -8   0    4.07    1.67
   3  -8   0    2.68    1.48
  -3   8   0    3.22    1.26
   3   8   0   -0.44    1.18
  -3  -8   1   81.82   14.55
  -3  -8  -1   78.34   14.61
   3  -8   1   80.57    9.92
   3  -8  -1   92.11   12.18
  -3   8  -1   77.96   10.10
  -3   8   1   83.01   10.28
   3   8  -1   88.78   15.30
   3   8   1   95.42   11.96
  -3  -8   2   52.19    8.94
   3  -8   2   43.08    5.84
   3  -8  -2   52.56    8.35
  -3   8  -2   41.23    6.95
  -3   8   2   52.91    6.95
   3   8  -2   59.76   11.12
   3   8   2   53.47    9.74
   3  -8   3  475.30   47.84
  -3  -8  -3  499.44   50.36
   3  -8   3  439.51   46.59
   3  -8  -3  464.68   50.71
  -3   8  -3  492.95   49.25
  -3   8   3  488.92   48.77
   3   8  -3  457.88   49.22
   3   8   3  430.09   48.39
  -3   8   4   34.64    6.18
  -3  -8  -4   46.90    9.24
   3  -8   4   24.63    4.61
   3  -8  -4   17.47    3.55
  -3   8  -4   31.92    6.80
  -3   8   4   30.78    6.71
   3   8   4   29.98    5.80
  -3   8   5  140.10   23.06
  -3  -8   5  144.55   25.95
  -3  -8  -5  141.51   23.03
   3  -8   5  128.77   16.94
   3  -8  -5  158.68   27.38
  -3   8  -5  150.43   16.65
  -3   8   5  174.93   18.98
   3   8  -5  155.80   20.93
   3   8   5  144.24   21.19
  -3   8   6   40.04    7.89
   3  -8   6   40.73    6.28
  -3  -8   6   40.55    6.24
  -3  -8  -6   38.75    5.88
   3  -8   6   32.11    4.73
   3  -8  -6   41.75    6.42
  -3   8  -6   34.64    6.73
  -3   8   6   34.30    6.36
   3   8  -6   33.65    5.93
   3   8   6   40.73    5.91
  -3   8   7  100.44   14.30
   3  -8   7   83.59   14.56
  -3  -8   7   91.41   15.14
  -3  -8  -7   86.93   13.90
   3  -8   7   70.93    8.53
   3  -8  -7   82.85    9.96
  -3   8  -7   71.57   14.59
  -3   8   7   65.18   13.79
   3   8  -7   78.61   14.36
   3   8   7   81.25   16.63
  -3   8   8   24.63    5.17
   3  -8   8   32.19    4.61
  -3  -8   8   23.34    4.45
  -3  -8  -8   24.87    5.03
   3  -8  -8   19.56    3.62
  -3   8   8   18.88    2.94
   3   8  -8   26.92    4.26
   3   8   8   21.41    3.87
   3  -8   9   13.02    2.99
  -3  -8   9    8.77    2.03
  -3  -8  -9    9.12    2.66
   3  -8  -9    8.35    2.69
  -3   8  -9    5.17    1.52
   3   8  -9    6.70    3.06
   3   8   9    8.84    2.56
   3  -8  10   59.06    9.15
  -3  -8  10   47.59    7.97
  -3  -8 -10   41.99    6.95
   3  -8 -10   45.71    8.56
  -3   8 -10   43.42    8.75
   3   8 -10   56.65   10.54
   3   8  10   52.74    8.96
  -3   8  11    4.17    2.72
   3  -8  11    1.73    1.85
  -3  -8  11   -0.19    1.83
  -3  -8 -11    1.66    1.36
   3  -8 -11   -2.93    2.29
  -3   8 -11    1.94    1.43
   3   8 -11    0.24    1.30
   3   8  11    1.17    2.17
   3  -8  12    4.72    2.96
  -3  -8  12    0.01    0.93
   3  -8 -12    0.86    1.21
  -3   8 -12   -0.35    2.23
   3   8 -12    0.74    1.39
   3   8  12    0.22    2.07
  -3   8  13   69.65   11.74
   3  -8  13   66.48   10.75
  -3  -8  13   75.10   12.30
  -3  -8 -13   57.39    8.75
   3  -8 -13   65.79   11.32
  -3   8 -13   76.09    9.80
   3   8 -13   65.46   13.48
   3   8  13   62.64    8.53
  -3   8  14   61.71   10.26
   3  -8  14   44.29    8.06
  -3  -8  14   60.91    8.84
  -3  -8 -14   50.78    7.01
   3  -8 -14   42.14    6.17
  -3   8 -14   50.53    7.17
   3   8 -14   46.84    8.22
   3   8  14   42.30    6.08
  -3   8  15    2.44    1.95
   3  -8  15    0.24    1.69
  -3  -8  15    5.62    3.08
  -3  -8 -15    3.21    2.57
   3  -8 -15   -1.92    2.35
  -3   8 -15   -0.56    2.37
   3   8 -15   -0.59    1.92
   3   8  15    1.20    2.04
  -3   8  16    8.40    3.24
   3  -8  16    7.04    4.52
  -3  -8  16    4.21    2.72
  -3  -8 -16    5.94    3.77
   3  -8 -16    5.12    3.12
  -3   8 -16   10.39    4.14
   3   8 -16    5.28    3.40
   3   8  16    2.31    2.03
  -3   8  17   19.28    5.51
   3  -8  17   14.56    3.77
  -3  -8  17    8.75    2.45
  -3  -8 -17   10.72    3.24
   3  -8 -17   20.27    5.91
  -3   8 -17   15.07    4.60
   3   8 -17   13.17    3.59
   3   8  17   11.89    3.81
  -3   8  18   16.85    3.77
   3  -8  18   14.46    2.66
  -3  -8  18   15.08    4.38
  -3  -8 -18    8.03    5.26
   3  -8 -18    8.71    5.34
  -3   8 -18   15.08    4.24
   3   8 -18    8.78    5.72
   3   8  18   14.52    3.64
  -3   8  19    9.20    6.15
   3  -8  19   13.07    4.67
  -3  -8  19   11.62    3.99
  -3  -8 -19   12.29    4.18
   3  -8 -19   10.59    2.63
  -3   8 -19    6.49    5.10
   3   8 -19   10.87    3.92
   3   8  19    6.77    5.07
  -3   8  20   22.71    3.96
   3  -8  20   24.93    4.52
  -3  -8  20   26.85    5.88
  -3  -8 -20   25.70    5.78
   3  -8 -20   22.74    5.91
  -3   8 -20   23.80    4.52
   3   8 -20   18.64    4.11
   3   8  20   16.57    4.20
  -3   8  21    1.05    2.23
   3  -8  21    1.11    1.63
  -3  -8  21    3.68    2.72
  -3  -8 -21   -0.19    1.94
   3  -8 -21    1.09    2.66
  -3   8 -21   -4.54    2.37
   3   8 -21    0.80    1.21
   3   8  21   -0.22    2.17
  -3   8  22    3.87    3.67
   3  -8  22   10.48    3.09
  -3  -8  22    5.48    2.42
  -3  -8 -22    3.49    3.39
   3  -8 -22    3.84    3.95
  -3   8 -22    3.44    3.67
   3   8 -22    4.46    3.92
   3   8  22    1.27    2.10
  -3  -9   0   -2.68    2.10
   3  -9   0   -0.55    1.48
  -3   9   0    1.49    1.60
   3   9   0    1.23    1.43
   3  -9   1    5.34    3.39
   3  -9  -1    5.78    3.84
  -3  -9   1    2.44    2.13
  -3  -9  -1    6.42    4.12
   3  -9   1    3.55    2.26
   3  -9  -1    5.10    3.74
  -3   9  -1    5.59    3.71
  -3   9   1    5.65    3.68
   3   9  -1    4.86    3.10
   3   9   1    0.87    1.98
   3  -9  -2   51.30    8.66
  -3  -9   2   51.95   10.72
  -3  -9  -2   58.00   11.84
   3  -9   2   48.54    9.15
   3  -9  -2   61.59   11.66
  -3   9  -2   57.01    9.43
  -3   9   2   42.77    9.85
   3   9  -2   53.19   10.97
   3   9   2   61.98   12.58
  -3  -9   3    2.17    1.54
  -3  -9  -3    6.85    4.14
   3  -9   3    1.71    1.26
   3  -9  -3    2.03    1.63
  -3   9  -3    2.84    1.95
  -3   9   3    1.33    1.58
   3   9  -3    1.79    2.31
   3   9   3   -1.12    1.98
  -3  -9   4   67.90   14.83
  -3  -9  -4   71.81   14.21
   3  -9   4   53.64    8.69
   3  -9  -4   67.03   15.89
  -3   9  -4   56.08   12.48
  -3   9   4   53.22   13.00
   3   9  -4   65.67   15.23
   3   9   4   53.81   12.06
  -3   9   5   19.00    3.92
   3  -9   5   16.51    3.31
  -3  -9   5   17.43    4.69
  -3  -9  -5   14.34    3.53
   3  -9   5   10.53    5.81
   3  -9  -5   16.90    3.42
  -3   9  -5   21.63    3.77
  -3   9   5   26.11    4.14
   3   9   5   16.16    3.25
   3  -9   6  129.88   15.51
  -3  -9   6  118.82   22.56
  -3  -9  -6  126.14   20.55
   3  -9  -6  134.36   21.22
  -3   9  -6  112.51   20.37
  -3   9   6  131.06   15.89
   3   9  -6  130.66   24.23
   3   9   6  135.88   17.50
   3  -9   7  268.26  130.96
  -3  -9   7  272.95  133.32
  -3  -9  -7  260.16   30.29
   3  -9  -7  291.10  142.52
  -3   9  -7  265.01  129.36
   3   9  -7  244.65   31.77
   3   9   7  244.80   28.58
  -3   9   8    8.75    5.50
   3  -9   8    6.85    4.32
  -3  -9  -8   15.09    4.12
   3  -9  -8    7.38    4.29
  -3   9  -8    5.09    3.55
   3   9  -8   12.26    6.64
   3   9   8    4.51    3.39
  -3  -9   9   56.59    9.48
  -3  -9  -9   58.92    9.02
   3  -9  -9   56.67   11.37
  -3   9  -9   47.63   11.25
   3   9  -9   56.09    8.66
   3   9   9   51.95   10.13
  -3  -9  10    7.78    4.08
   3  -9 -10    7.57    4.05
  -3   9 -10    8.25    4.44
   3   9 -10    6.42    4.11
   3   9  10    5.03    3.33
   3  -9  11    1.02    1.12
  -3  -9  11    5.29    3.24
  -3  -9 -11    0.78    1.79
   3  -9 -11    3.92    2.34
  -3   9 -11    4.17    2.37
   3   9 -11    1.09    1.15
   3   9  11    2.81    2.53
   3  -9  12    5.48    3.81
  -3  -9  12    1.82    1.32
  -3  -9 -12    0.69    1.94
   3  -9 -12    2.32    2.54
  -3   9 -12    3.18    3.47
   3   9 -12    3.44    2.47
   3   9  12    3.37    2.91
  -3   9  13    9.99    3.10
   3  -9  13    3.16    2.26
  -3  -9  13    7.81    2.48
  -3  -9 -13    1.98    1.92
   3  -9 -13    4.88    3.02
  -3   9 -13    3.34    2.54
   3   9 -13    4.58    3.03
   3   9  13    4.72    4.11
  -3   9  14    3.44    2.65
   3  -9  14   -1.40    1.73
  -3  -9  14    6.14    3.84
  -3  -9 -14    1.91    1.95
   3  -9 -14    2.71    2.08
  -3   9 -14    2.59    2.91
   3   9 -14    4.95    3.19
   3   9  14    2.00    2.48
  -3   9  15   66.46   16.07
   3  -9  15   70.74   15.64
  -3  -9  15   67.55   16.10
  -3  -9 -15   75.43   14.13
   3  -9 -15   69.46   16.68
  -3   9 -15   74.16   17.65
   3   9 -15   82.53   19.07
   3   9  15   70.74   13.41
  -3   9  16   10.47    3.67
   3  -9  16    7.05    4.75
  -3  -9  16    6.05    3.98
  -3  -9 -16    6.71    4.58
   3  -9 -16    7.17    5.03
  -3   9 -16    7.85    5.60
   3   9 -16   13.90    5.07
   3   9  16    5.25    4.70
  -3   9  17   74.73   18.30
   3  -9  17   64.81   14.81
  -3  -9  17   76.18   15.97
  -3  -9 -17   58.55   12.08
   3  -9 -17   77.45   11.52
  -3   9 -17   68.88   16.54
   3   9 -17   76.23   17.00
   3   9  17   60.45   11.93
  -3   9  18    6.19    2.99
   3  -9  18    4.45    3.96
  -3  -9  18    1.94    2.20
  -3  -9 -18    4.66    3.78
   3  -9 -18    3.86    3.37
  -3   9 -18    4.95    2.45
   3   9 -18    5.53    2.17
   3   9  18    6.30    3.05
  -3   9  19    5.23    1.89
   3  -9  19    2.66    2.69
  -3  -9  19    5.23    2.47
  -3  -9 -19   -2.97    2.25
   3  -9 -19    2.87    2.79
  -3   9 -19    1.51    1.98
   3   9 -19   -1.26    2.22
   3   9  19    1.01    2.31
   3 -10   0   -0.03    1.70
  -3 -10   0   -1.61    2.10
   3 -10   0    2.63    1.89
  -3  10   0    0.72    1.80
   3  10   0   -1.83    1.94
  -3 -10   1   13.39    4.20
  -3 -10  -1   20.31    5.41
   3 -10   1   13.69    3.76
   3 -10  -1   23.94    5.65
  -3  10  -1   12.49    4.54
  -3  10   1   29.60    6.82
   3  10  -1   19.90    5.38
   3  10   1   18.05    4.92
  -3  10   2    0.25    0.64
  -3 -10   2    0.56    1.27
  -3 -10  -2   -0.69    2.16
   3 -10   2    2.03    2.62
   3 -10  -2    0.72    1.83
  -3  10  -2    3.27    2.71
  -3  10   2    1.43    1.05
   3  10   2    1.77    2.03
  -3 -10   3   54.61   13.23
  -3 -10  -3   51.14   10.97
   3 -10   3   51.09   10.78
   3 -10  -3   48.26   11.38
  -3  10  -3   67.74   14.09
  -3  10   3   54.41   11.56
   3  10  -3   55.17   13.11
   3  10   3   50.99   13.94
  -3 -10   4    3.27    2.16
  -3 -10  -4   -1.09    2.20
   3 -10  -4    3.05    2.22
  -3  10  -4   -0.68    1.92
  -3  10   4   -0.38    1.40
   3  10  -4    0.90    1.29
   3  10   4    1.14    1.51
  -3 -10   5   11.65    4.23
  -3 -10  -5   13.51    3.89
   3 -10  -5    8.66    2.87
  -3  10  -5   15.48    3.92
  -3  10   5   12.45    3.84
   3  10  -5    7.69    2.84
   3  10   5   11.83    3.28
  -3  10   6    5.84    4.10
  -3 -10   6    9.62    6.40
  -3 -10  -6   10.02    6.65
   3 -10  -6    4.07    2.84
  -3  10  -6    3.81    3.12
   3  10  -6    3.55    2.48
   3  10   6    3.64    3.09
  -3  10   7   70.03   14.30
  -3 -10   7   67.05   12.20
  -3 -10  -7   58.38   11.18
   3 -10  -7   65.51   13.93
  -3  10  -7   66.59   10.36
   3  10  -7   63.99   12.61
   3  10   7   57.26   12.05
  -3  10   8    7.72    5.17
  -3 -10   8    7.10    4.49
  -3 -10  -8    5.16    4.38
   3 -10  -8    3.87    2.94
  -3  10  -8    3.62    2.84
   3  10  -8    6.00    4.39
   3  10   8    6.55    4.51
  -3 -10   9    3.56    2.79
  -3 -10  -9    0.71    2.14
   3 -10  -9    2.56    2.66
  -3  10  -9    4.58    3.93
   3  10  -9    2.07    1.94
   3  10   9    4.12    3.70
  -3 -10  10   26.02    5.97
  -3 -10 -10   21.72    5.68
   3 -10 -10   28.58    7.41
  -3  10 -10   21.75    5.41
   3  10 -10   29.86    6.93
   3  10  10   25.33    5.88
  -3  10  11   -0.03    1.89
   3 -10  11    0.71    1.77
  -3 -10  11    0.44    1.39
  -3 -10 -11   -0.31    2.25
   3 -10 -11    1.77    2.25
  -3  10 -11    0.71    2.13
   3  10 -11    4.83    4.78
   3  10  11    2.82    2.38
  -3  10  12   15.12    4.35
   3 -10  12   15.01    3.86
  -3 -10  12   15.01    4.21
  -3 -10 -12   16.41    4.08
   3 -10 -12   13.62    3.87
  -3  10 -12   12.83    4.26
   3  10 -12   17.31    4.20
   3  10  12   15.35    4.20
  -3  10  13   21.48    5.51
  -3 -10  13   28.52    5.85
  -3 -10 -13   26.92    5.50
   3 -10 -13   28.10    5.53
  -3  10 -13   22.29    6.12
   3  10 -13   26.38    6.52
   3  10  13   23.54    5.16
  -3  10  14    4.70    4.04
   3 -10  14   10.42    3.18
  -3 -10  14    6.73    1.83
  -3 -10 -14    0.74    2.16
   3 -10 -14    4.01    3.89
  -3  10 -14    2.22    3.06
   3  10 -14    6.27    2.96
   3  10  14    5.10    2.42
  -3 -11   0   -0.52    2.23
   3 -11   0    1.05    1.95
  -3  11   0   -0.58    1.73
   3  11   0   -1.92    2.11
  -3 -11   1    1.61    1.83
  -3 -11  -1    3.44    2.75
   3 -11   1    4.18    3.16
   3 -11  -1    2.44    2.50
  -3  11  -1    1.60    2.16
  -3  11   1    5.75    5.17
   3  11  -1    6.89    3.30
   3  11   1    4.15    3.22
  -3 -11   2    1.40    1.37
  -3 -11  -2    0.41    2.06
   3 -11  -2    0.65    1.85
  -3  11  -2   -0.19    1.82
  -3  11   2    2.23    2.13
   3  11  -2    1.82    1.88
   3  11   2    1.54    2.47
  -3 -11   3   16.34    5.20
  -3 -11  -3   17.05    5.09
   3 -11  -3   12.92    2.99
  -3  11  -3   18.38    3.99
   3  11  -3   16.07    3.80
   3  11   3   16.11    4.70
  -3 -11   4    0.19    1.85
  -3 -11  -4    2.85    2.45
   3 -11  -4   -2.41    1.74
  -3  11  -4    0.89    1.29
   3  11  -4   -0.16    2.07
   3  11   4    1.82    2.62
  -3 -11   5    0.58    1.27
  -3 -11  -5   -0.67    2.34
   3 -11  -5    1.51    2.31
  -3  11  -5    0.33    1.98
   3  11  -5    0.25    1.29
   3  11   5    5.96    2.10
  -3 -11  -6    4.95    1.83
   3 -11  -6    7.11    2.31
  -3  11  -6    0.43    1.98
   3  11  -6    1.95    2.07
   3  11   6    4.15    3.93
  -3 -11  -7   65.58   15.92
   3 -11  -7   61.81   14.52
  -3  11  -7   75.31   15.89
   3  11  -7   67.34   17.16
   3  11   7   48.11   12.97
  -3  11   8    3.25    2.81
  -3 -11   8    7.38    4.26
  -3 -11  -8    3.61    3.47
   3 -11  -8    0.81    1.49
  -3  11  -8    2.41    2.79
   3  11  -8   -0.75    2.26
   3  11   8   10.30    3.62
   4   0   0   -0.52    1.05
   4   0   0   -1.03    1.01
   4   0   0   -0.24    1.03
   4   0   1    3.30    1.48
   4   0  -1    5.56    1.54
   4   0  -1    7.20    1.70
   4   0   1    3.02    1.45
   4   0  -1    2.50   13.32
   4   0   1    0.83    1.03
   4   0   2 1461.97   68.02
   4   0  -2 1482.11   69.00
   4   0  -2 1442.29   67.09
   4   0   2 1449.99   70.43
   4   0  -2 1519.23   70.74
   4   0   2 1464.78   68.75
   4   0   3    1.86    1.08
   4   0  -3    0.37    1.12
   4   0  -3    0.13    1.18
   4   0   3    4.38    1.05
   4   0  -3    0.38    1.35
   4   0   3   -0.44    1.51
   4   0   4    6.30    1.24
   4   0  -4    5.82    1.32
  -4   0  -4    4.78    0.74
   4   0  -4    2.79    0.65
   4   0  -4    2.63    1.09
   4   0   4    4.60    1.64
  -4   0   5    1.42    0.96
   4   0   5    1.76    1.23
  -4   0  -5    1.26    0.75
   4   0  -5    3.31    1.70
   4   0  -5    3.18    0.96
   4   0   5    6.62    2.32
  -4   0   6   57.50    9.18
   4   0   6   62.66    4.18
  -4   0  -6   54.29    7.70
   4   0  -6   68.11    4.60
   4   0  -6   66.77    4.05
  -4   0   7    3.76    1.46
   4   0   7    1.55    1.20
  -4   0  -7    0.71    0.50
   4   0  -7    1.88    1.95
  -4   0  -7    0.43    1.02
   4   0  -7   -0.24    4.23
  -4   0   8  965.06   60.97
   4   0   8  917.79   58.22
  -4   0  -8  905.36   56.86
   4   0  -8  907.35   57.82
  -4   0  -8  918.22   58.28
   4   0  -8  940.56   59.21
  -4   0   9    2.94    1.74
   4   0   9   -0.01    0.44
  -4   0  -9    1.51    0.53
   4   0  -9    4.02    2.53
  -4   0  -9    5.34    2.07
   4   0  -9   -1.79    0.84
  -4   0  10    2.26    1.51
  -4   0 -10    0.59    0.30
   4   0 -10    1.74    1.76
  -4   0 -10    5.94    1.95
   4   0 -10    1.69    1.03
  -4   0  11    1.42    1.06
   4   0  11   -0.99    1.37
  -4   0 -11    2.01    0.65
   4   0 -11    0.24    0.81
  -4   0 -11    3.67    0.92
   4   0 -11    0.71    0.98
  -4   0  12 1179.50   41.80
   4   0  12 1175.44   41.68
   4   0 -12 1099.03   41.62
  -4   0 -12 1169.06   43.13
   4   0 -12 1034.63   36.03
  -4   0  13    1.61    0.89
   4   0 -13   -2.62    7.76
  -4   0 -13   -0.84    3.30
  -4   0  14  179.14   19.23
   4   0  14  175.46   17.37
   4   0 -14  181.40   18.07
  -4   0 -14  180.19   18.11
  -4   0  15   -0.37    1.61
   4   0  15    1.32    1.01
   4   0 -15   -4.48    1.86
  -4   0 -15   -0.12    1.01
  -4   0  16   47.15    7.19
   4   0  16   44.75    8.57
   4   0 -16   42.31    5.00
  -4   0 -16   34.42    5.50
  -4   0  17    4.51    1.55
   4   0  17   -0.22    1.88
   4   0 -17   -2.76    2.28
  -4   0 -17   -1.36    2.59
  -4   0  18  410.10   47.12
   4   0  18  407.71   46.85
   4   0 -18  368.44   42.70
  -4   0 -18  382.75   45.33
  -4   0  19    3.62    1.43
   4   0  19   -0.06    1.83
   4   0 -19    0.50    2.08
  -4   0 -19    0.40    1.39
  -4   0  20   53.95    9.46
   4   0  20   59.80    7.54
   4   0 -20   46.51    6.33
  -4   0 -20   47.19    7.57
  -4   0  21   -3.33    2.07
   4   0  21   -1.67    1.92
   4   0 -21    1.58    2.23
  -4   0 -21   -2.10    2.26
  -4   0  22   19.38    5.88
   4   0  22   27.47    5.53
   4   0 -22   11.35    6.65
  -4   0 -22   25.18    6.99
  -4   0  23   -1.70    1.95
   4   0  23   -2.35    1.94
   4   0 -23    0.71    2.17
  -4   0 -23    2.06    2.08
  -4   0  24   33.87    8.03
   4   0  24   27.99    4.92
   4   0 -24   37.91    6.67
  -4   0 -24   39.28    7.48
  -4   0  25    0.81    2.08
   4   0  25    0.93    0.81
   4   0 -25    0.19    2.22
  -4   0 -25   -0.15    2.28
  -4   0  26   -0.06    0.90
   4   0  26    3.30    2.31
   4   0 -26    6.42    4.79
  -4   0 -26    1.98    1.95
  -4   0  27    6.21    4.24
   4   0  27    0.93    1.49
   4   0 -27    1.24    2.31
  -4   0 -27   -0.67    2.57
  -4   0  28    1.98    2.79
   4   0  28    6.39    2.69
   4   0 -28    4.15    3.70
  -4   0 -28    7.89    2.75
  -4   0  29    7.14    2.88
   4   0  29    0.95    2.01
   4   0 -29   -1.67    2.23
  -4   0 -29   -1.43    2.71
   4  -1   0   73.60    7.73
   4   1   0   66.23    6.30
   4  -1   0   70.49    6.34
   4   1   0   73.67    6.42
  -4   1   0   73.82    7.01
   4   1   0   72.07    4.89
   4  -1   1    1.30    0.89
   4   1   1    1.06    0.50
   4  -1  -1    1.58    1.21
   4   1  -1    1.60    0.98
   4  -1  -1    3.03    0.77
   4  -1   1    2.03    0.65
   4   1  -1    1.39    1.23
   4   1   1   -1.24    0.90
  -4   1   1    8.03    2.00
  -4   1  -1    2.41    1.69
   4   1  -1    2.69    1.32
   4   1   1    1.37    1.39
   4  -1   2   69.99    7.64
   4   1   2   76.67    6.48
   4  -1  -2   79.07    5.20
   4   1  -2   74.28    5.62
  -4  -1  -2   88.63    5.48
   4  -1  -2   72.72    4.45
   4  -1   2   78.36    4.41
   4   1  -2   79.05   10.98
  -4   1   2   76.26   11.78
  -4   1  -2   69.78   11.19
   4   1  -2   84.60    5.50
   4   1   2   76.33    4.75
   4   1   3  240.67   13.08
   4  -1   3  258.25   25.33
   4  -1  -3  258.28   13.05
   4   1  -3  241.99   12.06
  -4  -1  -3  273.01   17.84
   4  -1  -3  246.04   12.32
   4   1  -3  263.31   23.91
   4  -1   3  266.12   12.95
  -4   1   3  253.51   12.58
  -4   1  -3  258.09   14.39
   4   1  -3  270.83   13.68
   4   1   3  249.77   12.82
  -4  -1   4    6.14    1.48
   4   1   4    7.04    1.39
   4  -1   4    9.06    2.01
   4  -1  -4    3.55    1.32
  -4  -1  -4    7.23    1.20
   4  -1  -4    6.42    1.74
   4   1  -4    8.43    1.69
   4  -1   4    8.10    1.02
  -4   1   4    9.70    2.08
  -4   1  -4    8.37    1.95
   4   1  -4    7.73    1.85
   4   1   4   10.44    2.03
  -4  -1   5   41.37    5.85
   4   1   5   35.30    2.69
   4  -1   5   46.04    5.22
  -4  -1  -5   40.14    5.99
   4  -1  -5   41.80    3.73
   4   1  -5   44.62    3.78
   4  -1   5   40.88    5.10
  -4   1   5   50.10    7.61
  -4   1  -5   42.16    6.93
   4   1  -5   51.18    7.27
   4   1   5   49.10    6.67
  -4   1   6   13.25    2.51
  -4  -1   6   14.18    2.50
   4   1   6   11.92    1.95
   4  -1   6   13.31    1.88
  -4   1  -6   11.50    1.83
  -4  -1  -6   14.10    2.13
   4  -1  -6   15.09    2.16
   4   1  -6    9.09    2.13
  -4   1   6   11.21    2.13
  -4   1  -6   13.63    3.36
   4   1  -6   11.99    2.07
   4   1   6   17.59    3.12
  -4   1   7   61.69   11.27
  -4  -1   7   59.27    8.90
   4   1   7   50.36    5.74
   4  -1   7   53.22    7.13
  -4   1  -7   46.98    6.45
  -4  -1  -7   62.80    8.23
   4  -1  -7   58.28    7.82
   4   1  -7   61.49    8.44
  -4   1   7   42.15    8.75
  -4   1  -7   56.71    9.64
   4   1  -7   57.48    7.44
   4   1   7   66.68   10.26
  -4   1   8   83.63   13.65
  -4  -1   8   73.83   10.90
   4   1   8   74.87    9.28
   4  -1   8   78.28    9.59
  -4   1  -8   64.06    5.29
  -4  -1  -8   74.93    5.91
   4  -1  -8   72.12    8.60
   4   1  -8   76.57    5.97
  -4   1   8   79.35   12.46
  -4   1  -8   72.72   13.07
   4   1  -8   69.01    5.12
   4   1   8   70.65    9.85
  -4   1   9   44.38    6.46
  -4  -1   9   41.60    6.55
   4   1   9   47.28    6.49
   4  -1   9   49.07    6.52
  -4  -1  -9   39.19    4.97
   4  -1  -9   41.68    5.90
   4   1  -9   40.46    4.51
  -4   1   9   42.56    7.38
  -4   1  -9   38.48    6.31
   4   1  -9   37.83    5.96
   4   1   9   48.17    7.30
  -4   1  10  101.18   14.44
  -4  -1  10  109.39    5.53
   4   1  10  106.24   10.41
   4  -1  10  110.42    6.12
  -4  -1 -10  100.83    5.34
   4  -1 -10   99.13    8.99
   4   1 -10  108.78   10.87
  -4   1  10  102.06    4.52
  -4   1 -10   98.73   16.00
   4   1 -10   89.19   11.75
   4   1  10   94.06    6.05
  -4   1  11  423.18   16.43
  -4  -1  11  409.08   15.54
   4   1  11  391.92   16.01
   4  -1  11  398.78   17.45
  -4  -1 -11  389.05   14.93
   4  -1 -11  375.95   16.26
   4   1 -11  400.40   16.68
  -4   1 -11  381.00   17.62
   4   1 -11  406.69   15.14
   4   1  11  400.05   16.31
  -4   1  12    2.63    1.71
  -4  -1  12    5.63    1.79
   4   1  12    8.71    1.71
   4  -1  12    4.11    1.21
  -4  -1 -12    3.43    0.92
   4  -1 -12    1.48    1.98
   4   1 -12    6.09    2.88
  -4  -1 -12    5.68    1.45
  -4   1 -12    3.47    1.67
   4   1 -12    2.03    0.50
  -4   1  13   37.21    6.48
  -4  -1  13   39.65    7.33
   4   1  13   37.64    6.82
   4  -1  13   39.27    9.05
  -4  -1 -13   31.03    5.20
   4  -1 -13   35.96    6.12
   4   1 -13   48.89    6.55
  -4  -1 -13   30.72    6.77
  -4   1 -13   32.44    7.17
   4   1 -13   33.89    6.65
  -4   1  14  358.43   36.75
  -4  -1  14  354.23   34.12
   4   1  14  376.54   37.51
   4  -1  14  383.87   37.00
  -4  -1 -14  367.36   35.19
   4  -1 -14  376.95   36.95
   4   1 -14  380.72   36.99
  -4  -1 -14  353.51   35.88
  -4   1 -14  353.27   35.10
   4   1 -14  355.19   33.90
  -4   1  15    6.65    2.63
  -4  -1  15    6.51    1.80
   4   1  15    9.08    2.91
   4  -1  15   11.87    3.21
   4  -1 -15    2.16    2.06
   4   1 -15    2.71    1.43
  -4  -1 -15    6.67    2.29
  -4   1 -15    4.08    1.18
   4   1 -15    1.21    0.46
  -4   1  16    3.90    1.74
  -4  -1  16    1.71    1.17
   4   1  16    1.82    0.81
   4  -1  16    3.73    1.23
   4  -1 -16    0.95    1.95
   4   1 -16    1.32    1.76
  -4  -1 -16    4.57    1.85
  -4   1 -16    0.98    1.42
  -4  -1  17    9.08    2.56
   4   1  17    9.98    2.78
   4  -1  17    4.83    1.36
   4  -1 -17    7.98    3.03
   4   1 -17    5.93    3.24
  -4  -1 -17    7.53    2.07
  -4   1 -17   10.41    3.05
  -4  -1  18   85.73   17.77
   4   1  18   94.29   17.15
   4  -1  18  104.75   14.21
   4  -1 -18  126.76   15.52
   4   1 -18   82.56   10.47
  -4  -1 -18   91.14   15.72
  -4   1 -18  102.07   15.80
  -4   1  19   35.16    6.77
  -4  -1  19   28.80    6.34
   4   1  19   44.22    5.96
   4  -1  19   39.43    7.04
   4  -1 -19   32.13    4.70
   4   1 -19   32.10    5.04
  -4  -1 -19   32.58    7.04
  -4   1 -19   41.03    7.73
  -4   1  20    4.52    2.20
  -4  -1  20    2.07    1.12
   4   1  20    4.83    2.16
   4  -1  20    6.71    1.76
   4   1 -20    0.64    2.07
  -4  -1 -20    5.29    2.60
  -4   1 -20    6.95    2.94
  -4   1  21   24.08    4.82
  -4  -1  21   28.86    4.54
   4   1  21   31.67    4.94
   4  -1  21   29.38    4.55
   4  -1 -21   24.47    4.82
   4   1 -21   27.26    4.80
  -4  -1 -21   21.60    4.46
  -4   1 -21   31.00    6.52
  -4   1  22   17.28    4.38
  -4  -1  22   13.48    8.04
   4   1  22   10.05    5.72
   4  -1  22   16.63    4.30
   4  -1 -22   14.80    3.59
   4   1 -22   18.89    4.66
  -4  -1 -22   10.01    5.97
  -4   1 -22    6.85    4.38
  -4   1  23    4.76    3.46
  -4  -1  23   -1.17    2.01
   4   1  23    2.37    1.58
   4  -1  23    7.02    4.46
   4  -1 -23    2.25    1.79
   4   1 -23    1.73    1.88
  -4  -1 -23    1.57    1.57
  -4   1 -23   -0.92    2.54
  -4   1  24   41.32    7.91
  -4  -1  24   31.58    5.46
   4   1  24   42.95    7.02
   4  -1  24   38.88    6.90
   4  -1 -24   36.87    8.31
   4   1 -24   30.17    5.26
  -4  -1 -24   41.23    8.56
  -4   1 -24   33.99    6.59
  -4   1  25   17.95    4.94
  -4  -1  25   13.36    4.63
   4   1  25   17.36    4.86
   4  -1  25   21.69    5.66
   4  -1 -25   18.57    5.54
  -4  -1 -25   16.16    4.63
  -4   1 -25   19.96    5.22
  -4   1  26   -0.71    2.20
  -4  -1  26    5.22    4.04
   4   1  26    8.35    5.54
   4  -1  26    3.37    3.12
   4  -1 -26    7.64    4.98
   4   1 -26    9.67    6.33
  -4  -1 -26    6.74    4.45
  -4   1 -26    4.69    3.50
  -4   1  27   28.16    8.40
  -4  -1  27   36.86    8.15
   4   1  27   35.04    7.72
   4  -1  27   31.02    6.86
   4  -1 -27   25.38    5.53
   4   1 -27   24.56    5.53
  -4  -1 -27   25.30    6.43
  -4   1 -27   29.01    7.60
  -4   1  28    4.52    4.10
  -4  -1  28   -1.39    2.50
   4   1  28   -1.26    2.51
   4  -1  28    2.11    2.93
   4  -1 -28   -0.81    2.32
   4   1 -28    1.02    2.13
  -4  -1 -28    2.26    2.04
  -4   1 -28    7.42    3.08
   4  -2   0  407.73   20.06
   4   2   0  404.42   19.34
  -4  -2   0  459.11   22.83
   4  -2   0  385.47   19.03
  -4   2   0  407.90   19.81
   4   2   0  431.03   21.41
   4  -2   1  227.87   11.77
   4   2   1  231.83   11.47
   4  -2  -1  229.60   14.92
   4   2  -1  225.90   12.24
   4  -2  -1  214.71   11.19
   4  -2   1  222.10   11.00
  -4   2   1  211.71   10.78
  -4   2  -1  204.78   10.54
   4   2  -1  207.20   11.72
   4   2   1  224.01   12.06
   4  -2   2  312.01   15.58
   4   2   2  316.86   23.21
   4  -2  -2  298.42   15.02
   4   2  -2  312.51   15.17
   4  -2  -2  299.40   14.87
   4  -2   2  318.50   15.38
   4   2  -2  283.99   15.39
  -4   2   2  305.22   15.39
  -4   2  -2  306.54   15.26
   4   2  -2  300.82   15.12
   4   2   2  279.23   15.36
  -4  -2   3   38.85    5.97
   4  -2   3   43.23    4.21
   4   2   3   43.30    2.84
   4  -2  -3   42.98    3.65
  -4  -2  -3   38.04    4.46
   4  -2  -3   36.80    3.21
   4  -2   3   39.98    5.71
   4   2  -3   41.32    5.47
  -4   2  -3   38.62    8.28
  -4   2   3   30.04    6.56
   4   2  -3   35.41    4.88
   4   2   3   32.55    3.36
  -4  -2   4  194.59   13.32
   4   2   4  191.09   16.25
   4  -2   4  208.35   24.90
   4  -2  -4  203.73   13.66
  -4  -2  -4  193.64   13.07
   4  -2  -4  215.92   19.68
   4  -2   4  216.88   14.00
   4   2  -4  216.87   20.11
  -4   2  -4  210.69   14.89
  -4   2   4  210.25   14.19
   4   2  -4  213.60   14.18
   4   2   4  208.34   14.16
  -4  -2   5    6.65    1.74
   4   2   5    5.41    0.93
   4  -2   5    7.47    1.70
   4  -2  -5   10.10    2.35
  -4  -2  -5    5.46    1.51
   4  -2  -5    4.01    0.99
   4  -2   5    5.74    0.74
   4   2  -5    5.34    1.64
  -4   2   5    3.52    1.51
  -4   2  -5    2.41    1.09
   4   2   5    5.07    1.69
  -4   2   6   60.30   12.43
  -4  -2   6   72.87    5.44
   4   2   6   78.00    8.90
   4  -2   6   64.09    6.21
  -4  -2  -6   77.26   10.01
   4  -2  -6   62.77    6.55
   4   2  -6   70.64   11.06
   4  -2   6   66.12    4.58
  -4   2  -6   70.20    5.62
  -4   2   6   69.44    4.91
   4   2  -6   62.39    5.00
   4   2   6   61.40    5.48
  -4   2   7  266.56   17.93
  -4  -2   7  246.81   16.43
   4   2   7  268.66   25.19
   4  -2   7  263.29   17.47
  -4  -2  -7  256.67   17.84
   4  -2  -7  266.68   17.84
   4   2  -7  231.28   16.71
  -4   2  -7  252.59   18.44
  -4   2   7  261.10   16.74
   4   2  -7  230.40   15.91
   4   2   7  238.84   16.13
  -4   2   8  424.41   27.65
  -4  -2   8  416.13   26.67
   4   2   8  413.59   27.54
   4  -2   8  442.89   29.05
  -4  -2  -8  425.49   28.27
   4  -2  -8  420.14   27.19
   4   2  -8  404.70   26.52
  -4   2  -8  432.79   30.43
  -4   2   8  403.00   25.72
   4   2  -8  401.51   25.90
   4   2   8  396.72   25.92
  -4   2   9   23.11    4.33
  -4  -2   9   27.37    4.55
   4   2   9   25.35    2.97
  -4  -2  -9   28.76    2.96
   4  -2  -9   28.44    4.51
   4   2  -9   28.89    3.25
  -4   2  -9   28.36    4.33
   4   2  -9   25.12    3.49
   4   2   9   32.29    3.19
  -4   2  10   10.28    2.94
  -4  -2  10    9.54    2.11
   4  -2  10   10.48    2.20
  -4  -2 -10   10.23    1.67
   4  -2 -10    6.37    1.98
   4   2 -10    9.52    1.77
  -4   2 -10    5.12    1.89
   4   2 -10   10.79    1.54
   4   2  10   13.69    3.67
  -4   2  11  270.94   11.19
  -4  -2  11  251.26    9.95
   4   2  11  250.84   10.36
   4  -2  11  263.97   11.12
  -4  -2 -11  238.50   14.09
   4  -2 -11  245.24   10.90
   4   2 -11  246.19   28.52
  -4   2 -11  265.64   14.58
   4   2 -11  225.77    9.14
   4   2  11  221.96   10.38
  -4   2  12  175.40   17.74
  -4  -2  12  158.46   17.18
   4   2  12  160.42   16.14
   4  -2  12  173.77   26.67
  -4  -2 -12  157.35   16.31
   4  -2 -12  157.26   16.71
   4   2 -12  163.09   17.65
  -4   2 -12  172.46   17.74
   4   2 -12  142.51   14.37
   4   2  12  156.52   23.63
  -4   2  13  213.71   22.66
   4   2  13  206.74   20.34
   4  -2  13  185.88   23.54
  -4  -2 -13  199.00   19.44
   4  -2 -13  207.25   21.64
   4   2 -13  179.94   17.99
  -4   2 -13  203.87   20.49
   4   2 -13  195.15   19.84
   4   2  13  201.39   23.52
  -4   2  14  238.04   20.20
   4   2  14  232.51   19.34
   4  -2  14  231.28   19.59
  -4  -2 -14  213.78   20.02
   4  -2 -14  222.74   19.56
   4   2 -14  236.96   27.20
  -4   2 -14  236.28   36.65
   4   2 -14  215.01   23.46
   4   2  14  245.40   21.32
  -4   2  15   96.63   17.52
  -4  -2  15   89.64    8.12
   4   2  15   92.92   14.59
   4  -2  15   93.57   12.20
  -4  -2 -15  103.81    8.91
   4  -2 -15   75.49    7.88
   4   2 -15  101.72   17.52
  -4   2 -15   89.46   16.50
   4   2 -15   78.52    9.68
   4   2  15   92.99   18.72
  -4   2  16   35.22    6.14
  -4  -2  16   26.08    5.32
   4   2  16   39.65    6.73
   4  -2  16   37.12    6.31
  -4  -2 -16   26.83    4.91
   4  -2 -16   29.30    4.76
   4   2 -16   33.43    5.31
  -4  -2 -16   34.39    5.51
  -4   2 -16   33.71    7.92
   4   2 -16   25.21    3.21
  -4   2  17   17.70    3.93
  -4  -2  17   16.38    3.49
   4   2  17   14.55    2.88
   4  -2  17   16.81    3.37
  -4  -2 -17    8.90    1.89
   4  -2 -17    7.20    3.70
   4   2 -17    8.41    2.35
  -4  -2 -17    6.58    1.98
  -4   2 -17   17.47    3.58
   4   2 -17    9.05    1.51
  -4   2  18   58.07   11.50
  -4  -2  18   51.97   10.17
   4   2  18   59.85    7.63
   4  -2 -18   63.17    8.78
   4   2 -18   65.49   13.94
  -4  -2 -18   63.73   12.63
  -4   2 -18   79.08   11.46
  -4   2  19   49.13    9.11
  -4  -2  19   41.40   10.08
   4   2  19   49.79    8.04
   4  -2  19   51.46    7.30
   4  -2 -19   44.91    7.61
   4   2 -19   45.49    6.70
  -4  -2 -19   43.63    7.60
  -4   2 -19   52.14    8.37
  -4   2  20   19.96    4.67
  -4  -2  20    7.33    2.65
   4   2  20    8.07    1.95
   4  -2  20   10.35    2.11
   4  -2 -20    8.83    3.44
   4   2 -20    8.68    4.97
  -4  -2 -20    1.37    2.41
  -4   2 -20    7.02    1.76
  -4   2  21  176.80   36.44
  -4  -2  21  158.96   31.42
   4   2  21  184.94   28.81
   4  -2  21  177.71   27.87
   4  -2 -21  168.75   26.67
   4   2 -21  226.79   35.23
  -4  -2 -21  167.58   30.49
  -4   2 -21  197.00   39.05
  -4   2  22   68.72   11.87
  -4  -2  22   50.44    9.46
   4   2  22   62.70    8.25
   4  -2  22   59.37   11.10
   4  -2 -22   48.34    6.83
   4   2 -22   52.79    7.08
  -4  -2 -22   54.47    8.78
  -4   2 -22   77.41   12.76
  -4   2  23    3.81    3.12
  -4  -2  23    4.27    3.03
   4   2  23    2.28    1.82
   4  -2  23   -0.28    2.51
   4  -2 -23   -0.87    2.87
  -4  -2 -23   -0.24    2.41
  -4   2 -23    5.19    2.88
  -4   2  24  131.12   32.64
  -4  -2  24  140.44   28.36
   4   2  24  134.79   33.19
   4  -2  24  150.02   30.29
   4  -2 -24  123.97   26.69
  -4  -2 -24  124.68   28.96
  -4   2 -24  136.12   31.14
  -4   2  25   88.76   21.08
  -4  -2  25   95.36   16.84
   4   2  25   92.37   16.57
   4  -2  25   99.99   15.60
   4  -2 -25   86.41   19.60
   4   2 -25  101.48   21.56
  -4  -2 -25  106.42   19.40
  -4   2 -25  116.46   22.31
  -4   2  26   -0.72    2.71
  -4  -2  26   -0.41    2.57
   4   2  26   -1.57    2.06
   4  -2  26    2.34    2.93
   4  -2 -26    0.96    1.42
   4   2 -26    1.21    1.49
  -4  -2 -26    5.46    3.87
  -4   2 -26    5.34    3.59
  -4   2  27   36.09    7.05
  -4  -2  27   35.42    7.57
   4   2  27   33.37    6.79
   4  -2  27   32.51    5.99
   4  -2 -27   35.50    6.43
   4   2 -27   30.85    7.24
  -4  -2 -27   29.83    6.34
  -4   2 -27   41.17    8.60
  -4   2  28    6.12    3.10
  -4  -2  28   -0.50    1.32
   4   2  28   -0.28    2.06
   4  -2  28   -2.96    2.38
   4  -2 -28    0.93    2.65
   4   2 -28    1.32    1.55
  -4  -2 -28    1.89    1.74
  -4   2 -28    2.22    2.11
   4  -3   0    0.43    1.33
   4   3   0    2.97    0.84
   4  -3   0    0.90    0.46
  -4   3   0    5.13    1.92
   4   3   0    0.58    1.40
   4  -3   1   67.22    5.19
   4  -3  -1   59.74    4.98
   4   3   1   63.07    4.70
  -4  -3   1   68.01   10.38
  -4  -3  -1   70.71    9.83
   4  -3  -1   68.70    5.20
   4  -3   1   65.18    7.44
  -4   3  -1   74.70    9.96
  -4   3   1   65.54    9.20
   4   3  -1   68.41    6.65
   4   3   1   70.00   10.10
  -4  -3   2   62.18    4.80
   4  -3   2   64.03    7.69
   4   3   2   73.52    5.17
   4  -3  -2   70.52    5.65
  -4  -3   2   83.44   13.10
  -4  -3  -2   65.10    8.41
   4  -3  -2   75.74    8.13
   4  -3   2   68.17    4.86
  -4   3  -2   68.57    5.44
  -4   3   2   66.99    5.03
   4   3  -2   72.59    5.80
   4   3   2   73.09   10.56
  -4  -3   3   42.83    3.47
   4  -3   3   50.65    4.46
   4   3   3   48.74    5.28
   4  -3  -3   48.03    4.27
  -4  -3   3   59.95    9.12
  -4  -3  -3   52.76    8.12
   4  -3  -3   48.68    5.41
   4  -3   3   42.46    6.42
  -4   3  -3   58.26    9.94
  -4   3   3   53.61    7.54
   4   3  -3   48.77    4.36
   4   3   3   41.75    6.08
  -4  -3   4    5.00    0.96
   4   3   4    5.35    1.05
   4  -3   4    7.54    0.98
   4  -3  -4   10.11    2.00
   4  -3  -4    6.42    1.18
   4  -3   4    5.93    0.96
  -4   3  -4    5.80    2.03
  -4   3   4    3.55    0.96
   4   3  -4    8.55    1.86
   4   3   4    5.77    2.37
  -4  -3   5    9.45    1.77
   4   3   5   12.70    2.26
   4  -3   5   13.63    2.34
   4  -3  -5   11.58    2.62
  -4  -3  -5    8.87    1.95
   4  -3  -5    6.77    2.48
   4   3  -5   10.47    2.37
  -4   3  -5    6.90    3.24
  -4   3   5    7.95    1.85
   4   3  -5    7.48    1.66
   4   3   5   10.64    2.25
  -4  -3   6   73.51    3.90
   4   3   6   72.62    6.49
   4  -3   6   91.41   11.16
  -4  -3  -6   91.90    9.02
   4  -3  -6   83.25    8.35
   4  -3   6   74.47    3.98
   4   3  -6   76.79   11.28
  -4   3   6   78.21    3.55
   4   3  -6   74.23    4.72
   4   3   6   73.63    8.55
  -4   3   7  128.73   10.67
   4   3   7  113.76    8.31
   4  -3   7  117.85   13.48
  -4  -3  -7  121.39   14.25
   4  -3  -7  122.06   11.40
   4   3  -7  124.78   12.40
  -4   3  -7  137.48   20.90
  -4   3   7  110.88    4.85
   4   3  -7  125.22   10.33
   4   3   7  122.07    6.52
  -4   3   8  129.41   19.00
   4   3   8  119.12    9.71
   4  -3   8  125.56    6.68
  -4  -3  -8  126.45   14.56
   4  -3  -8  130.96   11.12
   4   3  -8  140.21   10.56
  -4   3  -8  125.75    9.11
  -4   3   8  123.24    5.17
   4   3  -8  125.53    6.21
   4   3   8  120.34    6.65
  -4   3   9   12.88    2.19
   4   3   9   10.30    1.29
   4  -3   9    8.66    1.43
  -4  -3  -9   17.74    2.10
   4  -3  -9   11.25    2.14
   4   3  -9    8.90    1.43
  -4   3  -9   15.85    4.60
   4   3  -9   13.31    2.10
   4   3   9   12.92    2.25
  -4   3  10   16.88    3.24
  -4  -3  10   15.82    2.82
   4  -3  10   14.15    2.01
  -4  -3 -10   18.16    3.27
   4  -3 -10   15.70    2.53
   4   3 -10   15.35    3.19
  -4   3 -10   12.77    3.16
   4   3 -10   17.74    3.03
   4   3  10   22.28    3.27
  -4   3  11   88.62   16.01
  -4  -3  11   76.08    8.52
   4  -3  11   79.61    8.57
  -4  -3 -11   81.64   11.89
   4  -3 -11   90.95   13.57
   4   3 -11   78.59   10.94
  -4   3 -11   83.72   15.11
   4   3 -11   90.30   11.43
   4   3  11   83.24    9.05
  -4   3  12    1.92    0.81
  -4  -3  12   -0.77    0.99
   4   3  12    0.46    0.44
   4  -3  12   -0.30    1.64
  -4  -3 -12    0.90    0.64
   4  -3 -12   -1.24    1.86
   4   3 -12    1.20    1.09
  -4   3 -12    1.82    2.40
   4   3 -12    0.71    1.30
   4   3  12    4.08    2.16
  -4   3  13   41.53    6.83
  -4  -3  13   32.54    6.24
   4   3  13   41.66    5.99
   4  -3  13   46.05    6.03
  -4  -3 -13   33.66    5.85
   4  -3 -13   48.40    6.43
   4   3 -13   45.18    5.29
  -4   3 -13   40.02    8.32
   4   3 -13   39.86    5.77
   4   3  13   41.84    6.55
  -4   3  14   42.00    8.63
  -4  -3  14   28.28    5.62
   4   3  14   36.71    5.80
   4  -3  14   35.78    6.03
  -4  -3 -14   28.12    5.72
   4  -3 -14   34.17    5.38
   4   3 -14   37.58    7.33
  -4   3 -14   39.98    8.19
   4   3 -14   38.76    6.14
   4   3  14   53.93    7.02
  -4   3  15    1.40    1.66
  -4  -3  15    2.26    1.09
   4   3  15    0.38    1.03
   4  -3  15    3.13    1.20
  -4  -3 -15    3.56    1.37
   4  -3 -15    0.49    2.03
   4   3 -15   -0.90    1.01
  -4   3 -15    1.46    1.01
   4   3 -15    1.89    1.01
   4   3  15    5.43    1.60
  -4   3  16    1.12    0.99
  -4  -3  16    2.56    1.70
   4   3  16   -0.77    1.14
   4  -3  16    3.13    1.01
  -4  -3 -16   -0.41    1.14
   4  -3 -16    2.96    1.21
   4   3 -16   -0.01    1.86
  -4   3 -16    2.23    1.55
   4   3 -16    0.27    0.84
   4   3  16   -1.26    1.95
  -4   3  17    1.70    1.21
  -4  -3  17    4.41    2.38
   4   3  17    2.23    1.43
   4  -3  17   -0.80    2.16
  -4  -3 -17   -2.22    1.12
   4  -3 -17   -4.48    2.07
   4   3 -17    4.23    1.35
  -4   3 -17    2.10    2.62
   4   3 -17   -0.01    0.78
   4   3  17   -3.27    1.91
  -4   3  18   62.95   12.89
  -4  -3  18   48.89    7.29
   4   3  18   51.64    7.05
   4  -3  18   58.97    9.33
  -4  -3 -18   66.78    7.72
   4  -3 -18   52.51    9.46
   4   3 -18   54.38    9.58
  -4   3 -18   53.99    9.62
   4   3 -18   43.39    9.18
   4   3  18   53.56   11.44
  -4   3  19   11.75    2.65
  -4  -3  19    3.74    1.66
   4   3  19    7.57    1.30
   4  -3  19    2.56    1.42
  -4  -3 -19    2.04    0.83
   4  -3 -19    9.42    2.85
   4   3 -19    4.15    1.60
  -4  -3 -19    4.02    2.17
  -4   3 -19    6.49    2.28
   4   3 -19    3.46    0.68
  -4   3  20   -2.59    2.08
  -4  -3  20    2.97    2.62
   4   3  20   -1.14    1.33
   4  -3  20    1.97    2.40
   4  -3 -20   -1.51    2.28
   4   3 -20    2.38    2.51
  -4  -3 -20   -2.01    2.29
  -4   3 -20    6.09    4.07
  -4   3  21    4.92    3.34
  -4  -3  21   -0.06    0.98
   4   3  21    1.37    1.15
   4  -3  21    1.77    1.48
   4  -3 -21    2.54    2.66
   4   3 -21   -0.30    2.20
  -4  -3 -21    3.00    1.85
  -4   3 -21   -0.24    1.29
  -4   3  22    9.48    5.90
  -4  -3  22    3.19    2.50
   4   3  22    4.86    2.91
   4  -3  22    7.07    4.61
   4  -3 -22    5.34    3.21
  -4  -3 -22    0.59    1.80
  -4   3 -22    4.79    3.34
  -4   3  23   27.23    8.07
  -4  -3  23   19.54    4.63
   4   3  23   20.42    4.48
   4  -3  23   24.51    6.02
   4  -3 -23   26.29    5.75
   4   3 -23   12.82    6.98
  -4  -3 -23   13.31    7.07
  -4   3 -23   19.80    4.23
  -4   3  24  125.07   30.03
  -4  -3  24  120.86   30.88
   4   3  24  150.87   30.31
   4  -3  24  142.12   34.77
   4  -3 -24  153.87   31.83
   4   3 -24  131.40   27.01
  -4  -3 -24  123.76   31.85
  -4   3 -24  149.14   34.58
  -4   3  25   -0.07    2.57
  -4  -3  25   -2.34    2.29
   4   3  25   -3.18    2.16
   4  -3  25   -0.41    2.29
   4  -3 -25    7.73    5.96
   4   3 -25   -1.29    2.44
  -4  -3 -25   -1.14    2.59
  -4   3 -25   -0.53    2.87
  -4   3  26   13.02    3.89
  -4  -3  26   11.66    4.63
   4   3  26    5.66    4.01
   4  -3  26   12.29    3.92
   4  -3 -26    7.44    5.17
   4   3 -26    8.94    5.71
  -4  -3 -26   10.14    2.71
  -4   3 -26    5.29    3.24
  -4   3  27    7.21    2.04
  -4  -3  27    1.27    1.33
   4   3  27    3.46    3.24
   4  -3  27    2.38    2.26
   4  -3 -27    1.98    1.80
   4   3 -27   -0.10    1.70
  -4  -3 -27    6.11    5.69
  -4   3 -27    2.37    2.47
  -4  -4   0  175.12    6.86
   4  -4   0  204.82   21.08
  -4  -4   0  198.57   10.64
   4  -4   0  185.85    8.66
  -4   4   0  189.89    8.59
   4   4   0  186.40    8.91
  -4  -4   1  274.75   10.25
   4  -4   1  264.02   10.79
   4  -4  -1  294.99   24.66
   4   4   1  265.63    9.71
  -4  -4   1  284.60   13.45
   4  -4  -1  267.55   15.60
   4  -4   1  279.01   16.48
  -4   4  -1  289.24   11.53
  -4   4   1  260.47   10.59
   4   4  -1  263.68   12.51
   4   4   1  277.06   12.18
  -4  -4   2   90.60    4.26
   4  -4   2  103.86   10.25
   4  -4  -2  108.55    6.03
   4   4   2   90.54    8.55
  -4  -4   2  109.21   14.27
   4  -4  -2  107.36    8.34
   4  -4   2  105.68    5.00
  -4   4  -2  102.53    8.26
  -4   4   2  112.27    5.41
   4   4  -2  114.58    7.17
   4   4   2  123.73   15.73
  -4  -4   3   73.32    4.07
   4  -4   3   83.01    7.81
   4   4   3   73.09    7.81
   4  -4  -3   82.16    5.01
  -4  -4   3   93.67   12.36
   4  -4  -3   60.08    6.62
   4  -4   3   90.61    7.17
  -4   4  -3   75.92   11.58
  -4   4   3   73.18   11.35
   4   4  -3   80.50    7.72
   4   4   3   83.19    5.43
   4  -4   4  240.55   14.40
   4   4   4  217.86   13.04
   4  -4  -4  262.75   11.46
  -4  -4   4  274.65   14.39
   4  -4  -4  242.58   10.05
   4  -4   4  231.58    9.34
  -4   4  -4  249.31   15.11
  -4   4   4  218.84   10.01
   4   4  -4  247.58   10.54
   4   4   4  236.44   10.70
  -4  -4   5   11.71    1.64
   4  -4   5    5.20    1.64
   4   4   5    9.21    1.33
   4  -4  -5    7.70    2.62
  -4  -4  -5    9.48    1.85
   4  -4  -5    4.78    1.09
   4  -4   5    7.51    1.33
  -4   4  -5    8.65    3.09
  -4   4   5    7.19    1.58
   4   4  -5    6.64    1.97
   4   4   5    5.81    1.26
   4   4   6  278.62   27.68
   4  -4   6  273.23   27.11
  -4  -4   6  329.04   32.57
  -4  -4  -6  301.36   29.44
   4  -4  -6  365.22   43.10
  -4   4  -6  309.48   30.87
  -4   4   6  300.55   28.71
   4   4  -6  289.51   29.81
   4   4   6  296.26   30.43
  -4   4   7  213.57   21.05
   4   4   7  209.49   20.34
   4  -4   7  198.72   24.32
  -4  -4   7  222.03   33.07
  -4  -4  -7  208.64   20.65
   4  -4  -7  205.63   25.37
  -4   4   7  220.06   21.10
   4   4  -7  186.33   20.30
   4   4   7  195.94   19.65
  -4   4   8  166.00   17.28
   4   4   8  150.77   15.86
   4  -4   8  175.56   24.87
  -4  -4   8  169.07   17.64
  -4  -4  -8  168.20   16.84
   4  -4  -8  170.48   19.22
  -4   4  -8  166.69   18.10
   4   4  -8  178.73   17.74
   4   4   8  178.16   17.82
  -4   4   9   60.19    9.95
   4   4   9   36.68    5.29
   4  -4   9   42.95    6.58
  -4  -4  -9   48.76    7.53
   4  -4  -9   45.68    9.55
   4   4  -9   48.63    7.26
  -4   4  -9   35.91    7.98
   4   4  -9   48.76    5.80
   4   4   9   47.62    7.58
  -4  -4  10   97.59    9.94
   4   4  10  103.34    8.86
   4  -4  10  116.50   17.15
  -4  -4 -10  105.34   14.58
   4  -4 -10  116.07   20.92
   4   4 -10  100.71   12.89
  -4   4 -10  103.80   18.73
   4   4 -10  100.65   15.76
   4   4  10  106.59    9.88
  -4   4  11  435.63   36.71
  -4  -4  11  396.60   32.67
   4   4  11  392.80   32.05
   4  -4  11  418.05   34.09
  -4  -4 -11  389.39   33.38
   4  -4 -11  466.40   47.09
   4   4 -11  395.01   32.29
  -4   4 -11  416.00   35.60
   4   4 -11  406.09   32.95
   4   4  11  411.03   33.72
  -4   4  12   -0.64    1.95
  -4  -4  12    0.40    0.93
   4   4  12    1.58    1.02
   4  -4  12    2.53    1.14
  -4  -4 -12    6.39    1.79
   4  -4 -12    1.30    0.93
   4   4 -12    0.96    1.23
  -4   4 -12   -3.77    2.56
   4   4 -12   -1.51    1.39
   4   4  12   -0.43    1.89
  -4   4  13   29.38    4.92
  -4  -4  13   17.65    4.29
   4   4  13   22.61    3.59
   4  -4  13   29.86    5.23
  -4  -4 -13   24.26    3.84
   4  -4 -13   25.80    4.44
   4   4 -13   20.56    3.49
  -4   4 -13   23.95    4.60
   4   4 -13   22.99    3.90
   4   4  13   28.98    4.73
  -4   4  14    6.58    1.70
  -4  -4  14   14.16    3.36
   4   4  14   10.57    2.54
   4  -4  14    9.59    1.76
  -4  -4 -14    9.34    1.86
   4  -4 -14    7.53    2.62
   4   4 -14    8.09    2.56
  -4   4 -14    6.37    2.84
   4   4 -14   11.58    2.78
   4   4  14    7.89    2.26
  -4   4  15  117.95   20.17
  -4  -4  15  108.21   16.17
   4   4  15  106.85   12.68
   4  -4  15  129.07   22.28
  -4  -4 -15   99.31   18.24
   4  -4 -15  113.31   14.09
   4   4 -15  109.58   18.75
  -4   4 -15  119.06   21.32
   4   4 -15  104.63   12.82
   4   4  15  117.36   14.40
  -4   4  16   13.05    3.40
   4   4  16   12.09    2.65
  -4  -4 -16    9.39    2.19
   4  -4 -16   10.64    2.63
   4   4 -16    6.86    1.58
  -4   4 -16    7.21    2.35
   4   4 -16   11.13    2.78
   4   4  16   13.07    3.19
  -4   4  17  124.38   23.61
  -4  -4  17  110.82   13.90
   4   4  17  109.46   17.96
   4  -4  17  106.95   17.16
  -4  -4 -17  112.51   11.92
   4  -4 -17  103.30   14.99
   4   4 -17  102.26   14.33
  -4   4 -17  106.76   19.32
   4   4 -17   98.61   11.50
   4   4  17  106.12   17.98
  -4   4  18   20.64    4.63
  -4  -4  18   16.38    3.98
   4  -4  18   14.36    2.96
  -4  -4 -18   20.65    3.37
   4  -4 -18   13.65    3.15
   4   4 -18   16.81    3.24
  -4   4 -18   19.26    4.46
   4   4 -18   14.19    2.38
   4   4  18   18.39    3.56
  -4   4  19   20.82    4.94
  -4  -4  19   18.61    3.77
   4   4  19   17.12    3.80
   4  -4  19   13.99    3.56
  -4  -4 -19   11.89    6.98
   4  -4 -19   18.11    3.52
   4   4 -19   11.62    7.02
  -4   4 -19   14.43    3.76
   4   4 -19   10.97    6.39
   4   4  19   12.42    7.17
  -4   4  20    6.45    3.76
  -4  -4  20    4.75    3.06
   4   4  20   -1.26    1.46
   4  -4  20    1.17    2.35
  -4  -4 -20    2.34    1.71
   4  -4 -20   -1.33    2.50
   4   4 -20   -0.67    3.90
  -4   4 -20    5.63    3.56
   4   4 -20   -1.60    1.14
   4   4  20    5.29    3.83
  -4   4  21  197.83  117.40
  -4  -4  21  213.56  123.08
   4   4  21  191.53  110.65
   4  -4  21  195.00  114.33
  -4  -4 -21  170.82   24.35
   4  -4 -21  170.77   23.48
  -4   4 -21  187.75  109.61
   4   4 -21  161.16   23.65
  -4   4  22   -0.04    1.52
  -4  -4  22    4.45    2.99
   4   4  22    0.16    0.99
   4  -4  22   -0.09    2.23
   4  -4 -22   -3.64    2.42
   4   4 -22    2.50    2.65
  -4  -4 -22    0.41    1.82
  -4   4 -22   -0.33    3.84
  -4   4  23    0.77    1.45
  -4  -4  23    1.29    1.09
   4   4  23    0.55    1.66
   4  -4  23    1.39    1.37
   4  -4 -23    1.11    1.26
   4   4 -23    2.14    1.92
  -4  -4 -23    3.83    2.93
  -4   4 -23    0.96    1.82
  -4   4  24   19.23    5.14
  -4  -4  24    8.43    5.14
   4   4  24   10.36    2.57
   4  -4  24   18.35    5.19
   4  -4 -24   12.57    3.70
   4   4 -24    7.42    5.34
  -4  -4 -24    6.95    4.24
  -4   4 -24    4.24    3.55
  -4   4  25  153.05   33.49
  -4  -4  25  163.78  126.49
   4   4  25  151.80   20.56
   4  -4  25  168.60  130.38
   4  -4 -25  160.11  123.83
   4   4 -25  139.52   27.74
  -4  -4 -25  131.88   29.86
  -4   4 -25  140.64   28.80
  -4   4  26   15.11    5.40
  -4  -4  26    6.09    3.15
   4   4  26    7.75    2.93
   4  -4  26    1.55    2.29
   4  -4 -26   16.04    4.88
   4   4 -26    9.52    3.80
  -4  -4 -26    4.85    2.00
  -4   4 -26   12.27    5.07
   4  -5   0    7.10    2.08
  -4  -5   0   11.19    2.31
   4  -5   0    8.83    1.57
  -4   5   0    8.56    1.66
   4   5   0   11.66    3.27
   4  -5   1   39.02    5.09
   4  -5  -1   36.72    5.97
  -4  -5   1   39.74    7.21
  -4  -5  -1   36.28    6.22
   4  -5  -1   39.30    7.72
   4  -5   1   31.93    4.58
  -4   5  -1   36.46    7.13
  -4   5   1   30.68    6.08
   4   5  -1   40.69    7.39
   4   5   1   38.17    6.87
   4  -5   2  234.63   22.99
   4  -5  -2  219.40   21.66
  -4  -5   2  212.92   21.35
  -4  -5  -2  226.01   22.32
   4  -5  -2  256.85   32.54
   4  -5   2  230.10   22.25
  -4   5  -2  213.32   20.80
  -4   5   2  216.01   21.53
   4   5  -2  226.91   22.29
   4   5   2  240.51   23.86
   4  -5   3   45.73    6.27
  -4  -5   3   51.95    7.78
  -4  -5  -3   47.58    9.33
   4  -5  -3   33.40    4.02
   4  -5   3   46.88    9.03
  -4   5  -3   41.10    7.50
  -4   5   3   31.99    7.38
   4   5  -3   48.91    7.27
   4   5   3   54.07    6.74
   4  -5   4   36.92    5.72
  -4  -5   4   38.47    5.37
  -4  -5  -4   34.18    5.13
   4  -5  -4   42.55    6.90
   4  -5   4   29.38    6.33
  -4   5  -4   27.84    5.37
  -4   5   4   28.73    6.22
   4   5  -4   34.77    5.34
   4   5   4   45.42    5.85
   4  -5   5    9.15    2.29
   4  -5  -5    7.91    2.48
  -4  -5   5   15.04    2.65
  -4  -5  -5   10.60    2.38
   4  -5  -5    7.23    2.08
   4  -5   5    5.82    1.18
  -4   5  -5    6.24    1.64
  -4   5   5    5.01    0.99
   4   5  -5    6.82    1.61
   4   5   5   13.11    3.21
  -4   5   6  170.65   15.11
   4  -5   6  167.37   16.09
  -4  -5   6  182.57   17.59
  -4  -5  -6  180.29   16.68
   4  -5  -6  181.18   15.43
  -4   5  -6  178.31   15.12
  -4   5   6  181.80   14.84
   4   5  -6  174.71   14.89
   4   5   6  174.56   23.15
  -4   5   7    1.33    1.14
   4  -5   7    8.00    2.08
  -4  -5  -7   -1.12    1.45
   4  -5  -7    2.96    0.69
  -4   5  -7    3.74    1.60
  -4   5   7    2.85    0.87
   4   5  -7    0.65    1.67
   4   5   7    1.54    1.95
  -4   5   8   43.17    8.13
   4  -5   8   44.86    6.51
  -4  -5   8   47.58    7.64
  -4  -5  -8   40.39    5.51
   4  -5  -8   43.98    7.51
  -4   5  -8   31.46    5.72
   4   5  -8   43.73    9.67
   4   5   8   36.64    6.79
  -4   5   9   19.29    3.34
   4  -5   9   21.54    3.40
  -4  -5  -9   20.68    4.27
   4  -5  -9   18.85    3.21
  -4   5  -9   18.36    4.51
   4   5  -9   20.39    3.56
   4   5   9   20.11    3.83
  -4   5  10   75.15   14.53
   4  -5  10   74.63   12.97
  -4  -5  10   82.82   13.38
  -4  -5 -10   72.95   11.98
   4  -5 -10   76.01    9.08
  -4   5 -10   88.76   18.29
   4   5 -10   67.18   12.08
   4   5  10   70.49    8.94
  -4   5  11   78.15   11.74
   4   5  11   43.98    7.36
   4  -5  11   52.45    7.75
  -4  -5  11   71.56   12.83
  -4  -5 -11   59.68    7.61
   4  -5 -11   65.86    8.62
  -4   5 -11   57.48   11.49
   4   5 -11   56.74    7.33
   4   5  11   64.74   12.09
   4   5  12   14.59    2.85
  -4  -5  12   24.65    4.20
  -4  -5 -12   15.30    2.69
   4  -5 -12   10.66    2.79
  -4   5 -12   12.08    3.58
   4   5 -12   25.01    3.99
   4   5  12   19.01    4.02
  -4   5  13   77.35   14.16
   4   5  13   55.96    8.57
  -4  -5  13   72.69   14.90
  -4  -5 -13   77.41    9.79
   4  -5 -13   85.47   13.39
  -4   5 -13   70.28   12.88
   4   5 -13   75.43   13.70
   4   5  13   84.70   10.90
  -4   5  14  192.80   29.51
   4   5  14  156.70   18.70
   4  -5  14  179.78   19.80
  -4  -5  14  192.06   22.03
  -4  -5 -14  188.75   20.55
   4  -5 -14  233.18   29.85
  -4   5 -14  194.77   22.10
   4   5 -14  201.49   24.02
   4   5  14  193.04   21.39
  -4   5  15    5.84    2.22
   4   5  15    2.50    0.52
   4  -5  15    3.90    2.40
  -4  -5 -15   11.27    2.81
   4  -5 -15    5.99    1.63
  -4   5 -15    2.76    1.14
   4   5 -15    4.26    1.06
   4   5  15    3.33    2.38
  -4   5  16   27.19    5.62
  -4  -5  16   16.17    3.40
   4   5  16   23.64    3.19
   4  -5  16   22.68    3.76
  -4  -5 -16   23.71    3.44
   4  -5 -16   18.89    5.12
   4   5 -16   23.12    4.07
  -4   5 -16   23.03    4.73
   4   5 -16   24.35    4.80
   4   5  16   21.14    4.04
  -4   5  17    3.65    2.16
  -4  -5  17    1.33    0.98
   4   5  17    0.27    0.72
   4  -5  17    1.67    1.98
  -4  -5 -17    1.43    1.64
   4  -5 -17    2.62    1.77
   4   5 -17    1.88    1.36
  -4   5 -17    6.65    4.30
   4   5 -17    2.26    1.55
   4   5  17    7.78    5.35
  -4   5  18    2.88    2.11
  -4  -5  18    0.22    0.61
   4   5  18    1.14    0.92
   4  -5  18    3.47    2.19
  -4  -5 -18   -0.80    1.37
   4  -5 -18    3.42    2.08
   4   5 -18   -0.13    2.01
  -4   5 -18    2.01    1.95
   4   5 -18    1.60    1.46
   4   5  18    2.66    2.00
  -4   5  19    6.73    3.65
  -4  -5  19   -0.22    1.12
   4   5  19    1.58    1.46
   4  -5  19    8.28    4.39
  -4  -5 -19    0.56    1.20
   4  -5 -19    6.19    3.67
  -4   5 -19    2.23    2.01
   4   5 -19    1.30    0.99
   4   5  19    1.29    1.27
  -4   5  20   27.16    5.28
   4   5  20   23.67    5.26
   4  -5  20   28.92    6.25
  -4  -5 -20   32.27    8.66
   4  -5 -20   32.64    5.97
   4   5 -20   30.47    5.23
  -4   5 -20   30.90    6.00
   4   5 -20   25.53    5.03
   4   5  20   25.58    5.71
  -4   5  21   12.43    3.39
   4   5  21    8.97    2.94
   4  -5  21   15.70    4.69
  -4  -5 -21    6.95    4.92
   4  -5 -21    6.46    4.63
   4   5 -21   10.73    3.37
  -4   5 -21   17.74    4.67
   4   5 -21    8.34    2.45
   4   5  21   13.54    4.15
  -4   5  22   15.07    3.78
   4   5  22    9.14    5.77
   4  -5  22   18.17    4.49
  -4  -5 -22   13.36    3.56
   4  -5 -22    2.88    3.10
   4   5 -22    3.70    2.85
  -4   5 -22   13.82    4.10
   4   5 -22    8.26    5.14
   4   5  22   15.38    4.55
  -4   5  23    7.35    4.61
   4   5  23    7.05    4.78
   4  -5  23    7.35    4.72
   4  -5 -23    5.80    3.80
   4   5 -23    2.07    1.73
  -4   5 -23    4.88    3.03
  -4   5  24   29.69    5.59
   4   5  24   23.36    4.17
   4  -5  24   28.62    6.70
   4  -5 -24   22.28    4.35
   4   5 -24   21.59    4.12
  -4  -5 -24   17.31    4.83
  -4   5 -24   19.78    5.87
  -4   5  25    8.94    4.18
   4  -5  25    8.25    3.08
   4  -5 -25    8.99    3.52
   4   5 -25    4.73    3.92
  -4  -5 -25    1.27    1.58
  -4   5 -25    3.73    3.28
   4  -6   0   25.81    3.80
   4  -6   0   17.73    4.11
  -4   6   0   16.74    3.33
   4   6   0   34.17    5.87
   4  -6   1  196.10   21.67
   4  -6  -1  180.55   20.15
  -4  -6   1  189.93   21.53
   4  -6  -1  181.02   24.33
   4  -6   1  172.83   22.24
  -4   6  -1  180.07   19.87
  -4   6   1  190.10   20.83
   4   6  -1  177.09   23.94
   4   6   1  153.36   19.23
   4  -6   2   75.16    9.21
   4  -6  -2   77.04    9.23
  -4  -6   2   73.30   11.34
  -4  -6  -2   87.29   15.79
   4  -6  -2   59.37    7.13
   4  -6   2   50.38    9.64
  -4   6  -2   57.98   12.39
  -4   6   2   60.56   11.98
   4   6  -2   55.49    8.03
   4   6   2   70.34   11.74
   4  -6   3   49.78    6.52
   4  -6  -3   45.68    6.22
  -4  -6   3   49.13    7.35
  -4  -6  -3   48.14    8.60
   4  -6  -3   41.75    5.40
   4  -6   3   37.97    4.79
  -4   6  -3   42.84    8.65
  -4   6   3   42.83    7.76
   4   6  -3   39.89    6.09
   4   6   3   42.31    5.65
   4  -6   4   86.27   14.30
   4  -6  -4   76.29    9.24
  -4  -6   4   80.54   14.28
  -4  -6  -4   76.30   12.08
   4  -6  -4   68.11    8.26
   4  -6   4   75.95    9.67
  -4   6  -4   73.97   15.41
  -4   6   4   79.76    9.98
   4   6  -4   82.13   11.35
   4   6   4   76.38    9.42
   4  -6   5    6.74    2.42
  -4  -6   5    4.85    1.66
  -4  -6  -5   11.93    2.99
   4  -6  -5    6.06    2.25
  -4   6  -5    6.42    2.28
  -4   6   5    8.77    2.37
   4   6  -5   10.66    3.13
   4   6   5   10.87    3.64
  -4   6   6  224.71   26.30
   4  -6   6  202.13   24.20
  -4  -6   6  205.75   24.08
  -4  -6  -6  242.20   28.24
   4  -6  -6  231.37   36.15
  -4   6  -6  233.12   27.10
  -4   6   6  231.86   27.01
   4   6  -6  207.16   24.85
   4   6   6  211.78   32.64
  -4   6   7   22.24    3.84
  -4  -6   7   21.27    4.26
  -4  -6  -7   16.99    3.37
   4  -6  -7   13.04    3.56
  -4   6  -7   12.17    3.98
   4   6  -7   16.93    4.29
   4   6   7   13.97    3.78
  -4   6   8  244.62   28.76
  -4  -6   8  232.29   27.97
  -4  -6  -8  238.60   27.94
   4  -6  -8  235.75   27.60
  -4   6  -8  248.79   32.35
   4   6  -8  215.50   25.33
   4   6   8  224.26   26.30
  -4   6   9   92.11   17.46
   4  -6   9   86.55   13.42
  -4  -6   9   96.11   15.91
  -4  -6  -9   92.33   16.63
   4  -6  -9   80.40   10.28
  -4   6  -9   77.91   16.68
   4   6  -9   80.06   17.31
   4   6   9   77.13   12.26
  -4   6  10    1.58    1.43
   4  -6  10    2.44    1.61
  -4  -6  10    1.09    1.71
  -4  -6 -10    2.65    1.77
   4  -6 -10    1.33    1.30
  -4   6 -10   -0.33    2.50
   4   6 -10    3.02    2.23
   4   6  10    1.37    2.17
   4  -6  11  189.83   21.23
  -4  -6  11  215.76   23.73
  -4  -6 -11  203.96   22.16
   4  -6 -11  225.59   24.79
  -4   6 -11  195.08   32.45
   4   6 -11  208.58   22.68
   4   6  11  201.33   22.15
  -4   6  12    5.37    2.04
   4  -6  12    1.82    1.46
  -4  -6 -12    3.49    1.33
   4  -6 -12    1.21    3.68
  -4   6 -12    6.31    2.01
   4   6 -12    1.88    0.89
   4   6  12   -0.71    2.23
  -4   6  13   93.85   15.02
   4  -6  13   80.97    9.99
  -4  -6  13  110.44   20.00
  -4  -6 -13   69.84   13.26
   4  -6 -13   82.57    9.70
  -4   6 -13   86.19   16.44
   4   6 -13   77.35   12.37
   4   6  13   69.89   10.93
  -4   6  14   22.40    5.93
   4  -6  14   15.49    4.17
  -4  -6 -14   12.42    6.85
   4  -6 -14   21.54    4.89
  -4   6 -14   17.08    4.94
   4   6 -14   17.39    3.28
   4   6  14   19.83    4.73
  -4   6  15   17.39    4.97
   4  -6  15   21.42    3.77
  -4  -6  15   29.07    5.63
  -4  -6 -15   17.92    3.59
   4  -6 -15   23.08    4.33
  -4   6 -15   17.95    4.12
   4   6 -15   22.83    4.85
   4   6  15   31.67    5.56
  -4   6  16   10.42    6.19
   4  -6  16    8.21    4.83
  -4  -6  16    5.94    3.86
   4  -6 -16    8.93    5.77
  -4   6 -16    5.03    3.13
   4   6 -16    6.27    3.65
   4   6  16   10.90    6.74
  -4   6  17   14.12    8.66
   4  -6  17    8.94    5.06
  -4  -6  17   13.70    8.32
  -4  -6 -17    6.09    3.73
   4  -6 -17    4.11    3.28
  -4   6 -17    7.95    5.06
   4   6 -17   14.81    2.78
   4   6  17    6.24    3.78
  -4   6  18   22.15    4.23
   4  -6  18   20.08    4.79
  -4  -6  18   22.52    3.95
  -4  -6 -18   12.77    7.35
   4  -6 -18    7.44    4.30
  -4   6 -18    9.34    6.02
   4   6 -18   13.41    6.96
   4   6  18   17.87    3.95
  -4   6  19   22.10    5.75
   4  -6  19   24.93    7.92
  -4  -6  19   25.33    6.68
  -4  -6 -19   19.66    5.46
   4  -6 -19   17.18    5.43
  -4   6 -19   29.89    7.75
   4   6 -19   17.55    5.19
   4   6  19   21.16    5.34
  -4   6  20    3.90    3.05
   4  -6  20    3.30    3.18
  -4  -6  20    1.23    1.64
  -4  -6 -20    2.60    2.07
   4  -6 -20    2.60    1.91
  -4   6 -20    3.12    2.57
   4   6 -20    2.63    2.08
   4   6  20    2.56    2.88
  -4   6  21  130.26   31.36
   4  -6  21  112.14   21.07
  -4  -6  21  134.21   34.46
  -4  -6 -21   89.77   21.94
   4  -6 -21  112.11   21.44
  -4   6 -21  116.44   30.91
   4   6 -21  106.82   19.46
   4   6  21  111.55   26.05
  -4   6  22    5.53    4.72
   4  -6  22    4.21    3.30
  -4  -6  22   -0.58    2.72
  -4  -6 -22    3.31    2.91
   4  -6 -22   -2.19    3.03
  -4   6 -22    3.06    3.68
   4   6 -22    3.61    2.82
   4   6  22   -0.24    2.26
  -4   6  23   41.71   10.26
   4  -6  23   32.55    8.40
  -4  -6  23   50.93   12.21
   4  -6 -23   31.56    8.15
  -4   6 -23   36.69    8.49
   4   6  23   31.56    8.19
  -4  -7   0   -1.92    2.04
   4  -7   0    1.61    1.20
  -4   7   0    3.65    1.55
   4   7   0    0.01    1.03
   4  -7   1    6.55    1.77
   4  -7  -1    3.10    1.88
  -4  -7   1   12.52    3.13
  -4  -7  -1    3.93    2.87
   4  -7   1    6.14    1.88
   4  -7  -1    5.29    1.63
  -4   7  -1    6.43    1.77
  -4   7   1    2.90    1.70
   4   7  -1   11.92    2.47
   4   7   1    3.89    2.07
   4  -7   2   13.88    3.12
   4  -7  -2   15.39    3.02
  -4  -7   2   18.58    6.25
  -4  -7  -2   16.50    4.20
   4  -7  -2   17.49    2.97
   4  -7   2   22.95    3.50
  -4   7  -2   16.78    4.46
  -4   7   2   15.75    3.46
   4   7  -2   17.96    4.17
   4   7   2   16.48    3.58
   4  -7   3   19.71    4.05
  -4  -7   3   21.11    3.86
  -4  -7  -3   19.96    4.23
   4  -7  -3   20.64    3.58
   4  -7   3   20.59    3.18
  -4   7  -3   23.99    4.75
  -4   7   3   18.05    2.76
   4   7  -3   19.71    4.26
   4   7   3   21.97    4.32
   4  -7   4  119.96   18.11
  -4  -7   4  100.04   18.51
  -4  -7  -4  111.61   20.28
   4  -7  -4  117.90   13.38
   4  -7   4  120.26   13.19
  -4   7  -4  114.28   12.85
  -4   7   4  122.18   13.36
   4   7  -4  121.39   13.82
   4   7   4  119.84   13.75
  -4   7   5   20.55    4.02
  -4  -7   5   15.01    4.44
  -4  -7  -5   17.50    5.40
   4  -7  -5   12.68    3.10
  -4   7  -5   14.83    2.88
  -4   7   5   15.11    2.37
   4   7  -5   16.91    3.92
   4   7   5   20.82    3.84
  -4   7   6   49.70    8.97
  -4  -7   6   63.22   11.35
  -4  -7  -6   52.51    9.30
   4  -7  -6   56.82    6.93
  -4   7  -6   50.33    6.28
   4   7  -6   46.79    6.21
   4   7   6   52.48    9.58
  -4   7   7   47.38    7.67
  -4  -7  -7   32.29    5.82
   4  -7  -7   36.47    4.80
  -4   7  -7   30.85    4.79
   4   7  -7   32.24    6.43
   4   7   7   31.19    4.92
  -4   7   8   34.09    5.94
   4  -7   8   46.42    6.56
  -4  -7   8   32.69    6.09
  -4  -7  -8   35.53    5.48
   4  -7  -8   35.84    5.35
  -4   7  -8   32.95    8.90
   4   7  -8   36.43    8.59
   4   7   8   32.33    4.64
  -4   7   9    2.41    1.58
   4  -7   9    8.52    5.10
  -4  -7   9   -1.80    2.04
  -4  -7  -9   -3.19    1.92
   4  -7  -9    5.84    3.92
  -4   7  -9    3.71    2.47
   4   7  -9    3.15    2.68
   4   7   9    2.57    3.09
  -4   7  10    3.40    2.60
   4  -7  10   -0.58    1.80
  -4  -7  10    2.51    1.79
  -4  -7 -10    0.09    1.27
   4  -7 -10    2.76    1.70
  -4   7 -10    1.97    1.77
   4   7 -10    1.39    1.94
   4   7  10    5.91    4.30
   4  -7  11   19.52    4.15
  -4  -7  11   26.54    5.96
  -4  -7 -11   19.54    5.34
   4  -7 -11   29.48    6.03
  -4   7 -11   19.20    4.49
   4   7 -11   23.55    4.76
   4   7  11   18.60    4.17
   4  -7  12    2.66    1.74
  -4  -7  12    2.65    1.76
  -4  -7 -12    2.91    2.79
   4  -7 -12    1.94    2.40
  -4   7 -12   -2.96    2.26
   4   7 -12   -0.96    1.73
   4   7  12    2.16    2.37
   4  -7  13   -2.57    1.82
  -4  -7  13    0.16    0.86
  -4  -7 -13    5.71    3.53
   4  -7 -13    4.14    3.21
  -4   7 -13   -1.40    2.32
   4   7 -13   -0.01    1.18
   4   7  13    6.36    4.21
   4  -7  14   17.00    3.74
  -4  -7  14   19.43    4.07
  -4  -7 -14   13.14    6.77
   4  -7 -14   25.37    5.14
  -4   7 -14   13.35    8.01
   4   7 -14   20.74    4.95
   4   7  14   22.93    4.95
  -4   7  15   47.93   10.22
  -4  -7  15   58.55   12.12
  -4  -7 -15   37.92    7.87
   4  -7 -15   48.23    8.13
   4   7 -15   41.54    8.10
   4   7  15   35.08    5.65
  -4   7  16   25.04    6.37
   4  -7  16   21.88    5.38
  -4  -7  16   25.90    6.22
  -4  -7 -16   16.09    4.12
   4  -7 -16   21.29    5.91
  -4   7 -16   12.79    4.35
   4   7 -16   23.06    5.84
   4   7  16   24.10    5.99
  -4   7  17   20.30    5.47
   4  -7  17   23.79    5.12
  -4  -7  17   25.87    5.06
  -4  -7 -17   16.71    3.59
   4  -7 -17   15.58    4.55
  -4   7 -17   20.33    5.57
   4   7 -17   19.04    4.18
   4   7  17   20.34    4.79
  -4   7  18    0.01    1.29
   4  -7  18    2.60    2.37
  -4  -7  18    3.28    2.11
  -4  -7 -18   -3.13    1.92
   4  -7 -18    0.28    1.63
  -4   7 -18   -1.33    2.62
   4   7 -18   -0.62    1.95
   4   7  18   -0.07    2.20
  -4   7  19    3.21    2.69
   4  -7  19    4.75    3.02
  -4  -7  19    4.14    3.24
  -4  -7 -19    1.64    1.73
   4  -7 -19    6.68    4.24
  -4   7 -19    2.63    1.86
   4   7 -19   -1.45    1.97
   4   7  19    2.06    2.63
  -4   7  20   28.43    4.98
   4  -7  20   17.12    3.16
  -4  -7  20   25.12    5.96
  -4  -7 -20   15.23    3.96
   4  -7 -20   14.90    3.67
  -4   7 -20   17.49    4.75
   4   7 -20   17.77    5.01
   4   7  20   15.57    3.50
  -4   7  21    2.06    2.62
   4  -7  21    0.61    1.35
  -4  -7  21   -3.55    2.63
  -4  -7 -21    2.48    2.72
   4  -7 -21   -1.06    2.34
  -4   7 -21    2.14    2.48
   4   7 -21    1.49    1.73
   4   7  21   -2.01    2.53
   4  -8   0    6.08    4.36
  -4  -8   0   13.04    7.32
   4  -8   0   13.07    7.19
  -4   8   0    8.22    4.98
   4   8   0    8.04    4.89
   4  -8  -1   28.25    5.96
  -4  -8   1   33.66   10.87
  -4  -8  -1   21.98    6.09
   4  -8   1   24.60    4.63
   4  -8  -1   23.18    4.92
  -4   8  -1   23.43    5.40
  -4   8   1   25.35    4.64
   4   8  -1   28.83    7.08
   4   8   1   27.87    6.30
   4  -8  -2   72.43   11.92
  -4  -8   2   70.54   15.77
  -4  -8  -2   66.23   15.52
   4  -8   2   47.87   10.69
   4  -8  -2   68.52   14.33
  -4   8  -2   48.97   12.17
  -4   8   2   65.41   10.78
   4   8  -2   70.43   13.53
   4   8   2   69.63   11.77
  -4  -8   3   25.89    6.06
  -4  -8  -3   23.64    6.14
   4  -8  -3   20.34    4.20
   4  -8   3   10.30    5.84
  -4   8  -3   18.66    4.18
  -4   8   3   16.53    3.73
   4   8  -3   21.07    5.09
   4   8   3   18.29    4.61
  -4  -8   4   39.09    8.03
  -4  -8  -4   42.76    8.68
   4  -8  -4   39.25    7.41
  -4   8  -4   32.63    5.13
  -4   8   4   35.82    4.94
   4   8  -4   37.42    6.48
   4   8   4   43.67    7.01
  -4  -8   5   12.05    6.18
  -4  -8  -5   15.63    3.70
   4  -8  -5   16.04    3.02
  -4   8  -5   15.79    3.43
   4   8  -5   21.90    4.17
   4   8   5   11.84    7.19
  -4   8   6   14.68    3.52
   4  -8   6   13.00    2.69
  -4  -8   6   14.31    3.68
  -4  -8  -6   22.68    4.29
   4  -8  -6    8.91    5.06
  -4   8  -6   14.31    3.15
   4   8  -6   17.33    3.73
   4   8   6   16.19    4.51
  -4   8   7    3.02    2.00
   4  -8   7    3.62    2.32
  -4  -8   7    3.33    2.28
  -4  -8  -7   -1.88    2.10
   4  -8  -7   -0.33    1.88
  -4   8  -7    2.04    2.19
   4   8  -7    1.91    1.54
   4   8   7    4.73    2.75
  -4   8   8   16.75    4.45
  -4  -8   8   15.11    5.26
  -4  -8  -8   19.75    4.45
   4  -8  -8   15.72    3.93
  -4   8  -8   10.32    5.48
   4   8  -8   19.00    4.20
   4   8   8   20.88    5.07
  -4  -8   9  123.49   24.31
  -4  -8  -9  112.40   22.99
   4  -8  -9  130.44   18.16
  -4   8  -9   94.04   19.46
   4   8  -9  121.17   16.84
   4   8   9  121.72   18.08
  -4  -8  10   -0.34    2.08
  -4  -8 -10    0.67    1.03
   4  -8 -10    1.85    2.26
  -4   8 -10   -3.34    2.13
   4   8 -10    7.63    4.60
   4   8  10    3.92    3.65
   4  -8  11   -0.46    1.70
  -4  -8  11    2.94    2.13
  -4  -8 -11    2.19    2.38
   4  -8 -11    0.13    2.00
  -4   8 -11    0.59    0.99
   4   8 -11   -1.33    2.10
  -4  -8  12   53.31   13.51
  -4  -8 -12   47.65   12.45
   4  -8 -12   39.27    8.97
  -4   8 -12   38.10   10.79
   4   8 -12   49.69   12.39
   4   8  12   40.43    8.99
  -4   8  13  136.09   26.72
   4  -8  13  106.03   20.12
  -4  -8  13  100.50   18.73
  -4  -8 -13  110.42   22.93
   4  -8 -13  108.68   16.41
  -4   8 -13  122.65   19.07
   4   8 -13  100.78   19.22
   4   8  13  109.42   16.47
  -4  -8  14    4.46    3.34
  -4  -8 -14    1.89    2.72
   4  -8 -14   -1.95    2.42
  -4   8 -14   -1.82    2.14
   4   8 -14    1.55    1.43
   4   8  14    5.74    4.46
  -4   8  15   12.03    3.44
   4  -8  15    3.65    2.66
  -4  -8  15    4.70    3.37
  -4  -8 -15    7.04    4.89
   4  -8 -15    9.24    6.00
  -4   8 -15    2.19    2.60
   4   8 -15    5.28    3.36
   4   8  15   10.51    3.99
  -4   8  16    5.44    3.84
   4  -8  16    4.33    3.21
  -4  -8  16    0.50    1.23
  -4  -8 -16    5.97    3.96
   4  -8 -16   -1.18    2.53
  -4   8 -16    2.62    2.84
   4   8 -16   -1.02    1.79
   4   8  16    4.42    3.52
  -4   8  17    9.91    3.15
  -4  -8  17    5.14    4.76
  -4  -8 -17    1.71    2.53
   4  -8 -17   19.23    4.92
  -4   8 -17    4.33    4.12
   4   8 -17    4.04    2.96
   4   8  17    6.98    3.67
  -4   8  18    6.22    2.42
   4  -8  18    2.96    2.63
  -4  -8  18   -0.06    2.40
  -4  -8 -18    0.75    2.26
   4  -8 -18    0.10    2.68
  -4   8 -18    1.06    2.94
   4   8 -18   -0.77    2.06
   4   8  18    0.96    2.53
  -4   8  19   28.03    8.68
   4  -8  19   40.38    9.18
  -4  -8  19   39.56    9.91
  -4  -8 -19   31.65    8.72
  -4   8 -19   36.66    8.47
   4   8 -19   29.58    8.47
   4   8  19   28.06    6.58
  -4  -9   0   19.18    4.98
   4  -9   0   16.29    4.76
  -4   9   0   16.87    4.75
   4   9   0   23.23    5.72
  -4  -9   1    6.25    4.23
  -4  -9  -1    0.84    1.77
   4  -9   1    0.69    0.83
   4  -9  -1    5.09    3.46
  -4   9  -1    5.87    4.12
  -4   9   1    1.23    1.61
   4   9  -1    6.62    4.85
   4   9   1    3.47    2.26
  -4  -9   2   -0.49    2.17
  -4  -9  -2    3.89    3.10
   4  -9  -2    3.59    3.31
  -4   9  -2    0.74    0.99
  -4   9   2    3.84    2.65
   4   9  -2    3.24    2.65
   4   9   2    1.86    2.54
  -4  -9   3   15.67    4.54
  -4  -9  -3    3.80    3.44
   4  -9  -3   11.40    2.78
  -4   9  -3   11.49    3.50
  -4   9   3    8.43    2.59
   4   9  -3   11.83    3.43
   4   9   3    7.64    2.20
  -4   9   4   -0.75    1.27
  -4  -9   4    3.70    2.94
  -4  -9  -4    0.46    1.48
   4  -9  -4   -0.65    1.77
  -4   9  -4    1.69    2.03
   4   9  -4    4.18    2.69
   4   9   4    2.71    2.62
  -4   9   5   10.32    2.99
  -4  -9   5    8.07    3.62
  -4  -9  -5   10.53    3.06
   4  -9  -5    5.32    3.39
  -4   9  -5    7.17    4.85
   4   9  -5    7.85    3.46
   4   9   5    5.97    4.12
  -4   9   6   49.16    9.14
   4  -9   6   58.75    9.30
  -4  -9   6   53.25   10.81
  -4  -9  -6   52.69   11.25
   4  -9  -6   46.33   10.76
  -4   9  -6   45.96    9.39
   4   9  -6   54.27    8.77
   4   9   6   54.72    9.12
  -4   9   7   10.91    6.59
   4  -9   7    3.86    3.02
  -4  -9   7    7.11    4.42
  -4  -9  -7    0.84    1.03
   4  -9  -7    3.89    3.27
  -4   9  -7    3.33    3.10
   4   9  -7    5.29    3.46
   4   9   7    0.90    2.32
  -4   9   8    2.90    2.54
  -4  -9   8    7.70    5.14
  -4  -9  -8    2.97    2.84
   4  -9  -8    5.75    3.84
  -4   9  -8    4.41    3.25
   4   9  -8    5.13    3.33
   4   9   8    2.57    2.78
  -4   9   9    2.37    1.61
  -4  -9   9    4.39    3.05
  -4  -9  -9    5.25    3.25
   4  -9  -9    4.01    2.53
  -4   9  -9    5.43    3.89
   4   9  -9   10.96    3.86
   4   9   9    5.69    3.98
  -4  -9  10   15.43    4.30
  -4  -9 -10   23.52    5.44
   4  -9 -10   38.75   13.31
  -4   9 -10   10.32    5.44
   4   9 -10   22.27    5.74
   4   9  10   13.87    3.90
  -4   9  11   42.71   10.72
  -4  -9  11   29.01    7.33
  -4  -9 -11   36.69    9.71
   4  -9 -11   32.82    7.53
  -4   9 -11   27.14    9.05
   4   9 -11   29.48    8.22
   4   9  11   32.60    8.75
  -4   9  12    3.31    3.61
   4  -9  12    0.43    1.94
  -4  -9  12    2.28    1.83
  -4  -9 -12    1.40    1.30
   4  -9 -12    2.45    3.02
  -4   9 -12    0.21    2.22
   4   9 -12   -1.98    2.59
   4   9  12    5.82    5.56
  -4   9  13   26.06    5.40
   4  -9  13   24.75    4.73
  -4  -9  13   22.27    5.01
  -4  -9 -13   23.51    5.77
   4  -9 -13   24.73    4.70
  -4   9 -13   24.70    5.44
   4   9 -13   25.38    6.22
   4   9  13   28.09    5.88
  -4  -9 -14   16.60    4.66
   4  -9 -14   15.17    4.36
  -4   9 -14   14.68    4.15
   4   9 -14   12.27    4.20
   4   9  14   17.92    4.55
  -4   9  15    5.62    2.82
   4  -9  15    2.40    2.22
  -4  -9  15    1.20    1.57
  -4  -9 -15   -1.11    2.13
   4  -9 -15    2.94    3.56
  -4   9 -15   -2.71    2.31
   4   9 -15   -0.01    2.29
   4   9  15   -0.04    2.01
  -4 -10   0   41.17    8.21
  -4  10   0   39.58    9.43
   4  10   0   38.53   10.79
  -4 -10   1   51.09   12.97
  -4 -10  -1   52.72   11.78
  -4  10  -1   39.92    6.51
   4  10  -1   51.61   11.61
   4  10   1   47.61    9.73
  -4 -10   2   70.57   12.58
  -4 -10  -2   64.89   13.96
   4 -10  -2   54.52    8.19
  -4  10  -2   60.01    8.65
   4  10  -2   45.00    9.91
   4  10   2   51.86    8.44
  -4  10   3    4.08    3.13
  -4 -10   3    7.04    1.89
  -4 -10  -3    6.76    2.28
   4 -10  -3    9.82    3.34
  -4  10  -3    9.57    3.10
   4  10  -3   11.52    4.12
   4  10   3   12.80    3.52
  -4  10   4   22.69    5.19
  -4 -10   4   19.29    4.60
  -4 -10  -4   27.66    6.67
   4 -10  -4   11.12    2.93
  -4  10  -4   19.43    4.75
   4  10  -4   17.79    4.88
   4  10   4   13.26    3.65
  -4  10   5   29.18    7.53
  -4 -10   5   29.11    6.05
  -4 -10  -5   27.81    6.11
   4 -10  -5   31.96    6.34
  -4  10  -5   17.16    4.91
   4  10  -5   21.69    4.23
   4  10   5   33.89    6.61
  -4  10   6   56.17   13.53
  -4 -10   6   49.42    9.59
  -4 -10  -6   45.48    9.27
   4 -10  -6   48.74   10.57
  -4  10  -6   57.91    8.91
   4  10  -6   43.81    7.14
   4  10   6   40.20    9.55
  -4  10   7    4.85    1.37
  -4 -10   7    2.31    2.07
  -4 -10  -7    3.06    2.69
   4 -10  -7    3.33    2.81
  -4  10  -7    1.51    1.71
   4  10  -7    9.30    4.02
   4  10   7    4.49    4.30
  -4  10   8   23.85    5.85
  -4 -10   8   16.43    4.51
  -4 -10  -8   14.31    3.96
   4 -10  -8   12.00    4.15
  -4  10  -8   19.59    5.10
   4  10  -8   11.55    3.47
   4  10   8   13.72    4.83
   4 -10   9    8.04    3.02
  -4 -10   9   12.58    3.77
  -4 -10  -9   10.04    3.24
   4 -10  -9    6.00    2.62
  -4  10  -9    3.74    3.77
   4  10   9    3.81    3.83
   5   0   0    2.19    0.95
   5   0   0   -1.73    1.02
   5   0   0   -2.13    1.40
   5   0   1    3.36    0.96
   5   0  -1    3.06    1.33
   5   0  -1    1.45    1.12
   5   0   1    0.19    0.58
   5   0  -1   -0.98    1.36
   5   0   1    0.07    1.37
   5   0   2    0.61    1.05
   5   0  -2   -0.93    1.18
   5   0   2    0.21    0.55
   5   0  -2   -0.50    1.27
   5   0   2    0.81    1.54
   5   0   3   -0.07    0.75
   5   0  -3    0.44    1.23
   5   0  -3   -0.35    1.11
   5   0  -3    0.89    0.99
   5   0   4   24.44    3.49
  -5   0  -4   22.31    3.52
   5   0  -4   28.81    3.84
  -5   0  -4   18.44    4.20
   5   0  -4   20.93    4.35
  -5   0   5    0.89    0.98
   5   0   5    0.71    0.64
  -5   0  -5   -1.70    0.98
   5   0  -5   -0.16    0.69
   5   0  -5   -0.34    1.12
  -5   0   6  182.64   15.54
   5   0   6  206.28   24.65
  -5   0  -6  168.48   17.05
   5   0  -6  213.09   23.24
  -5   0  -6  177.85   15.60
   5   0  -6  192.30   16.13
  -5   0   7    0.13    0.93
   5   0   7    3.02    0.95
  -5   0  -7    2.14    0.77
   5   0  -7   -0.06    0.86
  -5   0  -7    3.25    1.36
   5   0  -7   -2.17    0.99
  -5   0   8  498.32   40.73
   5   0   8  482.13   39.09
  -5   0  -8  465.33   37.76
   5   0  -8  462.88   37.77
  -5   0  -8  469.06   41.72
   5   0  -8  464.51   41.17
   5   0   9    2.20    1.02
  -5   0  -9    2.17    0.98
   5   0  -9    6.34    1.74
  -5   0  -9    0.55    1.66
   5   0  -9    0.93    0.61
   5   0  10   49.56    7.76
   5   0 -10   44.59    8.97
  -5   0 -10   41.34    8.06
   5   0 -10   45.24    5.48
  -5   0  11    4.14    1.83
   5   0  11    3.25    1.51
   5   0 -11    0.65    1.69
  -5   0 -11    4.85    1.48
   5   0 -11    0.77    0.99
  -5   0  12  148.88   17.68
   5   0  12  135.02   19.32
   5   0 -12  144.59   24.73
  -5   0 -12  121.75   23.31
  -5   0  13    4.88    1.77
   5   0  13    2.28    1.02
   5   0 -13   -1.24    1.98
  -5   0 -13    0.83    1.20
  -5   0  14  140.29   15.58
   5   0  14  116.87   17.84
   5   0 -14  117.12   13.42
  -5   0 -14  114.87   22.87
  -5   0  15   -2.41    1.85
   5   0  15    1.67    0.67
   5   0 -15    1.85    2.10
  -5   0 -15   -2.35    2.37
  -5   0  16   32.72    6.71
   5   0  16   35.98    5.69
   5   0 -16   27.40    4.72
  -5   0 -16   30.43    5.44
  -5   0  17   -0.37    2.11
   5   0  17    2.78    2.20
   5   0 -17   -0.10    2.69
  -5   0 -17   -2.14    2.47
  -5   0  18  182.70   28.37
   5   0  18  185.22   34.96
   5   0 -18  161.86   30.94
  -5   0 -18  191.83   30.06
  -5   0  19    1.66    1.32
   5   0  19    1.58    2.00
   5   0 -19    0.58    1.24
  -5   0 -19   -0.03    2.26
  -5   0  20    1.74    1.98
   5   0  20    2.29    1.29
   5   0 -20    0.55    0.99
  -5   0 -20   -0.80    2.41
  -5   0  21    0.96    1.15
   5   0  21    8.46    2.74
   5   0 -21    1.15    1.95
  -5   0 -21    1.40    2.48
  -5   0  22  275.11   39.52
   5   0  22  302.83  173.08
   5   0 -22  268.60   38.72
  -5   0 -22  256.14   45.79
  -5   0  23   -1.39    2.82
   5   0  23   -4.17    2.59
   5   0 -23    3.39    3.34
  -5   0 -23    1.29    2.40
  -5   0  24  129.54   24.84
   5   0  24  157.54  123.11
   5   0 -24  149.91   20.46
  -5   0 -24  140.69   30.00
  -5   0  25   10.42    3.50
   5   0  25   -1.46    2.32
   5   0 -25   -0.07    2.26
  -5   0 -25    5.60    2.59
   5  -1   0   -0.93    1.24
   5   1   0    5.28    1.69
   5  -1   0    0.78    1.12
   5   1   0    5.01    1.09
  -5   1   0   -1.63    1.67
   5   1   0    2.88    1.64
   5  -1   1   54.64    6.09
   5   1   1   61.75    6.53
   5  -1  -1   67.73    7.36
   5   1  -1   62.60    6.68
   5  -1  -1   65.29    8.77
   5  -1   1   64.33    9.59
   5   1  -1   61.69    8.52
  -5   1   1   57.60    9.62
  -5   1  -1   53.22    9.21
   5   1  -1   57.41    8.65
   5   1   1   65.80   11.22
   5  -1   2    3.08    1.43
   5   1   2    0.92    1.11
   5  -1  -2    0.87    1.39
   5   1  -2    1.86    1.11
  -5  -1  -2    1.70    0.58
   5  -1  -2    1.14    0.72
   5  -1   2   -0.75    0.80
   5   1  -2   -0.19    1.27
  -5   1   2    0.53    1.06
  -5   1  -2    0.65    0.89
   5   1  -2    0.30    1.35
   5   1   2   -0.15    1.58
   5  -1   3   92.90   12.37
   5   1   3   70.67    9.45
   5  -1  -3   79.60    8.46
  -5  -1  -3   91.90   15.23
   5  -1  -3   83.77   14.55
   5   1  -3   82.70    8.94
   5  -1   3   75.04   11.30
  -5   1   3   76.63   14.53
  -5   1  -3   84.85   15.35
   5   1  -3   78.45    8.31
   5   1   3   77.57    8.43
  -5  -1   4    1.14    0.52
   5  -1   4    2.71    1.11
   5   1   4    4.78    1.51
   5  -1  -4    3.61    2.13
  -5  -1  -4    2.53    1.01
   5  -1  -4    2.00    1.57
   5   1  -4   -0.16    0.78
   5  -1   4    2.35    0.98
  -5   1   4    0.92    0.56
  -5   1  -4    0.55    0.86
   5   1  -4    2.54    1.49
   5   1   4    2.32    1.08
  -5  -1   5  185.14   16.03
   5   1   5  183.74   22.35
   5  -1   5  171.44   21.63
  -5  -1  -5  181.20   15.41
   5  -1  -5  174.65   17.45
   5   1  -5  174.38   14.84
  -5   1   5  199.11   16.47
  -5   1  -5  190.24   21.94
   5   1  -5  184.00   15.48
   5   1   5  145.15   17.50
  -5   1   6   13.73    3.16
  -5  -1   6   20.45    3.33
   5   1   6   16.56    2.54
   5  -1   6   14.86    2.78
  -5   1  -6   12.34    2.82
  -5  -1  -6   11.62    1.97
   5  -1  -6   15.79    2.37
   5   1  -6   21.41    2.66
  -5   1   6   12.23    3.06
  -5   1  -6   17.46    4.57
   5   1  -6    8.29    1.88
   5   1   6   18.10    3.77
  -5   1   7   26.02    6.55
  -5  -1   7   30.66    5.25
   5   1   7   25.37    3.62
   5  -1   7   33.09    3.62
  -5   1  -7   19.59    3.21
  -5  -1  -7   22.96    3.40
   5  -1  -7   26.23    4.45
   5   1  -7   25.18    3.34
  -5   1   7   23.43    5.37
  -5   1  -7   25.78    4.83
   5   1  -7   18.97    2.72
   5   1   7   18.41    3.44
  -5   1   8   74.04   12.60
  -5  -1   8   74.32   12.88
   5   1   8   72.64    6.79
   5  -1   8   83.96   11.50
  -5  -1  -8   63.11    8.32
   5  -1  -8   74.25    7.72
   5   1  -8   71.39   10.02
  -5   1   8   67.24    7.08
  -5   1  -8   75.37   12.52
   5   1  -8   71.87    6.68
   5   1   8   73.26    7.48
  -5   1   9  351.69   41.09
  -5  -1   9  325.27   37.42
   5  -1   9  340.22   42.43
  -5  -1  -9  298.45   33.18
   5  -1  -9  287.61   31.59
   5   1  -9  333.36   38.47
  -5   1   9  322.50   34.74
  -5   1  -9  347.15   44.72
   5   1  -9  308.99   33.43
   5   1   9  333.03   41.90
  -5  -1  10  146.60   16.99
   5  -1  10  143.92   22.31
  -5  -1 -10  145.42   16.62
   5  -1 -10  136.28   15.41
   5   1 -10  125.73   19.07
  -5   1 -10  135.35   26.46
   5   1 -10  132.78   14.77
  -5  -1  11   19.22    4.21
   5   1  11   19.15    3.03
   5  -1  11   14.84    2.69
  -5  -1 -11   20.42    3.00
   5  -1 -11   21.32    3.30
   5   1 -11   21.69    3.39
  -5  -1 -11   16.69    4.39
  -5   1 -11   14.53    3.36
   5   1 -11   24.32    3.56
  -5   1  12   52.94   10.22
   5   1  12   43.63    5.85
   5  -1  12   55.15    9.05
   5  -1 -12   43.98    6.12
   5   1 -12   50.93    7.44
  -5  -1 -12   48.27    9.94
  -5   1 -12   55.32   10.38
   5   1 -12   42.87    7.36
  -5   1  13   46.13   10.56
  -5  -1  13   40.97    8.93
   5   1  13   44.25    7.33
   5  -1  13   52.91    8.07
   5  -1 -13   41.46    6.11
   5   1 -13   50.75    9.71
  -5  -1 -13   48.52    9.98
  -5   1 -13   51.39    8.72
   5   1 -13   40.30    7.24
  -5   1  14    2.51    1.46
  -5  -1  14    2.44    1.30
   5   1  14    3.25    1.05
   5  -1  14    7.23    1.95
   5  -1 -14    9.92    2.53
   5   1 -14    5.19    2.29
  -5  -1 -14   -0.53    2.34
  -5   1  15   15.70    3.80
   5   1  15   14.67    2.48
   5  -1 -15    6.05    2.59
   5   1 -15    9.99    3.33
  -5  -1 -15    7.75    2.91
  -5   1 -15   17.24    3.77
  -5   1  16  130.86   14.62
   5   1  16  132.47   19.59
   5  -1  16  123.06   19.54
   5  -1 -16  124.51   13.57
   5   1 -16  139.56   17.30
  -5  -1 -16  107.75   19.96
  -5   1 -16  114.50   19.72
  -5   1  17    6.33    3.84
  -5  -1  17   -0.16    1.57
   5   1  17    3.83    2.34
   5  -1  17    3.44    2.11
   5  -1 -17    0.99    2.42
   5   1 -17    3.73    2.37
  -5  -1 -17    5.43    3.42
  -5   1 -17    1.95    2.14
  -5   1  18   -1.36    1.92
  -5  -1  18    1.23    1.02
   5   1  18    2.69    2.13
   5  -1  18   -0.87    1.77
   5  -1 -18    4.61    3.81
   5   1 -18   -1.23    2.19
  -5  -1 -18    0.44    1.37
  -5   1 -18    0.19    1.85
  -5   1  19    3.42    2.08
  -5  -1  19    3.73    2.14
   5   1  19    2.01    1.43
   5  -1  19    1.43    1.36
   5  -1 -19    0.30    1.95
   5   1 -19   -4.76    2.13
  -5  -1 -19   -0.41    2.37
  -5   1 -19    5.53    3.13
  -5   1  20    4.88    2.88
  -5  -1  20    6.79    3.83
   5   1  20    1.86    1.23
   5  -1  20    7.17    3.98
   5  -1 -20    7.01    4.18
   5   1 -20   11.80    6.21
  -5  -1 -20    8.47    4.64
  -5   1 -20    3.40    2.25
  -5   1  21    4.97    3.36
  -5  -1  21    7.32    2.47
   5   1  21    1.66    2.06
   5  -1  21    4.61    3.47
   5  -1 -21    5.29    3.93
   5   1 -21   14.64    3.92
  -5  -1 -21    5.68    4.11
  -5   1 -21    2.65    2.53
  -5   1  22    7.64    5.68
  -5  -1  22    8.15    5.66
   5   1  22   12.14    2.81
   5  -1  22   10.73    6.59
   5  -1 -22   15.45    4.23
   5   1 -22   15.02    3.46
  -5  -1 -22   16.72    4.80
  -5   1 -22   18.47    3.83
  -5   1  23   21.19    5.41
  -5  -1  23    8.49    5.78
   5   1  23    8.25    5.50
   5  -1  23   13.10    3.61
   5  -1 -23   16.14    4.91
   5   1 -23   11.40    2.91
  -5  -1 -23    8.91    5.50
  -5   1 -23   24.72    6.90
  -5   1  24    5.97    1.95
  -5  -1  24    6.39    2.90
   5   1  24   -0.96    2.29
   5  -1  24    2.51    2.50
   5  -1 -24   -4.89    2.76
   5   1 -24   -2.66    2.25
  -5  -1 -24    8.47    2.68
  -5   1 -24   -1.06    2.44
  -5   1  25   77.00   20.83
  -5  -1  25   89.30   24.85
   5   1  25   90.76   23.77
   5  -1  25  126.80   25.93
   5  -1 -25  105.59   21.75
   5   1 -25   89.18   20.46
  -5  -1 -25  103.00   25.43
  -5   1 -25  104.54   26.04
   5  -2   0   -0.03    1.33
   5   2   0   -1.20    0.90
  -5  -2   0   -0.95    1.63
   5  -2   0    0.00    0.99
  -5   2   0   -1.57    1.63
   5   2   0    3.47    2.45
   5  -2   1   51.27    6.00
   5  -2  -1   59.09    6.61
   5   2   1   46.27    5.25
   5   2  -1   36.90    4.29
  -5  -2   1   44.68    8.28
  -5  -2  -1   57.51    9.24
   5  -2  -1   42.84    6.03
   5  -2   1   39.15    7.05
  -5   2   1   47.19    8.94
  -5   2  -1   47.13    9.64
   5   2  -1   40.51    5.06
   5   2   1   39.96    5.01
   5  -2   2    4.91    2.28
   5   2   2   -0.67    0.90
   5  -2  -2    2.87    1.57
  -5  -2  -2    3.06    1.11
   5  -2  -2    0.18    0.53
   5  -2   2    1.37    0.98
  -5   2   2    0.78    1.01
  -5   2  -2   -2.59    1.69
   5   2  -2    0.72    1.52
   5   2   2   -1.95    1.74
  -5  -2   3    2.47    0.96
   5  -2   3    2.78    1.17
   5   2   3    1.83    0.71
  -5  -2  -3   -1.14    1.27
   5  -2  -3    0.41    1.39
   5  -2   3    0.09    0.83
   5   2  -3    2.66    1.18
  -5   2   3   -1.57    1.39
  -5   2  -3    3.84    1.39
   5   2  -3    0.00    1.08
   5   2   3    1.80    1.67
   5  -2   4  519.50   42.08
   5   2   4  535.19   43.33
   5  -2  -4  531.58   42.99
  -5  -2  -4  532.72   45.59
   5  -2  -4  488.23   39.39
   5  -2   4  524.19   41.93
   5   2  -4  518.00   42.12
  -5   2   4  531.66   42.70
  -5   2  -4  554.97   45.51
   5   2  -4  486.55   40.23
   5   2   4  520.54   42.21
   5  -2   5  373.11   30.49
  -5  -2  -5  382.97   32.42
   5  -2  -5  324.32   27.34
   5  -2   5  353.05   28.68
   5   2  -5  349.84   30.26
  -5   2   5  358.16   29.11
  -5   2  -5  345.55   28.37
   5   2  -5  339.96   28.93
   5   2   5  346.50   29.72
  -5   2   6  366.13   34.62
  -5  -2   6  340.66   29.08
   5   2   6  354.39   29.86
   5  -2   6  338.66   27.87
  -5  -2  -6  351.67   30.94
   5  -2  -6  327.47   27.07
   5   2  -6  338.46   28.06
  -5   2   6  340.94   27.65
  -5   2  -6  365.75   30.09
   5   2  -6  357.57   34.27
   5   2   6  333.16   27.97
  -5   2   7  102.62   18.08
  -5  -2   7  102.13   10.14
   5   2   7   96.90   12.58
   5  -2   7  104.30   13.59
  -5  -2  -7   97.96   14.27
   5  -2  -7   96.07   11.43
   5   2  -7   90.49    8.86
  -5   2  -7  101.02   17.39
  -5   2   7  115.04    9.74
   5   2  -7   90.21    8.25
   5   2   7  111.01   16.60
  -5   2   8    5.16    1.86
  -5  -2   8   12.14    2.10
   5  -2   8   10.25    1.92
   5  -2  -8    8.34    1.61
  -5   2  -8   10.78    3.62
  -5   2   8    6.58    1.15
   5   2  -8    5.40    1.76
   5   2   8    7.21    3.61
  -5   2   9  198.85   23.23
  -5  -2   9  189.08   20.73
   5   2   9  181.74   23.43
   5  -2   9  188.79   21.47
  -5  -2  -9  178.58   23.51
   5  -2  -9  187.23   24.10
   5   2  -9  181.23   20.17
  -5   2  -9  221.94   31.39
   5   2  -9  169.60   20.65
   5   2   9  178.37   20.02
  -5   2  10   10.08    3.30
  -5  -2  10    6.43    2.17
   5   2  10    2.48    1.15
   5  -2  10    5.97    1.76
  -5  -2 -10    8.13    1.97
   5  -2 -10    0.81    1.67
   5   2 -10    5.35    2.17
  -5   2 -10    3.56    2.13
   5   2 -10    3.55    1.21
   5   2  10    9.71    2.72
  -5   2  11    5.46    1.98
  -5  -2  11    5.41    1.26
   5   2  11    0.96    0.75
   5  -2  11    3.27    1.58
  -5  -2 -11   -0.30    0.62
   5  -2 -11   -1.17    1.77
   5   2 -11    2.50    1.17
  -5   2 -11    6.71    2.14
   5   2 -11    1.83    1.54
   5   2  11    3.58    1.48
  -5   2  12  103.42   19.46
  -5  -2  12  111.44   13.26
   5   2  12  103.56   15.54
   5  -2  12  106.49   17.56
  -5  -2 -12  112.12   13.57
   5  -2 -12  106.49   15.97
   5   2 -12  104.08   12.66
  -5   2 -12   97.16   16.01
   5   2 -12   91.00   10.96
   5   2  12   93.79   16.81
  -5   2  13   25.40    5.53
   5   2  13   18.75    3.49
  -5  -2 -13   16.99    3.44
   5  -2 -13   16.79    3.15
   5   2 -13   18.41    3.59
  -5   2 -13   15.45    3.77
   5   2 -13   17.36    3.15
   5   2  13   20.37    3.89
  -5   2  14  258.34   28.05
  -5  -2  14  242.89   26.18
   5   2  14  218.20   28.44
   5  -2  14  244.71   26.54
   5  -2 -14  235.93   31.08
   5   2 -14  252.38   27.65
  -5   2 -14  228.42   25.38
   5   2 -14  193.17   22.03
  -5   2  15   44.50    7.95
  -5  -2  15   34.18    8.89
   5   2  15   36.87    5.32
   5  -2 -15   28.05    5.04
   5   2 -15   31.14    5.40
  -5  -2 -15   27.06    4.08
  -5   2 -15   34.83    6.79
  -5   2  16  147.64   29.88
   5   2  16  161.40   25.34
   5  -2  16  163.13   29.26
   5  -2 -16  144.50   27.74
   5   2 -16  134.55   21.26
  -5  -2 -16  129.04   28.24
  -5   2 -16  140.42   28.86
  -5   2  17   -2.97    2.17
  -5  -2  17    4.24    2.62
   5   2  17   -1.43    1.67
   5  -2  17    1.20    1.92
   5  -2 -17   -0.55    2.22
   5   2 -17    1.08    2.35
  -5  -2 -17   -0.75    2.62
  -5   2 -17    4.44    3.50
  -5   2  18   61.15   14.87
  -5  -2  18   50.68   10.51
   5   2  18   65.54   10.62
   5  -2  18   68.88   11.53
   5  -2 -18   61.86    8.72
   5   2 -18   68.63    8.80
  -5  -2 -18   59.09    9.33
  -5   2 -18   62.03   10.76
  -5   2  19   66.57   14.64
  -5  -2  19   64.70   15.54
   5   2  19   81.27   12.74
   5  -2  19   88.85   16.16
   5  -2 -19   65.58   11.35
   5   2 -19   85.50   12.45
  -5  -2 -19   78.22   15.46
  -5   2 -19   77.16   15.69
  -5   2  20   13.45    4.18
  -5  -2  20    9.51    3.18
   5   2  20    8.12    2.88
   5  -2  20   13.93    3.40
   5  -2 -20    3.19    2.28
   5   2 -20   14.40    4.83
  -5  -2 -20    4.67    3.02
  -5   2 -20   11.16    3.27
  -5   2  21    0.78    1.33
  -5  -2  21    0.37    1.12
   5   2  21    2.40    1.67
   5  -2  21    3.37    2.45
   5  -2 -21   -0.99    2.44
   5   2 -21    1.18    2.45
  -5  -2 -21    2.94    2.47
  -5   2 -21    2.44    2.04
  -5   2  22   25.58    5.32
  -5  -2  22   33.96    6.06
   5   2  22   36.69    8.07
   5  -2  22   32.13    6.62
   5  -2 -22   28.36    5.63
   5   2 -22   32.39    6.46
  -5  -2 -22   24.19    5.69
  -5   2 -22   29.21    5.62
  -5   2  23    4.79    3.30
  -5  -2  23    7.27    4.85
   5   2  23   -2.03    1.91
   5  -2  23   -0.33    1.35
   5  -2 -23   -0.13    2.19
   5   2 -23   -3.22    2.53
  -5  -2 -23    4.08    2.87
  -5   2 -23    2.42    2.17
  -5   2  24   22.07    5.57
  -5  -2  24   20.09    4.64
   5   2  24   21.07    3.90
   5  -2  24   17.15    4.01
   5  -2 -24   16.71    3.98
   5   2 -24   23.85    5.22
  -5  -2 -24   23.63    4.92
  -5   2 -24   16.72    4.76
  -5   2  25    0.74    1.06
  -5  -2  25    4.55    4.39
   5   2  25    3.77    2.99
   5  -2  25   -1.66    2.26
   5  -2 -25    0.81    1.63
   5   2 -25    3.02    3.47
  -5  -2 -25   -7.19    2.76
  -5   2 -25   11.38    3.73
   5  -3   0    1.43    1.52
   5   3   0    1.88    1.18
  -5  -3   0    1.23    0.68
   5  -3   0   -1.08    0.83
  -5   3   0    2.34    0.92
   5   3   0    2.38    0.84
   5  -3   1    3.55    1.05
   5  -3  -1    8.65    2.48
   5   3   1    1.76    0.67
  -5  -3   1    3.19    1.32
  -5  -3  -1    4.01    1.05
   5  -3  -1    4.51    1.49
   5  -3   1    0.55    0.80
  -5   3  -1   -0.61    1.54
  -5   3   1    2.76    1.17
   5   3  -1    3.71    2.29
   5   3   1    2.69    1.71
  -5  -3   2    7.39    1.69
   5  -3   2   11.49    2.74
   5   3   2    7.16    1.18
   5  -3  -2    2.50    1.73
  -5  -3   2   10.94    2.53
  -5  -3  -2    6.61    1.80
   5  -3  -2    7.81    1.40
   5  -3   2    6.58    1.23
  -5   3  -2    6.43    1.85
  -5   3   2    9.31    2.04
   5   3  -2   10.76    2.84
   5   3   2   14.40    2.74
  -5  -3   3   27.68    5.35
   5  -3   3   36.07    5.19
   5   3   3   29.33    3.92
   5  -3  -3   40.12    5.01
  -5  -3   3   37.12    5.44
  -5  -3  -3   28.40    5.77
   5  -3  -3   26.36    3.84
   5  -3   3   29.05    5.29
  -5   3  -3   34.46    5.69
  -5   3   3   27.53    4.35
   5   3  -3   34.15    5.28
   5   3   3   26.67    3.90
  -5  -3   4   31.43    6.00
   5  -3   4   29.42    5.22
   5   3   4   34.15    4.98
   5  -3  -4   37.23    5.16
  -5  -3   4   33.37    5.50
  -5  -3  -4   30.47    4.91
   5  -3  -4   41.84    7.87
   5  -3   4   33.65    5.06
  -5   3  -4   35.05    6.61
  -5   3   4   32.75    6.85
   5   3  -4   43.02    5.71
   5   3   4   46.35    6.27
  -5  -3   5   27.71    5.56
   5  -3   5   31.05    4.57
   5   3   5   22.74    3.52
   5  -3  -5   34.21    5.46
  -5  -3  -5   28.73    5.53
   5  -3  -5   28.49    4.10
  -5   3  -5   34.77    6.09
  -5   3   5   28.37    5.62
   5   3  -5   21.47    5.35
   5   3   5   25.52    3.92
  -5   3   6   42.79    9.06
  -5  -3   6   37.45    8.44
   5  -3   6   36.95    6.02
   5   3   6   35.11    4.92
  -5  -3  -6   43.16    6.45
   5  -3  -6   24.93    3.68
   5   3  -6   34.71    6.92
  -5   3  -6   41.94    8.66
  -5   3   6   32.61    7.38
   5   3  -6   32.79    6.18
   5   3   6   26.91    4.52
  -5   3   7   11.68    2.90
  -5  -3   7   13.78    2.94
   5   3   7   14.36    2.51
   5  -3   7   16.35    3.30
  -5  -3  -7   16.19    2.59
   5  -3  -7   16.87    3.16
   5   3  -7   24.31    3.90
  -5   3  -7   13.05    3.61
  -5   3   7   10.75    3.21
   5   3  -7   22.15    3.71
   5   3   7   19.18    3.42
  -5   3   8   26.97    4.79
  -5  -3   8   23.09    3.92
   5   3   8   24.81    3.84
   5  -3   8   31.80    8.23
  -5  -3  -8   26.76    4.35
   5  -3  -8   19.77    4.66
   5   3  -8   27.31    4.02
  -5   3  -8   33.53    6.09
   5   3  -8   24.60    4.24
   5   3   8   21.36    3.49
  -5   3   9    5.63    1.97
  -5  -3   9    8.44    1.97
   5   3   9    5.28    0.92
   5  -3   9    2.71    0.96
  -5  -3  -9    5.91    1.79
   5  -3  -9    7.84    2.50
   5   3  -9    6.11    1.57
  -5   3  -9    2.11    2.08
   5   3  -9    5.68    1.46
   5   3   9    1.27    1.85
  -5   3  10   62.63   12.92
  -5  -3  10   37.33    8.01
   5   3  10   58.18    9.45
   5  -3  10   59.58    7.89
  -5  -3 -10   66.26    9.58
   5  -3 -10   65.63   12.32
   5   3 -10   59.45    9.79
  -5   3 -10   63.25   14.47
   5   3 -10   59.40    7.55
   5   3  10   55.12    7.58
  -5   3  11   28.36    5.43
  -5  -3  11   18.50    3.19
   5   3  11   14.84    2.82
  -5  -3 -11   21.63    3.62
   5  -3 -11   15.54    4.14
   5   3 -11   19.06    3.30
  -5   3 -11   16.84    4.45
   5   3 -11   15.76    3.93
   5   3  11   15.52    3.81
   5   3  12  231.05   25.01
   5  -3  12  236.71   25.65
  -5  -3 -12  249.17   27.54
   5  -3 -12  269.66   39.18
   5   3 -12  239.12   25.96
  -5   3 -12  260.31   28.44
   5   3 -12  253.24   29.76
   5   3  12  235.45   25.80
  -5   3  13   -1.54    1.91
  -5  -3  13    0.34    0.53
   5   3  13   -1.98    1.01
   5  -3  13    0.55    0.67
  -5  -3 -13    2.93    0.78
   5  -3 -13   -1.74    2.03
   5   3 -13    0.65    2.31
  -5   3 -13    1.80    1.66
   5   3 -13   -0.07    1.08
   5   3  13    2.26    1.27
  -5   3  14   18.41    3.95
  -5  -3  14   14.03    3.36
   5   3  14   12.79    2.38
   5  -3  14   12.32    3.00
  -5  -3 -14   11.71    2.40
   5  -3 -14    8.40    2.50
   5   3 -14   18.91    3.40
  -5   3 -14   14.59    4.18
   5   3 -14   12.09    2.42
   5   3  14   15.51    3.42
  -5   3  15   48.64   10.30
  -5  -3  15   39.56   10.05
   5   3  15   51.30    8.96
   5  -3  15   41.11    8.34
  -5  -3 -15   37.51    8.25
   5  -3 -15   38.93    6.83
   5   3 -15   38.96    7.72
  -5   3 -15   38.11    9.51
   5   3 -15   37.02    7.33
   5   3  15   41.93    9.54
  -5   3  16   10.38    6.28
  -5  -3  16    8.49    4.73
   5   3  16   13.14    2.82
   5  -3  16   17.95    3.84
   5  -3 -16   16.66    3.39
   5   3 -16    7.85    4.58
  -5   3 -16    6.55    4.44
   5   3 -16    5.06    3.09
   5   3  16   12.18    6.98
  -5   3  17   12.57    6.89
  -5  -3  17   17.46    3.30
   5   3  17   19.07    3.80
   5  -3  17   12.88    2.74
   5  -3 -17    9.17    5.57
   5   3 -17   14.64    4.10
  -5   3 -17   17.55    4.48
   5   3  17   13.16    3.18
  -5   3  18   28.24    6.56
  -5  -3  18   27.79    7.95
   5   3  18   29.67    5.38
   5  -3  18   42.02    7.75
   5  -3 -18   33.65    6.42
   5   3 -18   28.25    5.40
  -5  -3 -18   24.87    7.07
  -5   3 -18   34.28    6.62
  -5   3  19    1.51    2.42
  -5  -3  19    2.41    2.10
   5   3  19   -1.11    1.33
   5  -3  19   -0.56    1.82
   5  -3 -19   -0.35    2.48
   5   3 -19   -1.20    2.28
  -5  -3 -19   -1.15    2.42
  -5   3 -19    3.22    2.42
  -5   3  20   -0.44    2.31
  -5  -3  20   -0.95    1.49
   5   3  20   -0.35    1.36
   5  -3  20    3.89    2.54
   5  -3 -20    0.95    1.35
   5   3 -20   -3.64    2.06
  -5  -3 -20    2.01    2.25
  -5   3 -20   -3.19    2.75
  -5   3  21    7.13    4.60
  -5  -3  21    3.44    2.76
   5   3  21    0.92    1.88
   5  -3  21    5.29    3.62
   5  -3 -21    5.01    3.46
   5   3 -21    3.77    3.36
  -5  -3 -21    8.09    5.46
  -5   3 -21    4.08    3.19
  -5   3  22   44.96   11.93
  -5  -3  22   31.14    6.95
   5   3  22   37.46    8.37
   5  -3  22   46.13   10.13
   5  -3 -22   35.04    8.32
   5   3 -22   40.73    9.58
  -5  -3 -22   37.86    9.24
  -5   3 -22   34.00    7.67
  -5   3  23    1.52    3.42
  -5  -3  23    1.89    1.74
   5   3  23   -0.35    1.67
   5  -3  23   -1.40    2.17
   5  -3 -23    2.17    2.17
   5   3 -23   -0.13    2.57
  -5  -3 -23    3.52    3.09
  -5   3 -23    0.56    1.52
  -5   3  24    6.24    2.51
  -5  -3  24    6.45    2.60
   5   3  24    2.81    2.53
   5  -3  24   10.94    2.97
   5  -3 -24    4.17    4.17
   5   3 -24    7.81    3.87
  -5  -3 -24    5.91    2.91
  -5   3 -24    6.61    2.88
   5  -4   0   -2.23    1.51
  -5  -4   0    2.50    1.26
   5  -4   0    0.95    0.96
  -5   4   0    3.02    1.02
   5   4   0   -1.97    1.79
   5  -4   1   70.28   10.29
   5  -4  -1   54.82    6.96
  -5  -4   1   62.69   10.64
  -5  -4  -1   78.76   13.96
   5  -4  -1   57.11    8.87
   5  -4   1   63.41    7.29
  -5   4  -1   63.85   12.11
  -5   4   1   55.41   11.13
   5   4  -1   56.83   12.58
   5   4   1   57.08    9.55
   5  -4   2   50.03    6.49
   5  -4  -2   51.17    6.62
  -5  -4   2   52.65   10.64
  -5  -4  -2   48.18    8.25
   5  -4  -2   51.38    6.21
   5  -4   2   58.50    7.48
  -5   4  -2   53.36    9.79
  -5   4   2   52.07    9.61
   5   4  -2   53.56    6.77
   5   4   2   47.86    6.55
   5  -4   3    2.50    2.45
   5  -4  -3    2.71    0.90
  -5  -4   3    1.83    1.39
  -5  -4  -3   -0.16    1.64
   5  -4  -3    0.84    1.12
   5  -4   3    0.43    0.74
  -5   4  -3   -2.10    2.14
  -5   4   3    2.44    1.05
   5   4  -3    0.96    1.76
   5   4   3    1.76    1.97
   5  -4   4   40.88    6.46
   5  -4  -4   42.33    6.21
  -5  -4   4   43.42    7.54
  -5  -4  -4   48.86   10.45
   5  -4  -4   32.48    5.59
  -5   4  -4   32.29    8.01
  -5   4   4   31.73    6.87
   5   4  -4   38.34    7.84
   5   4   4   40.46    5.84
   5  -4   5  566.07   64.71
   5  -4  -5  610.23   64.71
  -5  -4   5  734.88   78.84
  -5  -4  -5  636.76   67.50
   5  -4  -5  644.61   74.38
  -5   4  -5  685.43   72.44
  -5   4   5  587.39   66.75
   5   4  -5  574.83   65.92
   5   4   5  536.99   61.64
   5   4   6   28.49    5.19
  -5  -4  -6   30.65    4.55
   5  -4  -6   36.72    5.22
  -5   4  -6   24.56    6.73
  -5   4   6   26.83    5.78
   5   4  -6   19.59    3.44
   5   4   6   37.55    6.62
  -5   4   7   16.43    3.40
   5  -4   7   15.24    3.13
   5   4   7   13.54    2.44
  -5  -4   7   14.81    3.55
  -5  -4  -7   13.29    2.25
   5  -4  -7   13.78    3.05
  -5   4  -7    9.71    2.79
   5   4  -7   17.37    3.30
   5   4   7   14.80    3.74
  -5   4   8    4.97    2.20
   5  -4   8    8.83    2.85
   5   4   8    3.09    1.09
  -5  -4   8    5.82    1.97
  -5  -4  -8   10.13    2.01
   5  -4  -8    3.67    1.54
  -5   4  -8    3.76    1.49
   5   4  -8    7.29    2.63
   5   4   8    7.05    2.56
  -5   4   9   92.74   17.43
   5   4   9   71.45   11.66
   5  -4   9  105.25   15.79
  -5  -4   9   97.01   16.71
  -5  -4  -9   97.83   15.79
   5  -4  -9   90.05   14.12
  -5   4  -9  101.46   20.17
   5   4  -9   84.98    9.79
   5   4   9   83.34    9.85
  -5   4  10   82.04   15.66
   5   4  10   53.92    8.72
   5  -4  10   81.30   11.87
  -5  -4 -10   78.36   11.80
   5  -4 -10   77.37   11.44
  -5   4 -10   75.15   13.97
   5   4 -10   61.53   12.05
   5   4  10   65.39    8.40
  -5   4  11   38.32    8.25
   5   4  11   32.82    5.23
   5  -4  11   39.06    4.97
  -5  -4 -11   33.77    5.23
   5  -4 -11   43.66    6.28
   5   4 -11   35.32    6.85
  -5   4 -11   32.76    5.80
   5   4 -11   32.85    5.31
   5   4  11   33.69    5.25
  -5   4  12    3.02    1.14
  -5  -4  12    3.31    0.75
   5   4  12    3.06    1.06
   5  -4  12   -0.43    1.89
  -5  -4 -12    4.29    1.08
   5  -4 -12   -0.64    2.06
   5   4 -12    1.09    2.42
  -5   4 -12    5.91    2.26
   5   4 -12    2.31    1.35
   5   4  12    2.35    2.22
  -5   4  13    0.80    1.18
  -5  -4  13    2.96    1.91
   5   4  13    2.13    1.24
   5  -4  13    3.43    2.74
  -5  -4 -13    3.05    2.25
   5  -4 -13    4.30    2.65
   5   4 -13    2.82    2.50
  -5   4 -13   -1.03    2.42
   5   4 -13    0.52    1.08
   5   4  13   -0.09    2.00
  -5  -4  14    0.06    0.50
   5   4  14    0.74    1.03
   5  -4  14   -0.67    2.07
  -5  -4 -14    0.56    1.03
   5  -4 -14    1.69    2.22
   5   4 -14   -0.89    2.10
  -5   4 -14    2.03    1.79
   5   4 -14    2.59    2.06
   5   4  14    2.29    2.69
   5   4  15   78.61   13.01
   5  -4  15  108.38   17.73
  -5  -4 -15   73.88   14.02
   5  -4 -15   92.25   13.90
   5   4 -15  100.36   16.16
  -5   4 -15   90.92   15.61
   5   4 -15   78.83   12.11
   5   4  15   97.43   16.11
  -5   4  16    1.60    1.49
  -5  -4  16    3.59    2.19
   5   4  16    3.95    2.44
   5  -4  16    1.89    1.92
  -5  -4 -16    0.69    0.71
   5  -4 -16    2.88    1.91
   5   4 -16    1.33    1.08
  -5   4 -16    2.99    1.83
   5   4 -16    3.24    2.47
   5   4  16    0.19    1.57
  -5   4  17   64.41   13.59
   5   4  17   51.32   10.29
   5  -4  17   72.49   12.85
  -5  -4 -17   58.49    8.34
   5  -4 -17   50.02   10.62
   5   4 -17   63.96   11.21
  -5   4 -17   49.70    8.96
   5   4 -17   39.59    7.17
   5   4  17   49.32    9.94
  -5   4  18   -0.31    1.52
   5   4  18   -0.68    1.24
   5  -4 -18    3.30    3.46
   5   4 -18    3.40    2.44
  -5   4 -18    0.44    1.54
   5   4  18    1.70    2.60
  -5   4  19   41.46    9.18
   5   4  19   29.24    6.73
   5  -4 -19   32.14    5.88
   5   4 -19   34.65    7.92
  -5   4 -19   33.09    6.30
   5   4  19   36.21    7.35
  -5   4  20   64.25   16.26
   5   4  20   44.87   10.62
   5  -4  20   48.49   11.32
   5  -4 -20   42.84    8.89
   5   4 -20   53.05   10.87
  -5   4 -20   58.13   13.01
  -5   4  21    4.42    3.58
   5   4  21    4.57    3.27
   5  -4  21    3.08    2.28
   5  -4 -21    2.66    3.02
   5   4 -21    3.27    2.41
  -5  -4 -21    0.61    1.64
  -5   4 -21    6.08    4.04
  -5   4  22    3.74    3.12
   5  -4  22    1.12    1.57
   5  -4 -22    0.43    1.35
   5   4 -22   -2.41    2.42
  -5  -4 -22   -2.65    2.51
  -5   4 -22   -2.28    2.53
  -5   4  23    0.10    1.33
   5  -4  23    2.07    2.10
   5  -4 -23    4.08    3.46
   5   4 -23   -4.41    2.53
  -5  -4 -23    0.56    1.09
  -5   4 -23    3.87    3.39
   5  -5   0    0.75    1.70
  -5  -5   0    1.37    1.61
   5  -5   0   -0.31    1.01
  -5   5   0   -1.36    1.40
   5   5   0   -1.45    1.83
   5  -5   1   21.70    3.78
   5  -5  -1   22.72    3.95
  -5  -5   1   21.48    4.89
  -5  -5  -1   21.84    3.87
   5  -5  -1   20.39    3.42
   5  -5   1   20.80    3.53
  -5   5  -1   22.18    5.69
  -5   5   1   13.73    3.05
   5   5  -1   26.33    4.21
   5   5   1   20.09    4.46
   5  -5   2    5.06    2.62
   5  -5  -2   -0.46    1.76
  -5  -5   2    4.21    1.70
  -5  -5  -2   -0.28    1.79
   5  -5  -2    2.22    0.99
   5  -5   2    0.62    0.83
  -5   5  -2   -3.34    1.79
  -5   5   2    0.58    0.78
   5   5  -2    5.41    2.97
   5   5   2    0.95    2.01
   5  -5  -3   79.98    9.51
  -5  -5   3   75.77   14.40
  -5  -5  -3   78.46   12.06
   5  -5  -3   80.75    9.28
  -5   5  -3   76.76   15.57
  -5   5   3   57.51   12.46
   5   5  -3   78.22   15.38
   5   5   3   69.04   12.37
   5  -5  -4    4.02    2.10
  -5  -5   4    3.78    1.08
  -5  -5  -4    4.01    1.66
   5  -5  -4    2.84    2.04
  -5   5  -4   -0.40    1.82
  -5   5   4    1.46    1.06
   5   5   4    4.29    1.26
  -5  -5   5  152.25   16.93
  -5  -5  -5  158.07   23.95
   5  -5  -5  150.56   20.36
  -5   5  -5  149.66   21.81
   5   5  -5  130.65   15.05
   5   5   5  151.69   17.00
  -5   5   6    8.18    2.03
  -5  -5   6   10.84    3.49
  -5  -5  -6    6.53    2.28
   5  -5  -6    2.45    1.29
  -5   5  -6    8.71    2.88
   5   5  -6    2.17    1.06
   5   5   6    1.08    1.23
  -5   5   7    0.65    0.83
  -5  -5   7   -0.41    2.13
  -5  -5  -7    3.67    1.23
   5  -5  -7    5.88    1.74
  -5   5  -7    2.63    1.06
   5   5  -7    4.41    1.52
   5   5   7    2.17    2.01
  -5   5   8    5.01    3.31
   5  -5   8    1.24    1.45
  -5  -5   8    1.94    1.35
  -5  -5  -8   -0.06    1.54
   5  -5  -8    3.10    1.91
  -5   5  -8   -2.84    2.03
   5   5  -8    2.41    1.88
   5   5   8    2.00    2.31
  -5   5   9    2.87    0.96
   5  -5   9    4.26    1.88
  -5  -5  -9   -0.72    1.48
   5  -5  -9    6.15    1.88
  -5   5  -9    1.97    1.11
   5   5  -9    4.18    2.07
   5   5   9    4.79    3.28
  -5   5  10    5.23    3.70
  -5  -5  10   11.34    7.05
  -5  -5 -10    5.69    3.43
   5  -5 -10    1.98    2.07
[truncated: 56,673 more chars]
