# Supplementary material for: Crystal structure of 2,6-di­chloro-4-nitro­pyridine N-oxide
Source: Acta Crystallogr E Crystallogr Commun. 2015 Sep 26;71(Pt 10):o775. doi: 10.1107/S2056989015017387 (PMC4647420; doi:10.1107/S2056989015017387)
Supplement: Supplementary file 2 [file e-71-0o775-Isup2.hkl]

data_I                                                                          
_shelx_title ' shelxl_a.res in Pbca'                                            
_shelx_refln_list_code          4                                               
_shelx_F_calc_maximum      225.13                                               
_exptl_crystal_F_000       832.00                                               
_reflns_d_resolution_high  0.7702                                               
                                                                                
loop_                                                                           
 _space_group_symop_operation_xyz                                               
 'x, y, z'                                                                      
 '-x+1/2, -y, z+1/2'                                                            
 '-x, y+1/2, -z+1/2'                                                            
 'x+1/2, -y+1/2, -z'                                                            
 '-x, -y, -z'                                                                   
 'x-1/2, y, -z-1/2'                                                             
 'x, -y-1/2, z-1/2'                                                             
 '-x-1/2, y-1/2, z'                                                             
                                                                                
_cell_length_a     5.9640                                                       
_cell_length_b     9.5098                                                       
_cell_length_c    26.1918                                                       
_cell_angle_alpha  90.000                                                       
_cell_angle_beta   90.000                                                       
_cell_angle_gamma  90.000                                                       
                                                                                
_shelx_F_squared_multiplier     1.000                                           
                                                                                
loop_                                                                           
 _refln_index_h                                                                 
 _refln_index_k                                                                 
 _refln_index_l                                                                 
 _refln_F_squared_calc                                                          
 _refln_F_squared_meas                                                          
 _refln_F_squared_sigma                                                         
 _refln_observed_status                                                         
   2   0   0       5925.48       5333.90       119.87 o                         
   4   0   0          1.81         -2.82         2.82 o                         
   6   0   0        143.01        157.82        14.75 o                         
   2   1   0       9724.69       9949.37       137.65 o                         
   4   1   0        266.63        340.01        12.13 o                         
   6   1   0         29.19         36.36         7.30 o                         
   0   2   0      15324.66      14496.50       277.43 o                         
   2   2   0       5555.80       5589.24        83.15 o                         
   4   2   0       1831.57       1967.80        40.14 o                         
   6   2   0         96.39        101.46         7.84 o                         
   2   3   0          1.36          1.67         3.20 o                         
   4   3   0          7.74          8.14         3.75 o                         
   6   3   0        288.68        272.72        27.54 o                         
   0   4   0       6804.25       6643.49       127.47 o                         
   2   4   0        287.84        305.75        12.63 o                         
   4   4   0        922.89        883.55        17.72 o                         
   6   4   0         42.53         34.83         9.57 o                         
   2   5   0      14547.68      15195.65       345.12 o                         
   4   5   0         34.41         43.73         4.20 o                         
   6   5   0         94.69        110.42        13.79 o                         
   0   6   0       3829.35       3637.36       199.59 o                         
   2   6   0       5115.31       5120.00       109.08 o                         
   4   6   0        110.05        110.21        17.48 o                         
   6   6   0        126.00        116.53        15.10 o                         
   2   7   0         85.27         77.43         4.80 o                         
   4   7   0          7.26          4.47         4.91 o                         
   6   7   0         10.39          6.89        13.53 o                         
   0   8   0       1277.69       1239.26        70.23 o                         
   2   8   0        519.20        516.19        20.80 o                         
   4   8   0         51.67         43.24        11.43 o                         
   2   9   0        661.41        730.45        60.07 o                         
   4   9   0        113.80         89.58        11.90 o                         
   0  10   0       1005.57       1008.52        78.63 o                         
   2  10   0        284.37        288.50        23.87 o                         
   4  10   0        197.87        190.09        25.50 o                         
   2  11   0        113.17        128.07        12.72 o                         
   0  12   0         35.88         56.96         8.18 o                         
   1   1   1          3.31          6.27         0.73 o                         
   2   1   1      10957.78      10902.47       109.90 o                         
   3   1   1         42.85         39.17         2.21 o                         
   4   1   1          1.79          9.00         1.78 o                         
   5   1   1        284.40        290.43        11.42 o                         
   6   1   1        143.97        143.44         8.56 o                         
   7   1   1         32.59         27.39         4.91 o                         
   0   2   1       1619.87       1593.02        22.26 o                         
   1   2   1      11885.04      11285.26        98.94 o                         
   2   2   1         78.10         76.37         3.79 o                         
   3   2   1       4681.33       5011.85        64.41 o                         
   4   2   1       1008.90       1042.10        17.46 o                         
   5   2   1        207.25        214.43         8.43 o                         
   6   2   1          0.79          3.25         1.61 o                         
   7   2   1         34.77         19.71         4.55 o                         
   1   3   1      14013.47      14048.98       148.22 o                         
   2   3   1        139.46        114.75         4.49 o                         
   3   3   1         91.91        108.91         4.27 o                         
   4   3   1        315.61        314.24         9.47 o                         
   5   3   1          9.35         13.39         2.41 o                         
   6   3   1         25.98         21.52         4.52 o                         
   7   3   1          0.61         -1.50         4.30 o                         
   0   4   1        762.08        721.44        21.36 o                         
   1   4   1       7507.89       7428.66        91.03 o                         
   2   4   1        403.23        437.29         9.46 o                         
   3   4   1       4244.16       4367.25        69.81 o                         
   4   4   1       1255.81       1294.17        17.55 o                         
   5   4   1        269.38        291.21        14.47 o                         
   6   4   1        113.32        132.72         9.50 o                         
   7   4   1         39.34         40.71         8.06 o                         
   1   5   1         10.21          6.00         2.05 o                         
   2   5   1       2247.70       2398.07        66.00 o                         
   3   5   1        107.29        103.08         4.73 o                         
   4   5   1        162.24        173.72         9.27 o                         
   5   5   1        114.40        100.04         5.87 o                         
   6   5   1         14.47          7.75         3.21 o                         
   7   5   1        147.94        153.18        18.40 o                         
   0   6   1       6089.96       5902.43       145.81 o                         
   1   6   1        275.17        265.27         7.36 o                         
   2   6   1       1308.45       1395.61        36.79 o                         
   3   6   1        307.00        295.16         9.40 o                         
   4   6   1        830.89        856.58        33.79 o                         
   5   6   1        189.50        188.70        11.57 o                         
   6   6   1        187.22        199.66        17.83 o                         
   1   7   1         38.27         43.38         4.21 o                         
   2   7   1        240.12        240.39         6.99 o                         
   3   7   1         11.34         11.06         3.00 o                         
   4   7   1         29.05         30.02         3.93 o                         
   5   7   1         18.70         12.37         3.01 o                         
   6   7   1          9.64          1.63         4.73 o                         
   0   8   1        172.04        179.71        14.60 o                         
   1   8   1       1179.63       1205.61        41.86 o                         
   2   8   1        137.75        138.20         6.56 o                         
   3   8   1        376.01        402.21        19.92 o                         
   4   8   1        125.08        121.71         9.02 o                         
   5   8   1         45.28         37.52         7.08 o                         
   1   9   1          8.95         12.48         2.61 o                         
   2   9   1        609.30        633.35        31.10 o                         
   3   9   1         19.50         19.54         4.32 o                         
   4   9   1          9.77         11.65         4.40 o                         
   5   9   1          1.62          3.99         5.01 o                         
   0  10   1        277.24        320.29        24.34 o                         
   1  10   1         60.30         73.39         9.76 o                         
   2  10   1        122.56        109.17        21.56 o                         
   3  10   1         82.11         88.27         8.16 o                         
   4  10   1        242.97        220.95        20.30 o                         
   1  11   1        123.75        116.93        10.67 o                         
   2  11   1        299.61        288.45        18.60 o                         
   3  11   1         23.01         15.84         4.47 o                         
   0  12   1        102.87        112.60        11.87 o                         
   1  12   1         21.37         32.73         5.87 o                         
   1   0   2       2945.58       3009.37        44.83 o                         
   2   0   2       2805.93       2766.43        38.07 o                         
   3   0   2       5137.50       5660.54        93.39 o                         
   4   0   2       6706.56       6980.15       133.71 o                         
   5   0   2          0.17          0.29         1.94 o                         
   6   0   2       1034.29       1170.91        57.69 o                         
   7   0   2         84.34         75.87        10.22 o                         
   1   1   2        286.55        275.66         8.68 o                         
   2   1   2       3221.39       3200.67        32.61 o                         
   3   1   2       1235.23       1311.87        17.07 o                         
   4   1   2        369.22        371.06         8.08 o                         
   5   1   2          1.54          4.05         1.33 o                         
   6   1   2          3.09          5.89         1.95 o                         
   7   1   2        163.23        160.35        14.63 o                         
   0   2   2        359.70        340.94         6.84 o                         
   1   2   2      50683.50      46254.24       530.97 o                         
   2   2   2       1439.71       1391.74        14.53 o                         
   3   2   2       1625.96       1682.40        23.88 o                         
   4   2   2       1389.54       1437.56        22.42 o                         
   5   2   2          0.05          3.41         2.74 o                         
   6   2   2        148.73        149.41         7.78 o                         
   7   2   2         86.99         94.52         6.72 o                         
   1   3   2      17961.96      17921.41       178.29 o                         
   2   3   2        458.45        379.41         8.78 o                         
   3   3   2       1081.19       1130.04        19.25 o                         
   4   3   2        326.56        328.71         8.41 o                         
   5   3   2         44.88         38.16         3.40 o                         
   6   3   2         32.84         17.87         3.97 o                         
   7   3   2        127.58        122.60        13.27 o                         
   0   4   2       7772.93       7624.62       103.48 o                         
   1   4   2         48.31         64.16         9.14 o                         
   2   4   2       2666.94       2689.97        38.49 o                         
   3   4   2          0.52         13.18         3.10 o                         
   4   4   2        503.04        495.39        11.04 o                         
   5   4   2        239.09        246.04        11.18 o                         
   6   4   2          0.82         -0.15         4.67 o                         
   7   4   2         15.92         15.94         5.98 o                         
   1   5   2        138.06        172.61         5.13 o                         
   2   5   2       4225.53       4144.01        81.81 o                         
   3   5   2         28.38         24.75         2.70 o                         
   4   5   2       1049.58       1072.84        34.07 o                         
   5   5   2          8.65          5.54         3.35 o                         
   6   5   2        175.07        141.26        10.14 o                         
   7   5   2         64.70         66.14         9.75 o                         
   0   6   2        317.36        351.57        18.01 o                         
   1   6   2          1.73          3.35         1.49 o                         
   2   6   2       2136.32       2213.63        51.62 o                         
   3   6   2        222.71        223.28         7.49 o                         
   4   6   2        296.84        314.39        15.73 o                         
   5   6   2          4.83          5.46         1.83 o                         
   6   6   2        184.93        169.39        14.08 o                         
   1   7   2       1520.48       1513.78        35.57 o                         
   2   7   2        561.61        593.33        11.01 o                         
   3   7   2        518.44        542.00        17.45 o                         
   4   7   2         88.78         82.11         5.45 o                         
   5   7   2         17.32         13.39         3.94 o                         
   6   7   2         77.39         63.98        10.61 o                         
   0   8   2        237.66        253.22        14.27 o                         
   1   8   2        552.16        538.56        22.68 o                         
   2   8   2         24.32         33.09         3.68 o                         
   3   8   2        232.31        234.91        13.93 o                         
   4   8   2        287.46        307.40        19.91 o                         
   5   8   2        135.00        154.42        15.63 o                         
   1   9   2        235.19        233.21        12.21 o                         
   2   9   2        571.32        631.76        27.74 o                         
   3   9   2        275.75        255.27        16.32 o                         
   4   9   2         15.35          9.17         3.47 o                         
   5   9   2         54.67         46.45         7.56 o                         
   0  10   2       1100.62       1115.63        99.83 o                         
   1  10   2         38.90         45.51         8.78 o                         
   2  10   2        374.95        344.72        19.64 o                         
   3  10   2          0.52          4.38         2.12 o                         
   4  10   2        280.42        270.46        18.78 o                         
   1  11   2          7.92          7.10         3.25 o                         
   2  11   2          9.90          8.92         6.19 o                         
   3  11   2          0.94          5.25         3.33 o                         
   0  12   2        689.81        679.22        73.97 o                         
   1  12   2        530.53        493.03        40.88 o                         
   1   1   3         72.22         78.80         3.31 o                         
   2   1   3        473.59        429.50         6.02 o                         
   3   1   3        697.82        728.81        13.37 o                         
   4   1   3       1089.68       1211.94        19.36 o                         
   5   1   3        351.17        381.22        15.12 o                         
   6   1   3       1106.86       1132.53        38.17 o                         
   7   1   3        197.88        198.39        15.43 o                         
   0   2   3      14858.69      13678.71       193.26 o                         
   1   2   3       9947.89       9501.82        97.72 o                         
   2   2   3       2647.57       2599.46        26.07 o                         
   3   2   3        462.53        399.81         7.13 o                         
   4   2   3        189.24        187.11         5.83 o                         
   5   2   3          0.03          5.80         2.23 o                         
   6   2   3        101.71         98.45         5.27 o                         
   7   2   3        130.02         95.35         8.18 o                         
   1   3   3       7685.24       7802.31        76.38 o                         
   2   3   3       2927.23       3113.55        36.63 o                         
   3   3   3        228.82        185.90         8.01 o                         
   4   3   3        240.36        228.85         7.35 o                         
   5   3   3        144.27        148.67         6.52 o                         
   6   3   3        260.91        235.42        16.27 o                         
   7   3   3         99.13        109.48        11.74 o                         
   0   4   3       4919.17       4660.78        70.03 o                         
   1   4   3       6255.60       5788.67        68.21 o                         
   2   4   3       3822.66       3916.11        50.55 o                         
   3   4   3         21.94         22.12         1.75 o                         
   4   4   3        408.10        374.14        10.75 o                         
   5   4   3          0.01          5.86         1.85 o                         
   6   4   3          2.73          4.66         2.68 o                         
   7   4   3         10.37          1.10         4.68 o                         
   1   5   3        157.66        156.29         5.14 o                         
   2   5   3       1176.32       1214.96        27.98 o                         
   3   5   3        119.04        119.28         5.29 o                         
   4   5   3        206.34        207.79        10.70 o                         
   5   5   3        373.02        361.13        20.12 o                         
   6   5   3         62.26         61.50         8.70 o                         
   7   5   3          6.31         11.34         6.78 o                         
   0   6   3        297.58        292.36        15.04 o                         
   1   6   3         21.27         15.41         2.26 o                         
   2   6   3       2140.03       2159.18        44.60 o                         
   3   6   3        307.68        317.58         9.97 o                         
   4   6   3        205.91        206.61         9.54 o                         
   5   6   3        177.40        177.65        12.44 o                         
   6   6   3         62.31         72.26         7.61 o                         
   1   7   3          9.96          9.45         2.60 o                         
   2   7   3        133.94        143.98         5.64 o                         
   3   7   3          9.78         27.42         4.03 o                         
   4   7   3        101.31         96.80         5.91 o                         
   5   7   3         14.66         12.42         6.09 o                         
   6   7   3          1.56          7.06         6.05 o                         
   0   8   3        681.85        736.97        38.49 o                         
   1   8   3        126.29        147.10         7.24 o                         
   2   8   3          0.01         -0.14         2.16 o                         
   3   8   3       2154.19       2227.94        82.00 o                         
   4   8   3         82.22         92.02         7.98 o                         
   5   8   3        277.01        278.37        20.57 o                         
   1   9   3        317.18        334.45        17.85 o                         
   2   9   3          0.66          9.59         3.04 o                         
   3   9   3          2.38          8.86         2.95 o                         
   4   9   3         49.70         46.59         5.74 o                         
   5   9   3         33.09         32.24         5.38 o                         
   0  10   3        123.76        143.84        15.71 o                         
   1  10   3        654.36        684.80        42.77 o                         
   2  10   3        247.61        249.58        14.62 o                         
   3  10   3        252.59        256.43        20.47 o                         
   4  10   3         45.22         40.06         4.98 o                         
   1  11   3        170.95        174.91        16.91 o                         
   2  11   3         98.80         99.31         8.67 o                         
   3  11   3         69.09         75.44         7.86 o                         
   0  12   3         11.38         11.59         4.96 o                         
   1  12   3         24.75         28.39         4.41 o                         
   0   0   4      17343.19      16215.06       395.10 o                         
   1   0   4        504.14        506.83        10.48 o                         
   2   0   4      11124.96      11645.82       247.42 o                         
   3   0   4       1551.15       1638.20        31.08 o                         
   4   0   4         25.27         21.02         2.56 o                         
   5   0   4        104.19        112.79         8.14 o                         
   6   0   4         33.51         35.27         4.06 o                         
   7   0   4          2.81          8.12         3.85 o                         
   1   1   4        395.92        405.98         5.77 o                         
   2   1   4        667.91        616.10         8.10 o                         
   3   1   4        454.41        474.22         9.20 o                         
   4   1   4         28.28         36.57         2.09 o                         
   5   1   4          4.83          8.29         1.60 o                         
   6   1   4        300.64        285.75        12.49 o                         
   7   1   4          9.96          6.07         2.26 o                         
   0   2   4       8619.47       8112.91       110.87 o                         
   1   2   4       5859.74       5701.20        56.80 o                         
   2   2   4        950.84        854.09        10.07 o                         
   3   2   4        397.99        356.25         7.62 o                         
   4   2   4        898.26        979.92        20.86 o                         
   5   2   4       2385.45       2475.76        60.77 o                         
   6   2   4         57.35         46.84         4.32 o                         
   7   2   4         13.51         14.53         3.97 o                         
   1   3   4       4623.97       4504.25        44.00 o                         
   2   3   4       1022.12        981.52        13.03 o                         
   3   3   4       3174.46       3110.92        52.35 o                         
   4   3   4         31.75         29.85         2.18 o                         
   5   3   4        182.70        170.04         7.78 o                         
   6   3   4         33.70         45.40         6.01 o                         
   7   3   4         63.61         60.42         6.78 o                         
   0   4   4       5596.11       5342.49        79.35 o                         
   1   4   4        136.03        147.49         7.47 o                         
   2   4   4       1455.93       1467.26        19.00 o                         
   3   4   4         38.97         44.02         2.48 o                         
   4   4   4       1154.02       1145.13        20.83 o                         
   5   4   4        184.15        184.92        10.87 o                         
   6   4   4         15.66         12.27         3.78 o                         
   7   4   4         52.19         37.90         7.49 o                         
   1   5   4        206.27        207.18         6.25 o                         
   2   5   4        198.19        248.84         9.04 o                         
   3   5   4        793.34        773.30        17.31 o                         
   4   5   4        161.91        171.30         9.07 o                         
   5   5   4         14.28         13.96         2.56 o                         
   6   5   4        149.65        147.45        10.35 o                         
   7   5   4          0.26         16.40         5.61 o                         
   0   6   4       4425.46       4436.53       100.51 o                         
   1   6   4       1766.91       1825.50        27.73 o                         
   2   6   4        416.64        399.69        17.30 o                         
   3   6   4         21.37         17.80         3.56 o                         
   4   6   4        363.97        364.64        16.10 o                         
   5   6   4          8.74          5.98         2.60 o                         
   6   6   4        258.71        254.08        18.98 o                         
   1   7   4        366.24        352.39         9.53 o                         
   2   7   4       1129.81       1173.58        39.56 o                         
   3   7   4       4747.01       4741.62       142.39 o                         
   4   7   4        568.03        559.23        23.19 o                         
   5   7   4        130.83        134.65        11.02 o                         
   6   7   4          7.82          3.79         2.99 o                         
   0   8   4        480.03        495.60        29.52 o                         
   1   8   4        705.48        710.22        22.22 o                         
   2   8   4        575.02        583.99        27.26 o                         
   3   8   4        138.08        136.20        12.76 o                         
   4   8   4        187.98        179.65        11.51 o                         
   5   8   4        209.93        215.26        16.02 o                         
   1   9   4          0.39          7.78         2.90 o                         
   2   9   4        104.84        100.51         6.24 o                         
   3   9   4        304.73        284.53        21.19 o                         
   4   9   4          3.05          5.30         3.35 o                         
   5   9   4          5.73          3.09         3.34 o                         
   0  10   4         37.10         39.61        11.83 o                         
   1  10   4        377.33        405.63        28.95 o                         
   2  10   4        186.82        183.58        11.61 o                         
   3  10   4          1.26          3.78         3.04 o                         
   4  10   4        102.78         84.40         8.08 o                         
   1  11   4        236.18        219.81        19.32 o                         
   2  11   4         30.43         22.62         4.55 o                         
   3  11   4          2.90          1.78         3.57 o                         
   0  12   4         14.17         22.44         7.61 o                         
   1  12   4        556.27        481.35        43.82 o                         
   1   1   5        987.77        932.71        11.84 o                         
   2   1   5         51.73         41.72         2.61 o                         
   3   1   5       7058.69       7192.06        91.18 o                         
   4   1   5        201.00        199.68         6.77 o                         
   5   1   5        872.90        854.74        26.03 o                         
   6   1   5        206.37        198.65        10.66 o                         
   7   1   5        182.71        149.29        12.99 o                         
   0   2   5         57.94         72.32         5.24 o                         
   1   2   5        390.31        409.40         5.83 o                         
   2   2   5        453.39        428.78         6.19 o                         
   3   2   5       1594.01       1441.83        23.95 o                         
   4   2   5         25.99         25.90         2.06 o                         
   5   2   5       1666.45       1671.75        46.51 o                         
   6   2   5         27.27         24.02         2.27 o                         
   7   2   5          4.68          8.21         5.46 o                         
   1   3   5       2403.75       2452.61        25.87 o                         
   2   3   5        968.97       1059.53        19.12 o                         
   3   3   5       1609.28       1550.63        25.87 o                         
   4   3   5         49.53         47.07         3.07 o                         
   5   3   5        163.83        133.32         7.12 o                         
   6   3   5         72.95         72.59         7.58 o                         
   7   3   5        406.42        375.19        34.12 o                         
   0   4   5         90.65         84.20         4.11 o                         
   1   4   5        198.61        210.42         5.71 o                         
   2   4   5        184.14        177.31         5.45 o                         
   3   4   5       1061.56       1031.47        20.71 o                         
   4   4   5         36.11         37.08         2.41 o                         
   5   4   5       2761.64       2930.71       107.62 o                         
   6   4   5         55.57         58.01         7.68 o                         
   7   4   5         12.09         36.94         6.52 o                         
   1   5   5        400.51        431.67         9.58 o                         
   2   5   5         23.67         22.83         2.50 o                         
   3   5   5        410.91        398.33        15.12 o                         
   4   5   5         35.48         37.10         3.91 o                         
   5   5   5        673.13        699.89        35.77 o                         
   6   5   5          8.25          6.76         2.97 o                         
   0   6   5        258.12        332.03        27.70 o                         
   1   6   5       1765.95       1791.81        28.77 o                         
   2   6   5        866.54        910.58        19.92 o                         
   3   6   5        316.14        350.17        17.50 o                         
   4   6   5         31.30         37.89         4.07 o                         
   5   6   5        221.77        245.04        19.07 o                         
   6   6   5          7.76          5.64         3.74 o                         
   1   7   5        361.25        356.06         9.08 o                         
   2   7   5          1.06          7.04         2.12 o                         
   3   7   5        124.39        112.31        10.06 o                         
   4   7   5         92.69         78.09         5.75 o                         
   5   7   5         45.73         61.34         7.54 o                         
   6   7   5          1.30          2.58         5.55 o                         
   0   8   5       1307.34       1334.07        65.04 o                         
   1   8   5       1485.17       1545.43        43.47 o                         
   2   8   5        837.92        859.87        37.40 o                         
   3   8   5        673.22        710.50        32.80 o                         
   4   8   5         90.21         78.31         7.80 o                         
   5   8   5        187.27        183.92        15.03 o                         
   1   9   5        602.91        591.68        26.30 o                         
   2   9   5         15.75         17.33         2.41 o                         
   3   9   5         66.85         87.15         6.03 o                         
   4   9   5         40.27         38.82         6.31 o                         
   5   9   5          0.63          0.52         3.13 o                         
   0  10   5        230.70        217.89        21.83 o                         
   1  10   5        646.44        666.52        42.01 o                         
   2  10   5         84.83         93.18         8.20 o                         
   3  10   5         40.72         54.66         6.17 o                         
   4  10   5        141.60        127.57        10.20 o                         
   1  11   5          2.30          3.52         2.88 o                         
   2  11   5        122.28        126.72        10.96 o                         
   3  11   5          3.13          5.61         3.31 o                         
   0  12   5         25.26         27.61         5.00 o                         
   1  12   5         44.74         46.70         6.10 o                         
   0   0   6       8675.98       8772.13       410.40 o                         
   1   0   6      16035.49      15528.88       213.24 o                         
   2   0   6      13320.29      13173.66       182.53 o                         
   3   0   6       1067.35       1158.48        21.87 o                         
   4   0   6        292.43        306.34        11.84 o                         
   5   0   6        838.99        888.06        34.42 o                         
   6   0   6         19.11         19.42         2.94 o                         
   7   0   6         43.28         25.61         9.92 o                         
   1   1   6        586.26        503.86         8.75 o                         
   2   1   6        294.32        304.40         7.26 o                         
   3   1   6          6.74          8.20         2.04 o                         
   4   1   6         68.71         61.73         3.03 o                         
   5   1   6         78.13         72.44         4.38 o                         
   6   1   6         20.14         15.47         1.96 o                         
   7   1   6         11.14          4.15         2.83 o                         
   0   2   6         19.08         15.85         2.48 o                         
   1   2   6        795.52        782.09         8.92 o                         
   2   2   6        439.36        412.65         6.96 o                         
   3   2   6        110.53        112.91         4.25 o                         
   4   2   6        312.83        320.43         8.47 o                         
   5   2   6       1610.80       1641.38        42.23 o                         
   6   2   6        280.38        298.95        14.87 o                         
   7   2   6         59.82         50.03         8.93 o                         
   1   3   6        594.00        564.83         7.79 o                         
   2   3   6       1131.94       1081.75        14.52 o                         
   3   3   6       1639.52       1632.52        28.04 o                         
   4   3   6        381.29        364.40         8.41 o                         
   5   3   6        188.35        160.35         8.39 o                         
   6   3   6          0.71          2.22         2.91 o                         
   7   3   6        391.33        404.05        33.23 o                         
   0   4   6         26.73         25.31         3.54 o                         
   1   4   6        223.70        248.26         6.69 o                         
   2   4   6        374.88        400.04         8.36 o                         
   3   4   6        252.35        232.92         7.37 o                         
   4   4   6       1476.31       1429.87        48.05 o                         
   5   4   6        155.48        137.65         9.54 o                         
   6   4   6         42.19         34.33         8.21 o                         
   7   4   6         11.71          9.09         3.75 o                         
   1   5   6        965.90        994.39        18.23 o                         
   2   5   6        558.22        555.48        10.75 o                         
   3   5   6       2888.68       2976.38        60.56 o                         
   4   5   6        865.82        840.53        25.54 o                         
   5   5   6         14.89         21.49         6.66 o                         
   6   5   6         69.80         73.40         8.12 o                         
   0   6   6       6603.32       6641.76       127.14 o                         
   1   6   6        737.27        712.91        14.95 o                         
   2   6   6        199.78        188.34         7.92 o                         
   3   6   6       1314.28       1320.45        43.64 o                         
   4   6   6       1065.21       1046.58        43.01 o                         
   5   6   6         51.89         45.26         7.71 o                         
   6   6   6         14.07         16.90         5.09 o                         
   1   7   6        160.86        158.36         7.11 o                         
   2   7   6          7.06          5.54         2.19 o                         
   3   7   6       1104.55       1127.80        41.02 o                         
   4   7   6        265.66        248.46        14.02 o                         
   5   7   6         39.48         25.52         6.03 o                         
   6   7   6         35.04         42.65         7.10 o                         
   0   8   6         10.87         25.89         3.89 o                         
   1   8   6        748.88        758.54        27.16 o                         
   2   8   6        449.01        455.58        22.60 o                         
   3   8   6        184.81        178.69         9.16 o                         
   4   8   6         53.76         73.27         6.09 o                         
   5   8   6         56.36         62.33        12.67 o                         
   1   9   6          8.71         14.46         1.95 o                         
   2   9   6        643.83        675.09        24.85 o                         
   3   9   6        595.52        610.67        31.98 o                         
   4   9   6        261.53        248.80        16.29 o                         
   5   9   6         26.47         30.61         5.91 o                         
   0  10   6         72.05         62.11        13.13 o                         
   1  10   6         88.54         96.92         6.35 o                         
   2  10   6        165.14        159.07        11.02 o                         
   3  10   6         11.23         23.62         6.13 o                         
   4  10   6        261.11        230.97        16.78 o                         
   1  11   6         88.85         72.95         6.17 o                         
   2  11   6         54.88         50.04         6.17 o                         
   3  11   6         14.54         17.18         4.85 o                         
   0  12   6         12.25          3.60         4.96 o                         
   1  12   6         21.42          9.50         4.37 o                         
   1   1   7       2372.98       2389.60        23.89 o                         
   2   1   7         55.81         76.96         4.60 o                         
   3   1   7       1093.69       1124.41        19.47 o                         
   4   1   7        261.63        264.94        10.86 o                         
   5   1   7        110.59        116.22         5.20 o                         
   6   1   7        670.80        623.73        28.69 o                         
   7   1   7        139.64        160.09        13.92 o                         
   0   2   7       3673.42       3698.52        51.04 o                         
   1   2   7       6304.83       6098.15        79.61 o                         
   2   2   7         63.63         68.86         5.16 o                         
   3   2   7        953.11        970.55        19.51 o                         
   4   2   7       1234.80       1196.78        25.08 o                         
   5   2   7        496.71        474.09        16.58 o                         
   6   2   7          4.46          5.06         1.79 o                         
   7   2   7         12.20         12.81         4.35 o                         
   1   3   7       2320.24       2290.74        23.26 o                         
   2   3   7        418.48        428.72        10.61 o                         
   3   3   7        501.79        470.12        10.23 o                         
   4   3   7        587.54        563.26        13.40 o                         
   5   3   7         82.71         78.42         4.90 o                         
   6   3   7        343.59        332.05        19.99 o                         
   7   3   7         31.15         20.17         5.43 o                         
   0   4   7        511.64        536.42        11.35 o                         
   1   4   7      11392.95      11335.37       136.90 o                         
   2   4   7         13.34          5.35         1.15 o                         
   3   4   7        399.64        380.86         8.61 o                         
   4   4   7        991.41        978.67        34.97 o                         
   5   4   7         70.71         67.79         4.67 o                         
   6   4   7         27.79         22.42         6.33 o                         
   7   4   7        108.78         88.16         9.23 o                         
   1   5   7        454.05        482.47         9.95 o                         
   2   5   7        656.91        638.54        13.15 o                         
   3   5   7        578.96        566.46        11.13 o                         
   4   5   7          6.46         12.16         3.40 o                         
   5   5   7         15.39         12.56         3.20 o                         
   6   5   7        254.88        271.04        24.86 o                         
   0   6   7         18.01         29.04        11.41 o                         
   1   6   7       2887.82       2825.20        43.05 o                         
   2   6   7        382.47        378.50        12.55 o                         
   3   6   7         25.38         35.66         5.26 o                         
   4   6   7         75.86         81.98         6.87 o                         
   5   6   7        257.47        262.50        18.92 o                         
   6   6   7         63.27         93.73         9.60 o                         
   1   7   7         11.47         10.07         1.25 o                         
   2   7   7         55.72         53.29         3.39 o                         
   3   7   7          9.50          9.76         3.12 o                         
   4   7   7        157.83        164.15        10.64 o                         
   5   7   7          5.37          5.32         4.57 o                         
   6   7   7          0.08          2.45         3.52 o                         
   0   8   7       1350.29       1366.31        47.55 o                         
   1   8   7        363.62        350.49        14.73 o                         
   2   8   7         79.06         74.85         5.23 o                         
   3   8   7        388.67        384.34        19.17 o                         
   4   8   7          4.56          9.07         3.44 o                         
   5   8   7        277.92        283.31        22.50 o                         
   1   9   7        210.15        189.82        10.74 o                         
   2   9   7          5.18          6.03         1.76 o                         
   3   9   7       1263.81       1198.45        79.94 o                         
   4   9   7         13.02         14.96         4.50 o                         
   5   9   7          9.97          1.29         5.05 o                         
   0  10   7          0.69          4.49         4.65 o                         
   1  10   7          1.53          4.69         3.67 o                         
   2  10   7        636.37        615.76        34.38 o                         
   3  10   7        294.99        304.34        21.84 o                         
   4  10   7         14.50         17.94         3.89 o                         
   1  11   7        166.50        155.02        11.68 o                         
   2  11   7         17.10         23.79         6.79 o                         
   3  11   7        326.48        301.69        32.02 o                         
   0  12   7         65.08         62.12        10.28 o                         
   0   0   8        347.15        276.24        19.36 o                         
   1   0   8        586.00        489.22         8.80 o                         
   2   0   8       4436.23       4508.67        75.63 o                         
   3   0   8        956.80        994.87        25.52 o                         
   4   0   8       4300.56       4394.00       113.45 o                         
   5   0   8       2096.83       2249.57        76.79 o                         
   6   0   8       1172.43       1232.09        72.44 o                         
   7   0   8         59.26         73.66        13.94 o                         
   1   1   8         84.13         67.53         3.51 o                         
   2   1   8       1738.66       1904.75        26.42 o                         
   3   1   8        587.80        549.98        10.64 o                         
   4   1   8        355.47        344.32        10.54 o                         
   5   1   8        326.35        342.58        12.29 o                         
   6   1   8        381.68        329.46        26.65 o                         
   7   1   8          2.80          4.42         3.10 o                         
   0   2   8         15.99         12.67         2.03 o                         
   1   2   8        199.60        173.64         6.93 o                         
   2   2   8        926.07        984.16        17.43 o                         
   3   2   8       3496.02       3616.00        62.92 o                         
   4   2   8       1908.12       1974.16        39.02 o                         
   5   2   8         31.80         39.06         3.85 o                         
   6   2   8         79.94         82.84         6.17 o                         
   7   2   8         16.30         16.85         4.68 o                         
   1   3   8       1904.34       1782.88        22.75 o                         
   2   3   8       2063.21       2102.11        25.59 o                         
   3   3   8        482.23        454.13         9.34 o                         
   4   3   8        598.61        594.59        12.04 o                         
   5   3   8        137.85        120.46         6.61 o                         
   6   3   8         55.05         67.02         5.33 o                         
   7   3   8         37.69         29.64         7.33 o                         
   0   4   8          8.77          5.37         2.50 o                         
   1   4   8       2152.69       2144.83        28.02 o                         
   2   4   8        628.62        618.50        11.72 o                         
   3   4   8          2.90          4.64         2.55 o                         
   4   4   8        782.07        801.52        28.50 o                         
   5   4   8         41.07         27.70         3.32 o                         
   6   4   8        157.73        161.33        11.90 o                         
   7   4   8         49.70         50.33         6.63 o                         
   1   5   8       1331.48       1236.30        21.14 o                         
   2   5   8       1520.90       1448.78        23.65 o                         
   3   5   8        788.79        768.97        18.48 o                         
   4   5   8        169.20        195.40        11.54 o                         
   5   5   8          8.08          6.68         2.99 o                         
   6   5   8         36.21         24.98         5.93 o                         
   0   6   8         26.35         36.41         3.03 o                         
   1   6   8         97.21         97.71         6.89 o                         
   2   6   8        799.34        826.00        13.09 o                         
   3   6   8        217.08        213.43        10.96 o                         
   4   6   8       1033.32       1108.32        49.94 o                         
   5   6   8        143.03        146.15        10.92 o                         
   6   6   8         87.96         83.28         8.80 o                         
   1   7   8        622.66        604.23         9.88 o                         
   2   7   8        239.75        233.03        10.59 o                         
   3   7   8        573.43        583.02        26.52 o                         
   4   7   8        158.01        170.44        10.14 o                         
   5   7   8         66.80         72.89         8.65 o                         
   6   7   8         47.35         33.63         4.60 o                         
   0   8   8        335.27        342.59        17.37 o                         
   1   8   8         74.01         80.01         4.75 o                         
   2   8   8          2.16          4.30         2.83 o                         
   3   8   8        113.36        112.22         6.80 o                         
   4   8   8         55.83         82.18         8.26 o                         
   5   8   8        150.69        174.17        14.68 o                         
   1   9   8        435.15        439.21        20.30 o                         
   2   9   8         98.77        104.01         6.36 o                         
   3   9   8         42.94         39.75         7.61 o                         
   4   9   8         18.41         19.72         5.68 o                         
   0  10   8         90.68         97.28        11.36 o                         
   1  10   8        379.51        369.63        20.07 o                         
   2  10   8          0.43          1.67         1.63 o                         
   3  10   8         30.19         25.69         6.86 o                         
   4  10   8         73.70         74.59         7.86 o                         
   1  11   8         56.67         51.84         6.41 o                         
   2  11   8          0.67          3.95         4.92 o                         
   3  11   8          9.58         14.19         5.28 o                         
   0  12   8        158.34        152.07        23.11 o                         
   1   1   9       7760.83       7994.26        77.23 o                         
   2   1   9       1661.72       1552.08        22.97 o                         
   3   1   9       1207.35       1201.45        21.68 o                         
   4   1   9        198.51        201.86         8.62 o                         
   5   1   9       1464.36       1528.35        55.81 o                         
   6   1   9         70.29         76.33         8.67 o                         
   7   1   9         17.20         14.93         5.32 o                         
   0   2   9       5123.93       5091.11        72.66 o                         
   1   2   9        450.00        406.69         8.64 o                         
   2   2   9       2988.05       3099.21        41.89 o                         
   3   2   9       1266.17       1307.08        24.88 o                         
   4   2   9        118.58        132.79         5.65 o                         
   5   2   9        832.45        883.10        33.57 o                         
   6   2   9         96.96         91.16         7.00 o                         
   7   2   9        149.96        134.78        12.14 o                         
   1   3   9       3560.47       3664.09        46.72 o                         
   2   3   9       1853.87       1999.45        36.94 o                         
   3   3   9        551.06        555.14        11.74 o                         
   4   3   9         54.76         56.14         4.06 o                         
   5   3   9         25.39         24.25         2.91 o                         
   6   3   9        243.08        217.33        12.37 o                         
   7   3   9         48.60         44.10         6.80 o                         
   0   4   9       5593.45       5491.94        93.13 o                         
   1   4   9          2.06          3.80         1.44 o                         
   2   4   9        542.63        517.17        10.31 o                         
   3   4   9       2932.66       3073.76        62.91 o                         
   4   4   9        226.86        217.07        11.21 o                         
   5   4   9        393.64        422.83        21.14 o                         
   6   4   9          0.44          5.91         5.02 o                         
   7   4   9        256.68        241.09        29.23 o                         
   1   5   9        354.93        367.67         8.84 o                         
   2   5   9        995.38       1013.17        17.38 o                         
   3   5   9         26.08         25.75         3.33 o                         
   4   5   9        102.46         94.80         6.56 o                         
   5   5   9         14.11         14.28         3.39 o                         
   6   5   9         42.38         37.79         6.14 o                         
   0   6   9       5906.09       6148.35       100.68 o                         
   1   6   9         50.54         52.54         2.81 o                         
   2   6   9          4.61          8.05         2.25 o                         
   3   6   9         38.07         44.32         4.07 o                         
   4   6   9        401.99        401.80        23.91 o                         
   5   6   9        338.64        376.70        23.17 o                         
   6   6   9         62.97         47.71         7.59 o                         
   1   7   9         40.58         41.62         3.05 o                         
   2   7   9         51.11         45.79         3.59 o                         
   3   7   9        366.17        390.55        21.76 o                         
   4   7   9         16.42          8.39         5.41 o                         
   5   7   9         12.10          9.20         4.86 o                         
   6   7   9        130.46        138.19        13.07 o                         
   0   8   9        366.63        363.78        18.92 o                         
   1   8   9        628.30        638.31        25.12 o                         
   2   8   9         55.75         52.15         5.48 o                         
   3   8   9         40.03         39.93         4.12 o                         
   4   8   9        591.38        564.59        37.73 o                         
   5   8   9         12.35         14.18         5.29 o                         
   1   9   9          1.97          2.51         1.83 o                         
   2   9   9        159.91        160.58        10.50 o                         
   3   9   9        249.73        262.66        19.05 o                         
   4   9   9         19.86         23.12         4.90 o                         
   0  10   9         27.94         29.39         9.43 o                         
   1  10   9         82.89         98.49         6.64 o                         
   2  10   9        127.80        133.95        13.26 o                         
   3  10   9          3.69         12.53         5.03 o                         
   4  10   9         30.19         35.50         6.35 o                         
   1  11   9         76.73         76.82         7.70 o                         
   2  11   9        744.67        685.32        73.64 o                         
   0   0  10      44564.07      45129.20       915.65 o                         
   1   0  10       3396.18       3250.35        63.68 o                         
   2   0  10          4.96          0.73         1.10 o                         
   3   0  10       2050.15       2188.85        51.07 o                         
   4   0  10          3.57          7.20         3.08 o                         
   5   0  10        222.09        215.79        17.03 o                         
   6   0  10         98.41        109.26        30.55 o                         
   7   0  10          3.36          5.94         3.57 o                         
   1   1  10       1012.43       1094.61        14.45 o                         
   2   1  10       1865.73       1908.23        27.14 o                         
   3   1  10        194.97        203.83         7.81 o                         
   4   1  10        463.83        489.48        10.20 o                         
   5   1  10        660.26        656.98        31.97 o                         
   6   1  10        369.04        358.09        29.50 o                         
   7   1  10         46.42         47.80         8.11 o                         
   0   2  10      11436.63      11428.70       154.96 o                         
   1   2  10       2371.07       2294.59        28.47 o                         
   2   2  10       1315.54       1230.94        20.36 o                         
   3   2  10        442.52        479.97        10.92 o                         
   4   2  10         38.80         46.01         3.16 o                         
   5   2  10         27.41         24.30         3.96 o                         
   6   2  10         95.30         99.44         6.89 o                         
   7   2  10          6.47          4.80         4.35 o                         
   1   3  10        857.52        958.69        16.49 o                         
   2   3  10        205.96        187.56         7.35 o                         
   3   3  10        205.67        211.09         6.88 o                         
   4   3  10         84.13         78.31         4.49 o                         
   5   3  10        258.09        276.70        13.91 o                         
   6   3  10         63.72         54.77         8.23 o                         
   7   3  10          5.22         14.34         6.66 o                         
   0   4  10       1742.71       1747.16        45.12 o                         
   1   4  10         33.89         40.65         2.16 o                         
   2   4  10       1173.56       1160.66        18.55 o                         
   3   4  10        277.99        296.43        12.81 o                         
   4   4  10        497.04        494.70        20.00 o                         
   5   4  10        321.91        334.86        18.58 o                         
   6   4  10          3.27          6.21         3.55 o                         
   1   5  10        170.30        179.26         5.32 o                         
   2   5  10       1456.37       1380.43        26.85 o                         
   3   5  10        246.97        260.65        10.25 o                         
   4   5  10        350.14        355.57        19.77 o                         
   5   5  10         25.77         20.44         5.50 o                         
   6   5  10        297.79        298.52        23.34 o                         
   0   6  10        135.60        123.64         9.14 o                         
   1   6  10        600.91        568.48        12.83 o                         
   2   6  10        769.03        774.88        17.43 o                         
   3   6  10        143.79        148.89         7.97 o                         
   4   6  10          0.53          7.97         2.89 o                         
   5   6  10         19.05         17.95         5.51 o                         
   6   6  10         79.82         87.63         8.51 o                         
   1   7  10        249.17        252.93        10.87 o                         
   2   7  10       1403.47       1388.16        39.15 o                         
   3   7  10        116.06        124.15         8.44 o                         
   4   7  10          8.31          8.26         3.08 o                         
   5   7  10         12.35         26.91         5.31 o                         
   0   8  10       1207.08       1243.23        56.34 o                         
   1   8  10        139.98        137.26         7.63 o                         
   2   8  10        264.79        270.23        14.49 o                         
   3   8  10        236.09        233.79        15.28 o                         
   4   8  10          0.98          4.11         5.81 o                         
   5   8  10          7.22          8.93         4.05 o                         
   1   9  10         70.05         63.64         4.05 o                         
   2   9  10         47.25         42.80         6.98 o                         
   3   9  10         31.88         32.79         8.38 o                         
   4   9  10         90.86         87.62        15.90 o                         
   0  10  10        101.76         91.83        11.21 o                         
   1  10  10         43.04         44.93         6.78 o                         
   2  10  10         17.86         17.72         4.45 o                         
   3  10  10        112.76        120.19        11.83 o                         
   1  11  10         50.60         45.29         6.27 o                         
   2  11  10         34.79         46.95         6.59 o                         
   1   1  11          4.87          3.62         3.13 o                         
   2   1  11      13355.98      13937.20       200.23 o                         
   3   1  11         37.80         41.96         2.68 o                         
   4   1  11       1883.71       1891.26        24.28 o                         
   5   1  11        103.00         92.48         5.27 o                         
   6   1  11         52.15         51.93         7.44 o                         
   7   1  11         19.58         29.01         4.58 o                         
   0   2  11       2508.94       2682.16        45.85 o                         
   1   2  11       3543.77       3684.89        49.89 o                         
   2   2  11       2704.66       2929.29        52.87 o                         
   3   2  11        438.71        431.99        10.27 o                         
   4   2  11       1143.83       1174.97        19.78 o                         
   5   2  11          2.03         11.31         3.30 o                         
   6   2  11        506.64        478.63        23.98 o                         
   7   2  11        105.43        103.57        10.37 o                         
   1   3  11       1129.57       1148.93        15.14 o                         
   2   3  11       1228.86       1236.46        23.03 o                         
   3   3  11        765.99        757.66        17.52 o                         
   4   3  11        415.61        391.73        17.18 o                         
   5   3  11         82.96         87.34         5.81 o                         
   6   3  11         24.43         24.71         4.10 o                         
   7   3  11          0.33         -4.89         5.04 o                         
   0   4  11         54.99         59.68         4.14 o                         
   1   4  11        508.67        427.36         9.72 o                         
   2   4  11        342.42        343.88        12.13 o                         
   3   4  11       1737.76       1707.59        23.08 o                         
   4   4  11       1858.09       1946.25        51.78 o                         
   5   4  11        162.36        169.93         9.03 o                         
   6   4  11        779.69        870.87        80.63 o                         
   1   5  11        218.32        250.21         7.88 o                         
   2   5  11        143.09        138.45         5.40 o                         
   3   5  11        112.57         94.88         5.51 o                         
   4   5  11        259.12        283.57        14.18 o                         
   5   5  11         22.31         20.39         4.90 o                         
   6   5  11          6.97          3.65         3.98 o                         
   0   6  11       3156.20       3104.34        84.42 o                         
   1   6  11        222.62        216.36         7.38 o                         
   2   6  11         30.74         27.76         2.83 o                         
   3   6  11         38.14         55.80         4.25 o                         
   4   6  11        892.43        978.93        42.32 o                         
   5   6  11         33.82         38.02         8.21 o                         
   6   6  11         50.12         52.82         6.11 o                         
   1   7  11         45.73         44.82         2.76 o                         
   2   7  11        915.31        885.47        32.89 o                         
   3   7  11         79.19         75.02         6.02 o                         
   4   7  11         98.44        104.67         8.67 o                         
   5   7  11          3.34         16.63         4.47 o                         
   0   8  11        799.79        809.54        40.16 o                         
   1   8  11        191.46        191.27         9.80 o                         
   2   8  11         63.70         56.33         3.55 o                         
   3   8  11          4.64          4.57         2.86 o                         
   4   8  11          4.55          2.82         3.17 o                         
   5   8  11        162.73        160.42        14.15 o                         
   1   9  11         86.68         80.83         4.78 o                         
   2   9  11        189.93        187.49        11.33 o                         
   3   9  11         10.60         10.38         3.08 o                         
   4   9  11        164.49        155.37        15.36 o                         
   0  10  11        623.48        588.83        48.98 o                         
   1  10  11         91.94         99.97         6.64 o                         
   2  10  11          0.47          1.34         3.59 o                         
   3  10  11          2.57          4.85         3.40 o                         
   1  11  11          0.09          1.17         2.80 o                         
   2  11  11        206.71        196.49        19.35 o                         
   0   0  12          5.53          1.89         2.63 o                         
   1   0  12       5509.86       5875.59        98.24 o                         
   2   0  12          5.06         12.13         3.28 o                         
   3   0  12       2576.87       2654.28        51.89 o                         
   4   0  12       5253.16       5356.35       124.59 o                         
   5   0  12        609.50        662.71        49.10 o                         
   6   0  12         69.81         79.98         8.19 o                         
   7   0  12          2.28          6.82         4.56 o                         
   1   1  12       1528.86       1642.24        27.28 o                         
   2   1  12         67.00         38.71         2.77 o                         
   3   1  12        416.67        414.41        10.11 o                         
   4   1  12         14.07         18.73         2.72 o                         
   5   1  12        235.08        227.60        12.99 o                         
   6   1  12         22.96         16.95         4.38 o                         
   7   1  12         20.51         18.95         4.09 o                         
   0   2  12          6.08          0.93         3.96 o                         
   1   2  12       2736.69       2715.88        33.91 o                         
   2   2  12         51.58         48.09         3.61 o                         
   3   2  12        303.89        305.78        10.66 o                         
   4   2  12        770.33        763.17        26.47 o                         
   5   2  12        463.75        489.37        21.89 o                         
   6   2  12        117.96        122.41         8.96 o                         
   7   2  12         97.57        102.72        11.86 o                         
   1   3  12        941.82        927.76        17.49 o                         
   2   3  12        103.51         78.11         5.02 o                         
   3   3  12       1380.76       1413.05        32.60 o                         
   4   3  12          0.86          3.63         1.75 o                         
   5   3  12       1121.22       1162.29        46.48 o                         
   6   3  12        268.20        235.83        14.51 o                         
   0   4  12       4141.70       4468.32       110.26 o                         
   1   4  12          8.38          8.62         2.07 o                         
   2   4  12          6.93          9.96         2.84 o                         
   3   4  12          3.57          8.98         1.82 o                         
   4   4  12          1.03          4.67         2.97 o                         
   5   4  12         13.90         13.29         2.36 o                         
   6   4  12         80.63         78.30         8.40 o                         
   1   5  12        134.77        135.12         5.05 o                         
   2   5  12       1130.36       1126.72        19.17 o                         
   3   5  12        101.89        105.36         5.35 o                         
   4   5  12         85.85         82.74         9.27 o                         
   5   5  12         83.18         84.33         8.89 o                         
   6   5  12        740.40        686.62        65.70 o                         
   0   6  12        638.94        665.40        15.83 o                         
   1   6  12        450.16        444.86        10.17 o                         
   2   6  12        402.28        393.20        16.95 o                         
   3   6  12       1029.44       1086.61        43.93 o                         
   4   6  12          9.35         13.18         3.81 o                         
   5   6  12        120.21        126.00         9.47 o                         
   6   6  12         78.84         84.48        10.34 o                         
   1   7  12         67.64         64.92         3.81 o                         
   2   7  12        401.07        408.99        21.24 o                         
   3   7  12         30.06         33.50         4.49 o                         
   4   7  12         11.54          5.56         3.68 o                         
   5   7  12        100.89        100.94         9.77 o                         
   0   8  12        188.79        196.11        12.70 o                         
   1   8  12         72.04         70.59         4.17 o                         
   2   8  12        126.45        125.79         7.66 o                         
   3   8  12          4.03          3.41         2.79 o                         
   4   8  12        185.95        208.22        20.86 o                         
   5   8  12          0.61         -0.64         4.71 o                         
   1   9  12        321.25        326.00        19.07 o                         
   2   9  12        220.79        211.75        12.76 o                         
   3   9  12         13.12         12.09         3.97 o                         
   4   9  12          0.02          6.39         3.61 o                         
   0  10  12        525.93        529.30        46.07 o                         
   1  10  12         92.23         90.41         7.24 o                         
   2  10  12         44.01         48.74         7.47 o                         
   3  10  12         77.96         72.09         6.91 o                         
   1  11  12         18.61         15.87         6.19 o                         
   2  11  12          0.42          3.85         5.12 o                         
   1   1  13       2606.16       2926.59        37.16 o                         
   2   1  13        903.64        906.46        18.13 o                         
   3   1  13       1017.13       1015.08        17.85 o                         
   4   1  13        184.04        175.69         9.97 o                         
   5   1  13        216.46        218.17        12.92 o                         
   6   1  13        630.41        647.76        47.23 o                         
   7   1  13          0.78          4.82         2.73 o                         
   0   2  13       5142.21       5356.80       109.48 o                         
   1   2  13       1401.89       1437.90        25.32 o                         
   2   2  13       1831.35       1800.99        34.67 o                         
   3   2  13        340.87        296.24        13.66 o                         
   4   2  13        984.01        944.95        32.95 o                         
   5   2  13         91.51         87.05         6.06 o                         
   6   2  13         63.61         72.37         8.05 o                         
   7   2  13         34.91         35.67         5.75 o                         
   1   3  13        885.82        873.98        17.44 o                         
   2   3  13        478.27        451.29        10.50 o                         
   3   3  13        654.64        654.77        11.77 o                         
   4   3  13        198.56        198.10         9.32 o                         
   5   3  13          0.06          2.74         2.09 o                         
   6   3  13         34.25         27.59         4.43 o                         
   0   4  13      10780.16      11242.71       242.53 o                         
   1   4  13       3140.43       3220.96        44.89 o                         
   2   4  13       2860.01       3000.49        61.00 o                         
   3   4  13        215.37        233.25        11.10 o                         
   4   4  13        118.34        116.15         6.30 o                         
   5   4  13          6.41          7.89         2.52 o                         
   6   4  13          5.63         10.76         6.15 o                         
   1   5  13         88.68        102.22         3.89 o                         
   2   5  13        144.25        139.95         6.38 o                         
   3   5  13        100.28        111.06         6.53 o                         
   4   5  13        355.87        353.58        19.57 o                         
   5   5  13         39.68         43.25         7.63 o                         
   6   5  13         38.02         31.37         4.24 o                         
   0   6  13        334.37        304.54        10.93 o                         
   1   6  13         11.17         11.73         2.06 o                         
   2   6  13       1558.13       1512.53        40.34 o                         
   3   6  13         20.84         20.13         2.50 o                         
   4   6  13        365.64        388.85        20.85 o                         
   5   6  13         31.37         32.14         5.14 o                         
   6   6  13         32.52         28.43         4.82 o                         
   1   7  13        112.73        119.60         5.48 o                         
   2   7  13         10.43         10.02         3.17 o                         
   3   7  13        140.19        154.73        10.17 o                         
   4   7  13          4.27          3.20         5.73 o                         
   5   7  13          2.34          5.04         3.04 o                         
   0   8  13          2.24         10.00         5.83 o                         
   1   8  13          9.84         10.53         1.52 o                         
   2   8  13         19.44         15.61         3.37 o                         
   3   8  13        300.01        318.29        17.57 o                         
   4   8  13        509.65        526.94        32.40 o                         
   5   8  13         71.46         66.57         7.76 o                         
   1   9  13        251.09        229.29        14.17 o                         
   2   9  13        525.08        545.70        36.28 o                         
   3   9  13         33.86         23.17         4.40 o                         
   4   9  13        109.62        118.31         8.93 o                         
   0  10  13          0.26          4.92         4.52 o                         
   1  10  13        121.91        107.27        10.74 o                         
   2  10  13         19.29         15.63         3.98 o                         
   3  10  13        121.19        121.29        10.22 o                         
   1  11  13         17.60         22.80         5.19 o                         
   0   0  14       1327.58       1332.15        33.58 o                         
   1   0  14       3765.07       4191.45        95.28 o                         
   2   0  14       4787.82       4699.73       106.86 o                         
   3   0  14       1705.53       1621.74        51.37 o                         
   4   0  14        802.11        850.01        43.12 o                         
   5   0  14        608.34        589.67        39.13 o                         
   6   0  14        165.67        147.07        14.24 o                         
   7   0  14         10.80         26.44         5.92 o                         
   1   1  14        218.63        259.30        10.57 o                         
   2   1  14         70.22         65.37         3.45 o                         
   3   1  14        321.57        328.10        11.13 o                         
   4   1  14       1736.88       1736.92        53.87 o                         
   5   1  14         30.16         19.78         5.22 o                         
   6   1  14         12.27          8.26         4.11 o                         
   7   1  14          3.49          0.85         2.44 o                         
   0   2  14        400.33        312.24        16.45 o                         
   1   2  14          8.36          5.87         1.45 o                         
   2   2  14         92.00         65.33         4.66 o                         
   3   2  14       1842.89       1870.69        39.51 o                         
   4   2  14       1035.76       1092.13        34.49 o                         
   5   2  14       1110.03       1109.22        44.59 o                         
   6   2  14         19.94         18.32         4.90 o                         
   1   3  14        308.05        276.81         8.26 o                         
   2   3  14       1890.77       1959.61        30.83 o                         
   3   3  14       1074.50       1052.72        19.43 o                         
   4   3  14        179.63        178.36         9.54 o                         
   5   3  14         79.46         64.81         4.38 o                         
   6   3  14        101.43         93.25         8.67 o                         
   0   4  14        516.39        550.99        15.04 o                         
   1   4  14        391.09        400.08         9.39 o                         
   2   4  14         17.26         13.20         4.29 o                         
   3   4  14        141.15        154.94         7.44 o                         
   4   4  14         50.75         43.51         3.40 o                         
   5   4  14          5.76          3.25         1.79 o                         
   6   4  14        182.43        197.08        19.81 o                         
   1   5  14        101.47        105.63         3.84 o                         
   2   5  14       1542.48       1557.20        23.31 o                         
   3   5  14          3.11          1.69         2.42 o                         
   4   5  14        906.35        901.92        35.32 o                         
   5   5  14         11.80          9.99         2.92 o                         
   6   5  14          1.20         -0.63         3.29 o                         
   0   6  14        656.72        689.87        29.90 o                         
   1   6  14       1079.25       1091.83        31.88 o                         
   2   6  14       1103.67       1126.62        31.56 o                         
   3   6  14        339.64        333.20        17.25 o                         
   4   6  14         90.73         86.50         8.30 o                         
   5   6  14        188.83        214.48        19.55 o                         
   1   7  14        181.50        185.29         8.05 o                         
   2   7  14          1.40          3.77         2.21 o                         
   3   7  14        119.41        127.23         8.04 o                         
   4   7  14         99.06         93.92         8.84 o                         
   5   7  14        486.87        482.29        35.22 o                         
   0   8  14        301.89        303.16        19.84 o                         
   1   8  14         53.60         54.64         3.69 o                         
   2   8  14          0.62         10.57         4.13 o                         
   3   8  14        233.70        232.76        12.44 o                         
   4   8  14          6.00          5.27         5.38 o                         
   1   9  14         11.91          8.01         3.52 o                         
   2   9  14        127.04        137.41        13.79 o                         
   3   9  14          8.42         11.06         3.99 o                         
   4   9  14         61.39         73.21         9.28 o                         
   0  10  14        429.16        399.81        48.55 o                         
   1  10  14         86.57         81.19         8.03 o                         
   2  10  14         20.99         16.31         4.31 o                         
   3  10  14         20.93         24.18         4.47 o                         
   1  11  14          3.97          6.46         4.34 o                         
   1   1  15        124.35        124.89         4.71 o                         
   2   1  15        216.89        177.50         7.17 o                         
   3   1  15        514.80        475.79        11.49 o                         
   4   1  15         23.91         19.65         4.94 o                         
   5   1  15         77.18         59.22         8.43 o                         
   6   1  15          0.90          2.72         2.83 o                         
   0   2  15       3203.25       3696.62        85.97 o                         
   1   2  15        221.25        236.97         9.43 o                         
   2   2  15        564.71        530.19        10.98 o                         
   3   2  15        661.12        620.67        13.00 o                         
   4   2  15        425.01        427.66        16.90 o                         
   5   2  15        162.84        155.30        10.14 o                         
   6   2  15        178.48        165.95        14.52 o                         
   1   3  15         39.22         42.33         2.49 o                         
   2   3  15        164.84        159.07         6.97 o                         
   3   3  15       1724.43       1757.83        54.55 o                         
   4   3  15          5.86          8.66         2.13 o                         
   5   3  15        228.33        195.59        12.70 o                         
   6   3  15        229.42        230.55        19.88 o                         
   0   4  15         21.93         25.30         2.47 o                         
   1   4  15         82.05         79.80         3.77 o                         
   2   4  15       1268.82       1316.50        19.23 o                         
   3   4  15         17.70          7.75         2.92 o                         
   4   4  15        487.57        529.15        24.20 o                         
   5   4  15        450.65        423.35        24.37 o                         
   6   4  15        121.30        135.88        13.78 o                         
   1   5  15          7.55         12.69         2.70 o                         
   2   5  15        156.39        171.38         9.68 o                         
   3   5  15        454.44        447.99        23.12 o                         
   4   5  15         29.84         19.04         3.34 o                         
   5   5  15         88.63         94.58         8.77 o                         
   6   5  15        102.17        112.06        13.06 o                         
   0   6  15         26.23         26.26         3.21 o                         
   1   6  15       1336.33       1370.58        35.96 o                         
   2   6  15        220.62        208.47         9.77 o                         
   3   6  15         82.54         91.14         6.04 o                         
   4   6  15         90.66        106.87         7.44 o                         
   5   6  15        290.84        298.09        20.41 o                         
   1   7  15        109.90        101.24         5.74 o                         
   2   7  15         25.44         26.34         3.22 o                         
   3   7  15          0.02          3.99         2.60 o                         
   4   7  15        196.95        203.64        15.47 o                         
   5   7  15         17.26         16.99         5.32 o                         
   0   8  15       1006.49       1010.34        45.59 o                         
   1   8  15       1249.99       1293.13        41.90 o                         
   2   8  15        915.91        979.52        58.28 o                         
   3   8  15          4.41          4.77         3.60 o                         
   4   8  15         23.80         30.50         5.75 o                         
   1   9  15          0.89          0.78         3.00 o                         
   2   9  15        169.74        167.44        15.63 o                         
   3   9  15        339.99        342.15        26.57 o                         
   4   9  15          0.04          3.93         3.69 o                         
   0  10  15        380.00        357.15        35.69 o                         
   1  10  15        100.35        100.34         8.59 o                         
   2  10  15         99.29         98.93         7.94 o                         
   0   0  16          0.64          0.16         2.86 o                         
   1   0  16       3645.75       3571.80        81.94 o                         
   2   0  16         82.88         75.49         5.78 o                         
   3   0  16         25.21          9.85         3.24 o                         
   4   0  16        213.93        197.56        14.58 o                         
   5   0  16        159.13        149.26        13.08 o                         
   6   0  16        211.01        225.55        29.40 o                         
   1   1  16        554.35        589.00        12.19 o                         
   2   1  16         29.98         26.43         3.16 o                         
   3   1  16          5.10          6.45         2.44 o                         
   4   1  16         12.21         10.96         2.25 o                         
   5   1  16        581.61        600.33        30.81 o                         
   6   1  16          1.78          3.81         3.79 o                         
   0   2  16       1276.09       1313.83        40.08 o                         
   1   2  16       3069.21       3139.86        44.74 o                         
   2   2  16         32.40         27.37         2.24 o                         
   3   2  16          5.14         10.05         2.37 o                         
   4   2  16        137.37        147.15         7.74 o                         
   5   2  16        703.20        693.41        47.94 o                         
   6   2  16         72.88         76.00         7.20 o                         
   1   3  16         27.77         22.76         1.64 o                         
   2   3  16        117.18        122.25         6.16 o                         
   3   3  16       2260.73       2262.04        74.63 o                         
   4   3  16          0.33          4.91         2.24 o                         
   5   3  16         50.64         56.88         6.27 o                         
   6   3  16          0.06          3.63         3.05 o                         
   0   4  16        190.49        174.29         8.30 o                         
   1   4  16        808.49        848.14        18.98 o                         
   2   4  16         67.78         77.47         6.79 o                         
   3   4  16       1553.29       1622.81        43.26 o                         
   4   4  16         55.79         47.53         4.03 o                         
   5   4  16          9.38          8.83         2.11 o                         
   6   4  16         13.14         13.51         5.38 o                         
   1   5  16          7.27          8.55         1.85 o                         
   2   5  16          4.13          4.27         2.05 o                         
   3   5  16        331.52        370.93        18.78 o                         
   4   5  16         89.36        106.69         6.03 o                         
   5   5  16         76.29         67.63         7.24 o                         
   6   5  16        268.54        276.37        30.11 o                         
   0   6  16        263.37        269.56        13.34 o                         
   1   6  16       1357.89       1378.44        37.20 o                         
   2   6  16          3.90          5.44         2.15 o                         
   3   6  16        210.86        214.09        11.44 o                         
   4   6  16         31.53         35.13         7.86 o                         
   5   6  16        151.53        137.40        11.89 o                         
   1   7  16       1256.57       1298.19        45.80 o                         
   2   7  16        581.48        628.91        27.54 o                         
   3   7  16        541.49        585.90        37.01 o                         
   4   7  16         77.42         99.53         8.93 o                         
   5   7  16          5.18          7.96         3.32 o                         
   0   8  16          5.06          4.36         3.05 o                         
   1   8  16        865.32        903.79        33.16 o                         
   2   8  16          0.31          4.38         3.34 o                         
   3   8  16         30.83         26.69         5.18 o                         
   4   8  16         12.36          8.57         4.68 o                         
   1   9  16          0.11          6.02         3.13 o                         
   2   9  16         46.87         41.73         6.00 o                         
   3   9  16         34.31         38.23         7.65 o                         
   0  10  16        138.38        155.84        22.38 o                         
   1  10  16         93.39         81.40         8.92 o                         
   2  10  16         45.72         38.03         4.68 o                         
   1   1  17       1475.10       1449.74        22.08 o                         
   2   1  17         34.84         44.07         4.41 o                         
   3   1  17        767.14        769.98        25.53 o                         
   4   1  17         30.68         35.97         4.06 o                         
   5   1  17         13.40         13.01         3.83 o                         
   6   1  17          1.41          2.36         2.91 o                         
   0   2  17       4231.16       4308.53        97.58 o                         
   1   2  17       1269.77       1253.70        20.80 o                         
   2   2  17        595.27        623.88        15.15 o                         
   3   2  17        131.87        135.50         6.84 o                         
   4   2  17         58.73         55.25         6.77 o                         
   5   2  17          4.38          1.64         3.76 o                         
   6   2  17         75.07         63.09         6.79 o                         
   1   3  17        303.79        286.24         9.62 o                         
   2   3  17         39.51         48.29         5.17 o                         
   3   3  17        170.07        121.64         6.57 o                         
   4   3  17          8.02          1.87         4.03 o                         
   5   3  17         72.20         71.78         6.37 o                         
   6   3  17         12.55         11.72         4.02 o                         
   0   4  17        198.29        190.64         8.67 o                         
   1   4  17       1260.86       1230.33        18.11 o                         
   2   4  17        979.00        958.12        30.18 o                         
   3   4  17         26.95         25.45         3.09 o                         
   4   4  17        471.79        508.70        22.86 o                         
   5   4  17        253.95        257.80        15.48 o                         
   6   4  17         31.48         36.33         4.69 o                         
   1   5  17          0.14          1.37         1.33 o                         
   2   5  17         20.68         18.85         2.55 o                         
   3   5  17         22.15         15.75         4.98 o                         
   4   5  17         13.01          9.31         2.59 o                         
   5   5  17        268.38        274.31        20.66 o                         
   0   6  17          5.44          5.51         5.03 o                         
   1   6  17       1241.02       1262.84        43.00 o                         
   2   6  17        439.13        415.48        19.99 o                         
   3   6  17         95.67         96.51         6.87 o                         
   4   6  17         48.50         46.45         6.93 o                         
   5   6  17        153.90        205.01        19.06 o                         
   1   7  17        242.38        235.13        11.05 o                         
   2   7  17         15.80         10.25         3.77 o                         
   3   7  17        116.14        117.92         7.81 o                         
   4   7  17         91.09         95.92         7.81 o                         
   5   7  17          8.09          8.80         3.92 o                         
   0   8  17        345.16        328.24        24.53 o                         
   1   8  17        312.15        255.97        15.87 o                         
   2   8  17        946.98        968.84        42.96 o                         
   3   8  17         60.11         63.05         6.20 o                         
   4   8  17         31.72         33.41         7.77 o                         
   1   9  17         24.16         13.35         3.68 o                         
   2   9  17        104.47         97.66         9.30 o                         
   3   9  17        357.70        329.68        23.74 o                         
   0  10  17        790.07        677.06       149.04 o                         
   1  10  17         45.16         34.81         5.18 o                         
   2  10  17        277.15        264.02        23.77 o                         
   0   0  18         51.12         64.08         5.76 o                         
   1   0  18        164.68        161.56        11.03 o                         
   2   0  18         17.20         11.81         1.71 o                         
   3   0  18       2839.54       3018.94       153.58 o                         
   4   0  18       1910.15       1860.10       107.78 o                         
   5   0  18        779.98        860.07        73.17 o                         
   6   0  18         35.09         41.33         9.99 o                         
   1   1  18          0.41          6.43         2.44 o                         
   2   1  18          0.02          0.76         1.40 o                         
   3   1  18         38.67         36.94         4.08 o                         
   4   1  18        457.81        467.80        26.20 o                         
   5   1  18          2.52          2.46         2.80 o                         
   6   1  18         84.26         72.71         6.89 o                         
   0   2  18       1440.22       1494.56        44.37 o                         
   1   2  18        105.52         93.77         5.35 o                         
   2   2  18        532.87        564.25        14.81 o                         
   3   2  18        413.16        400.40        16.48 o                         
   4   2  18        318.04        299.18        18.43 o                         
   5   2  18        278.09        298.41        17.21 o                         
   6   2  18         77.20         77.43         7.57 o                         
   1   3  18        283.46        281.02         8.88 o                         
   2   3  18         44.27         47.90         3.32 o                         
   3   3  18        865.92        938.79        33.97 o                         
   4   3  18        283.80        261.74        13.40 o                         
   5   3  18        140.66        148.94        10.85 o                         
   6   3  18         93.48         88.59         8.02 o                         
   0   4  18          1.40          8.35         6.74 o                         
   1   4  18       1187.47       1179.99        36.23 o                         
   2   4  18          2.65          3.01         1.68 o                         
   3   4  18          3.01         10.79         5.40 o                         
   4   4  18         85.45         79.81         5.26 o                         
   5   4  18          0.03          3.76         3.44 o                         
   6   4  18         22.70         22.57         7.69 o                         
   1   5  18       1172.10       1223.88        31.23 o                         
   2   5  18        808.49        850.69        33.12 o                         
   3   5  18        516.34        575.95        24.49 o                         
   4   5  18         12.52          6.05         2.07 o                         
   5   5  18          0.31         -0.38         3.47 o                         
   0   6  18          6.73          3.73         2.26 o                         
   1   6  18       1349.02       1379.06        51.44 o                         
   2   6  18        278.69        264.62        11.99 o                         
   3   6  18        247.39        247.92        15.67 o                         
   4   6  18         63.90         83.74         8.90 o                         
   5   6  18         68.20         50.51         6.86 o                         
   1   7  18        521.29        541.89        23.07 o                         
   2   7  18        115.05         99.35         7.46 o                         
   3   7  18        211.51        208.56        13.60 o                         
   4   7  18          0.05          0.39         3.15 o                         
   0   8  18         24.37         17.45         5.28 o                         
   1   8  18         25.99         21.39         4.09 o                         
   2   8  18        152.80        137.43         9.63 o                         
   3   8  18         62.50         64.94         6.74 o                         
   4   8  18          0.43          6.44         4.12 o                         
   1   9  18        242.47        224.45        18.87 o                         
   2   9  18        180.28        173.87        14.81 o                         
   3   9  18         28.43         22.20         4.69 o                         
   0  10  18        190.01        208.85        40.72 o                         
   1  10  18        448.69        431.33        32.56 o                         
   1   1  19       1336.27       1360.45        28.09 o                         
   2   1  19        623.47        649.32        13.60 o                         
   3   1  19        134.59        131.60         7.15 o                         
   4   1  19        149.31        169.58        10.20 o                         
   5   1  19         10.51          6.20         4.12 o                         
   6   1  19        213.95        206.99        14.00 o                         
   0   2  19       4452.76       4592.73       124.06 o                         
   1   2  19         30.89         27.88         3.28 o                         
   2   2  19       1037.42       1051.86        36.68 o                         
   3   2  19          3.86          3.71         1.89 o                         
   4   2  19        233.91        226.00        13.31 o                         
   5   2  19        374.57        364.07        23.38 o                         
   6   2  19          0.95          3.13         3.88 o                         
   1   3  19         74.04         80.89         4.20 o                         
   2   3  19        151.99        144.56         7.60 o                         
   3   3  19         37.25         32.29         4.12 o                         
   4   3  19         17.59         23.27         3.97 o                         
   5   3  19          3.12          1.01         3.39 o                         
   6   3  19         47.73         50.72         7.66 o                         
   0   4  19       6085.12       6424.45       258.70 o                         
   1   4  19        452.34        428.62        15.83 o                         
   2   4  19        567.16        560.42        21.18 o                         
   3   4  19       1102.91       1131.80        44.48 o                         
   4   4  19         75.70         76.32         6.74 o                         
   5   4  19        153.29        161.40        13.57 o                         
   1   5  19         57.61         53.16         4.04 o                         
   2   5  19          7.97          7.62         2.61 o                         
   3   5  19         11.54         18.17         3.48 o                         
   4   5  19          5.03          8.84         3.88 o                         
   5   5  19         13.51         12.53         5.59 o                         
   0   6  19        445.34        450.83        27.59 o                         
   1   6  19          4.07          8.35         2.68 o                         
   2   6  19        209.37        204.23         9.99 o                         
   3   6  19        165.64        149.29         9.82 o                         
   4   6  19        118.21        103.65        10.01 o                         
   5   6  19        207.94        211.14        21.25 o                         
   1   7  19         56.60         46.09         4.13 o                         
   2   7  19          0.80          0.86         2.74 o                         
   3   7  19         81.30         80.25         7.45 o                         
   4   7  19         19.68         11.73         3.98 o                         
   0   8  19         36.91         33.04         8.86 o                         
   1   8  19         96.53         80.59         6.30 o                         
   2   8  19         36.87         34.52         4.99 o                         
   3   8  19         55.94         49.08         6.86 o                         
   4   8  19        157.10        158.21        15.06 o                         
   1   9  19        170.07        154.47        11.60 o                         
   2   9  19         64.68         57.01         6.82 o                         
   3   9  19          9.98          8.44         3.97 o                         
   0  10  19         12.80         24.15        11.39 o                         
   1  10  19          3.47         10.52         5.90 o                         
   0   0  20        940.66        944.63        43.30 o                         
   1   0  20      11007.24      11385.27       250.65 o                         
   2   0  20        102.25         97.60        12.71 o                         
   3   0  20       1002.86       1024.22        58.91 o                         
   4   0  20        255.89        245.69        17.80 o                         
   5   0  20          3.60          5.05         3.32 o                         
   6   0  20         10.67         23.59         7.09 o                         
   1   1  20         14.27         25.26         2.27 o                         
   2   1  20        643.27        600.79        27.80 o                         
   3   1  20        239.00        227.05        12.57 o                         
   4   1  20         29.19         19.92         3.60 o                         
   5   1  20         24.79         23.80         4.73 o                         
   6   1  20          3.95          8.47         4.05 o                         
   0   2  20        524.34        529.66        50.44 o                         
   1   2  20       1887.52       1894.55        23.92 o                         
   2   2  20        140.21        121.97         7.31 o                         
   3   2  20        733.40        711.28        27.03 o                         
   4   2  20         43.04         40.66         5.39 o                         
   5   2  20         56.81         44.29         6.24 o                         
   6   2  20         15.61          6.67         3.24 o                         
   1   3  20         56.21         52.82         3.19 o                         
   2   3  20        104.95         90.55         5.15 o                         
   3   3  20         18.74         15.54         2.78 o                         
   4   3  20          0.61          1.01         4.64 o                         
   5   3  20          2.24         -0.98         3.37 o                         
   0   4  20       3092.20       3026.93       125.56 o                         
   1   4  20         90.22        101.40         5.14 o                         
   2   4  20         20.74         12.12         2.77 o                         
   3   4  20          0.18          0.18         2.13 o                         
   4   4  20         11.10          5.58         4.46 o                         
   5   4  20        244.77        239.72        21.79 o                         
   1   5  20        704.91        760.99        31.58 o                         
   2   5  20        741.87        725.10        30.36 o                         
   3   5  20        481.05        468.60        26.66 o                         
   4   5  20        150.20        134.88         9.08 o                         
   5   5  20          0.67          6.03         3.53 o                         
   0   6  20          2.90          0.73         2.29 o                         
   1   6  20        790.81        846.77        29.76 o                         
   2   6  20         21.41         33.84         5.00 o                         
   3   6  20        448.98        427.87        22.73 o                         
   4   6  20         15.03         12.37         3.77 o                         
   5   6  20          3.54          8.05         4.06 o                         
   1   7  20         69.75         76.24         6.30 o                         
   2   7  20        548.95        581.46        24.52 o                         
   3   7  20         83.63         80.25         8.73 o                         
   4   7  20         78.66         88.71         6.91 o                         
   0   8  20         44.66         67.24         9.36 o                         
   1   8  20        264.16        259.78        16.16 o                         
   2   8  20          9.80          8.78         3.09 o                         
   3   8  20        105.06        107.40         7.86 o                         
   1   9  20        102.52         94.98         9.37 o                         
   2   9  20        164.99        150.54        11.06 o                         
   1   1  21         54.22         47.70         3.39 o                         
   2   1  21       1066.27       1130.60        30.83 o                         
   3   1  21        595.66        622.26        31.44 o                         
   4   1  21        121.18        130.13         8.13 o                         
   5   1  21         33.61         26.52         4.96 o                         
   6   1  21         11.09         20.05         4.75 o                         
   0   2  21         76.89         69.36        12.19 o                         
   1   2  21        162.60        158.21         8.68 o                         
   2   2  21       2259.20       2359.20        65.00 o                         
   3   2  21          0.85          1.66         2.20 o                         
   4   2  21        809.55        863.14        52.44 o                         
   5   2  21          5.04          6.74         2.93 o                         
   1   3  21          2.32          1.52         2.08 o                         
   2   3  21        722.87        757.03        29.42 o                         
   3   3  21         31.23         23.12         4.48 o                         
   4   3  21          5.90          5.74         2.64 o                         
   5   3  21         30.89         19.37         5.18 o                         
   0   4  21        726.00        703.17        32.89 o                         
   1   4  21         75.21         69.94         4.85 o                         
   2   4  21        626.41        657.75        27.98 o                         
   3   4  21         10.88          6.49         2.69 o                         
   4   4  21        873.87        813.94        63.07 o                         
   5   4  21         13.72         14.64         4.57 o                         
   1   5  21         30.42         23.08         3.02 o                         
   2   5  21          0.05          6.37         1.82 o                         
   3   5  21          4.47          5.05         3.97 o                         
   4   5  21         48.70         52.78         5.70 o                         
   5   5  21          6.60          9.30         4.58 o                         
   0   6  21        140.05        132.77        10.92 o                         
   1   6  21         17.11         16.59         2.39 o                         
   2   6  21        156.15        158.51         9.89 o                         
   3   6  21          1.73          3.70         2.53 o                         
   4   6  21        555.72        531.38        40.83 o                         
   1   7  21         11.96         10.30         2.83 o                         
   2   7  21        191.34        164.96        10.63 o                         
   3   7  21         16.34          7.68         3.79 o                         
   4   7  21          0.93          1.65         3.53 o                         
   0   8  21        633.70        675.01        87.24 o                         
   1   8  21          9.96          4.64         3.50 o                         
   2   8  21          0.24          0.57         2.85 o                         
   3   8  21          0.75          1.72         3.21 o                         
   1   9  21         66.04         63.75         6.86 o                         
   2   9  21          1.78          5.73         3.29 o                         
   0   0  22       3110.87       3165.53       174.57 o                         
   1   0  22        254.26        244.32        15.78 o                         
   2   0  22       1087.49        982.24        40.90 o                         
   3   0  22        359.72        417.46        31.80 o                         
   4   0  22         76.55        105.02        15.02 o                         
   5   0  22       1168.08       1277.59       111.38 o                         
   1   1  22        889.16        869.67        28.57 o                         
   2   1  22        157.89        156.66         9.04 o                         
   3   1  22        159.25        162.02        10.82 o                         
   4   1  22         68.32         67.55         7.96 o                         
   5   1  22         58.57         66.03         6.98 o                         
   0   2  22       3549.26       3796.44       129.00 o                         
   1   2  22        842.19        859.77        24.54 o                         
   2   2  22        620.62        591.27        26.33 o                         
   3   2  22         46.58         45.40         3.78 o                         
   4   2  22        277.78        273.10        14.90 o                         
   5   2  22        119.01        142.69        10.15 o                         
   1   3  22          0.52          1.99         2.23 o                         
   2   3  22        448.64        463.35        21.67 o                         
   3   3  22          0.11          3.19         1.80 o                         
   4   3  22         35.68         19.67         5.15 o                         
   5   3  22        197.56        178.61        14.60 o                         
   0   4  22        241.11        228.99        18.28 o                         
   1   4  22        477.06        462.13        22.83 o                         
   2   4  22          0.63          5.18         2.44 o                         
   3   4  22         50.34         58.75         7.09 o                         
   4   4  22          1.06          1.36         3.03 o                         
   5   4  22          2.52         -1.18         4.47 o                         
   1   5  22         53.74         53.51         4.75 o                         
   2   5  22        114.31        130.58         7.58 o                         
   3   5  22        588.30        626.70        28.46 o                         
   4   5  22         52.16         52.67         7.60 o                         
   5   5  22         70.87         81.39        10.54 o                         
   0   6  22        188.08        178.52        12.63 o                         
   1   6  22         21.29         21.55         4.29 o                         
   2   6  22          6.64          5.35         2.96 o                         
   3   6  22        475.92        481.70        36.73 o                         
   4   6  22         15.20          8.42         5.02 o                         
   1   7  22         98.96         87.37         6.33 o                         
   2   7  22        705.98        778.31        53.87 o                         
   3   7  22          3.58          2.79         3.62 o                         
   0   8  22        293.54        304.93        26.23 o                         
   1   8  22        199.14        189.61        13.05 o                         
   2   8  22         44.03         32.93         5.58 o                         
   3   8  22         18.80         21.59         5.10 o                         
   1   9  22         11.81          8.76         4.49 o                         
   1   1  23        565.81        558.19        17.26 o                         
   2   1  23        161.25        162.02        12.27 o                         
   3   1  23          0.26         -1.10         2.97 o                         
   4   1  23          3.30          8.43         3.41 o                         
   5   1  23         53.96         65.69         8.88 o                         
   0   2  23        509.75        489.96        26.44 o                         
   1   2  23        561.50        523.32        22.38 o                         
   2   2  23        754.52        822.90        35.04 o                         
   3   2  23          4.79          5.01         3.03 o                         
   4   2  23         16.06          9.06         4.56 o                         
   5   2  23          7.14          3.94         5.45 o                         
   1   3  23          8.32          6.80         3.41 o                         
   2   3  23        312.90        373.05        19.26 o                         
   3   3  23         17.57         12.59         2.97 o                         
   4   3  23         86.33         99.03         9.21 o                         
   5   3  23          4.36          3.96         3.46 o                         
   0   4  23       1121.35       1215.10        63.46 o                         
   1   4  23         56.23         34.12         6.33 o                         
   2   4  23        444.45        498.67        20.71 o                         
   3   4  23        820.78        781.69        31.71 o                         
   4   4  23          0.01          6.36         2.53 o                         
   5   4  23          1.31          3.27         4.87 o                         
   1   5  23         19.07         16.41         2.88 o                         
   2   5  23         49.87         53.47         7.46 o                         
   3   5  23          2.94          1.81         2.65 o                         
   4   5  23         35.04         23.52         5.90 o                         
   0   6  23        247.98        267.34        22.98 o                         
   1   6  23         66.75         73.88         6.34 o                         
   2   6  23          3.42         10.26         2.60 o                         
   3   6  23         67.83         55.05         6.71 o                         
   4   6  23        156.22        174.40        17.43 o                         
   1   7  23         55.25         52.49         5.66 o                         
   2   7  23          0.24          1.61         4.42 o                         
   3   7  23         28.61         19.39         4.77 o                         
   0   8  23          1.59          6.51         6.51 o                         
   1   8  23          2.43          2.35         3.11 o                         
   2   8  23         32.08         32.71         5.00 o                         
   0   0  24         14.21         21.33         3.66 o                         
   1   0  24          0.18          7.07         5.68 o                         
   2   0  24        145.71        157.48        14.07 o                         
   3   0  24        634.25        656.66        43.98 o                         
   4   0  24        148.14        161.49        15.23 o                         
   5   0  24        644.66        676.79        65.94 o                         
   1   1  24         55.95         43.91         3.66 o                         
   2   1  24         90.34         60.68         7.21 o                         
   3   1  24         45.25         41.41         5.49 o                         
   4   1  24        163.21        172.98        11.25 o                         
   5   1  24          6.00          8.39         7.38 o                         
   0   2  24        603.66        607.49        31.95 o                         
   1   2  24         25.61         18.38         3.22 o                         
   2   2  24         99.61         90.41         5.45 o                         
   3   2  24        117.36        142.39        10.00 o                         
   4   2  24        601.37        639.29        53.74 o                         
   5   2  24        106.60         95.60         7.59 o                         
   1   3  24         77.87         81.65         4.93 o                         
   2   3  24       1352.65       1417.98        58.85 o                         
   3   3  24        324.99        324.90        17.62 o                         
   4   3  24        618.62        653.24        52.27 o                         
   5   3  24         22.98         30.64         4.90 o                         
   0   4  24        141.32        136.65        12.67 o                         
   1   4  24        161.13        163.35         8.53 o                         
   2   4  24        215.51        181.30        11.70 o                         
   3   4  24        132.89        124.60         8.36 o                         
   4   4  24         61.33         51.76         7.75 o                         
   1   5  24        121.73        113.60         7.91 o                         
   2   5  24        350.90        345.56        19.98 o                         
   3   5  24         69.56         57.28         8.19 o                         
   4   5  24        113.90        110.43         8.74 o                         
   0   6  24        342.47        307.05        26.16 o                         
   1   6  24        343.64        359.48        21.40 o                         
   2   6  24         36.79         41.57         4.93 o                         
   3   6  24        140.11        151.24        12.36 o                         
   1   7  24          3.47          2.00         2.75 o                         
   2   7  24        181.53        166.57        13.70 o                         
   3   7  24         28.01         28.75         4.20 o                         
   0   8  24        129.98        133.66        13.84 o                         
   1   8  24          3.41         13.40         4.44 o                         
   2   8  24         31.25         37.94         9.09 o                         
   1   1  25          0.09          8.84         2.28 o                         
   2   1  25        430.19        403.47        20.61 o                         
   3   1  25          0.32          6.01         3.66 o                         
   4   1  25         75.10         84.87         9.02 o                         
   5   1  25        488.03        468.39        39.16 o                         
   0   2  25        490.12        475.91        28.28 o                         
   1   2  25        140.18        132.93         7.14 o                         
   2   2  25          2.83          2.32         2.22 o                         
   3   2  25          2.50          9.40         4.02 o                         
   4   2  25        428.29        467.58        31.35 o                         
   5   2  25          7.55          5.62         6.74 o                         
   1   3  25         21.72         18.98         2.96 o                         
   2   3  25         14.56         15.35         3.40 o                         
   3   3  25          6.94          6.45         3.69 o                         
   4   3  25          5.62         -4.00         4.31 o                         
   0   4  25        241.19        200.41        14.51 o                         
   1   4  25        104.10        113.44         7.67 o                         
   2   4  25         58.79         55.92         7.40 o                         
   3   4  25          2.28          1.69         2.92 o                         
   4   4  25        683.32        694.01        56.47 o                         
   1   5  25          5.97          4.90         2.95 o                         
   2   5  25         16.26         13.07         3.23 o                         
   3   5  25        245.90        258.46        15.92 o                         
   4   5  25         26.80         24.48         5.82 o                         
   0   6  25        179.24        157.00        16.65 o                         
   1   6  25          6.49          1.23         2.97 o                         
   2   6  25         23.40         22.05         4.70 o                         
   3   6  25         95.20         54.72         7.26 o                         
   1   7  25         10.91         10.25         3.85 o                         
   2   7  25          0.88         -0.71         2.34 o                         
   0   8  25        293.13        309.41        36.64 o                         
   1   8  25         20.38         11.13         4.56 o                         
   0   0  26        425.23        476.66        39.53 o                         
   1   0  26       1786.02       1915.17        94.48 o                         
   2   0  26          9.53         12.67        11.12 o                         
   3   0  26        101.51        104.79        10.51 o                         
   4   0  26          9.19          7.79         5.81 o                         
   1   1  26        315.43        273.82        14.36 o                         
   2   1  26        181.62        184.41        10.61 o                         
   3   1  26         36.66         43.98         9.68 o                         
   4   1  26         27.11         21.71         6.13 o                         
   0   2  26        360.00        343.54        20.59 o                         
   1   2  26        304.74        294.73        14.22 o                         
   2   2  26          0.17          4.51         2.71 o                         
   3   2  26         10.62          7.07         6.64 o                         
   4   2  26          1.23          5.43         3.61 o                         
   1   3  26          2.97          7.26         3.38 o                         
   2   3  26         11.36         11.05         3.50 o                         
   3   3  26         35.49         31.28         5.86 o                         
   4   3  26         48.16         44.59         6.47 o                         
   0   4  26        170.01        144.35        14.10 o                         
   1   4  26         66.32         66.32         6.03 o                         
   2   4  26         12.97          8.00         3.51 o                         
   3   4  26        245.66        243.12        16.88 o                         
   4   4  26         52.25         36.60         7.36 o                         
   1   5  26         64.84         68.34         8.82 o                         
   2   5  26         27.26         37.46         5.40 o                         
   3   5  26        536.09        539.85        37.75 o                         
   0   6  26         28.63         36.89         7.40 o                         
   1   6  26        363.05        412.15        24.81 o                         
   2   6  26         22.40         16.80         4.04 o                         
   3   6  26         91.16        111.62        11.50 o                         
   1   7  26        132.98        152.66        10.42 o                         
   2   7  26        114.92        122.41        12.75 o                         
   1   1  27        215.09        202.80        11.28 o                         
   2   1  27         66.93         78.57         6.51 o                         
   3   1  27        538.48        499.72        42.04 o                         
   4   1  27        124.07        137.79        11.38 o                         
   0   2  27        471.17        457.05        29.79 o                         
   1   2  27         29.58         20.37         4.51 o                         
   2   2  27        368.81        390.09        20.83 o                         
   3   2  27        331.18        336.71        26.05 o                         
   4   2  27        154.31        162.22        11.56 o                         
   1   3  27         95.48         69.69         5.64 o                         
   2   3  27         25.83         26.56         4.88 o                         
   3   3  27         27.65         26.62         6.56 o                         
   4   3  27         13.89         12.87         3.40 o                         
   0   4  27        472.14        538.42        35.58 o                         
   1   4  27          3.35          4.27         3.45 o                         
   2   4  27        659.18        677.94        48.26 o                         
   3   4  27         47.86         56.85         6.57 o                         
   1   5  27          1.20          2.48         3.25 o                         
   2   5  27         13.95          8.52         3.00 o                         
   3   5  27        209.52        192.12        14.72 o                         
   0   6  27        326.25        337.38        32.19 o                         
   1   6  27        210.18        230.30        17.75 o                         
   2   6  27         15.98         20.47         4.15 o                         
   1   7  27         85.14         91.81         8.67 o                         
   0   0  28         32.07         25.16         8.31 o                         
   1   0  28         13.70          9.74         3.03 o                         
   2   0  28        129.68        141.52        13.98 o                         
   3   0  28        868.91        845.48       128.91 o                         
   4   0  28         18.62         24.63         6.91 o                         
   1   1  28        126.68        112.05         6.92 o                         
   2   1  28        144.83        118.93         9.48 o                         
   3   1  28         51.74         65.03         6.40 o                         
   4   1  28          9.96          6.76         4.25 o                         
   0   2  28         75.81         60.30         7.90 o                         
   1   2  28          6.38          8.80         3.44 o                         
   2   2  28         40.37         42.00         7.72 o                         
   3   2  28        294.97        296.95        20.01 o                         
   4   2  28          0.03          4.16         3.25 o                         
   1   3  28         86.53         87.39         6.31 o                         
   2   3  28         22.81         24.07         4.60 o                         
   3   3  28          1.58          5.26         3.75 o                         
   0   4  28         37.50         26.83         8.21 o                         
   1   4  28        211.21        206.56        16.22 o                         
   2   4  28         41.89         43.42         6.00 o                         
   3   4  28         11.63         11.50         4.62 o                         
   1   5  28        203.03        221.18        13.91 o                         
   2   5  28          0.79          6.59         3.36 o                         
   3   5  28        108.71        101.77         9.68 o                         
   0   6  28          0.41          1.17         5.76 o                         
   1   6  28         25.38         25.78         5.40 o                         
   2   6  28         75.05         52.66         9.32 o                         
   1   1  29         28.31         23.32         5.05 o                         
   2   1  29         52.56         32.48         6.19 o                         
   3   1  29         27.89         29.47         6.88 o                         
   0   2  29        241.82        235.31        19.49 o                         
   1   2  29        381.80        383.00        24.32 o                         
   2   2  29        108.61        102.13         9.76 o                         
   3   2  29         98.99         97.49         8.88 o                         
   1   3  29        144.99        149.31        12.52 o                         
   2   3  29          0.24          6.52         4.05 o                         
   3   3  29         94.20        110.72         8.46 o                         
   0   4  29        493.13        498.66        48.09 o                         
   1   4  29        518.65        536.74        29.48 o                         
   2   4  29         70.19         85.91         7.35 o                         
   3   4  29         20.60         22.45         4.67 o                         
   1   5  29        156.19        147.04        11.94 o                         
   2   5  29         12.70          7.95         3.10 o                         
   0   6  29          6.91         11.85         5.80 o                         
   1   6  29        202.29        228.76        18.93 o                         
   0   0  30         18.35          4.59         6.28 o                         
   1   0  30        743.27        730.00        84.23 o                         
   2   0  30        342.97        318.49        30.15 o                         
   3   0  30         52.02         62.16        15.80 o                         
   1   1  30         29.58         32.34         5.03 o                         
   2   1  30          7.78         10.06         4.11 o                         
   3   1  30          8.85         18.06         5.77 o                         
   0   2  30         38.60         47.40         7.67 o                         
   1   2  30        345.74        355.99        29.11 o                         
   2   2  30        174.23        167.30        14.42 o                         
   3   2  30         13.62         18.98         4.40 o                         
   1   3  30        193.09        189.42        13.74 o                         
   2   3  30        320.80        327.44        24.69 o                         
   3   3  30         62.53         60.16         6.63 o                         
   0   4  30         39.66         43.92        10.06 o                         
   1   4  30          7.24          4.01         3.64 o                         
   2   4  30          3.80          0.50         5.14 o                         
   1   5  30         24.60         25.10         4.95 o                         
   1   1  31         20.77         16.45         4.77 o                         
   2   1  31         42.03         51.36         6.98 o                         
   3   1  31        638.44        686.79        55.05 o                         
   0   2  31        105.00        120.90        13.11 o                         
   1   2  31         84.99         66.99         7.22 o                         
   2   2  31         51.83         53.74         5.52 o                         
   1   3  31         54.58         64.42         7.08 o                         
   2   3  31         41.27         35.39         5.02 o                         
   0   4  31          7.69          1.41         8.12 o                         
   1   4  31          8.36         -0.29         4.14 o                         
   0   0  32       1732.76       2246.89      1582.17 o                         
   1   0  32         38.63         28.15        11.23 o                         
   2   0  32         97.57         97.48        10.51 o                         
   1   1  32          3.05          3.89         3.67 o                         
   2   1  32          1.73          5.83         3.33 o                         
   0   2  32        358.54        347.92        36.82 o                         
   1   2  32          9.29         12.68         3.67 o                         
   2   2  32         71.28         76.04         8.63 o                         
   1   3  32          9.81          7.57         3.21 o                         
   0   4  32         48.31         37.75         7.76 o                         
   1   1  33          2.70          1.06         4.53 o                         
   0   2  33         58.47         48.67        15.28 o                         
   1   2  33        272.62        259.39        26.17 o                         
   0   0  34        126.54        128.97        39.65 o                         
                                                                                
